# Supplementary material for: MTOR signaling regulates the development of airway mucous cell metaplasia associated with severe asthma
Source: JCI Insight. 2025 May 29;10(13):e187904. doi: 10.1172/jci.insight.187904 (PMC12288895; doi:10.1172/jci.insight.187904)
Supplement: Supplemental data set 1 [file jciinsight-10-187904-s107.xlsx]

## Sheet: Sheet1
														IL13												IL13 +rapamycin
gene_id	gene_symbol	baseMean	log2FoldChange	lfcSE	stat	pvalue	false discovery rate (-log p-value)	padj	significant	A17_13_1	A17_13_2	A17_13_3	B16IL13_1	B16IL13_2	C14IL13_2	C19_13_1	C19_13_3	E18_IL13_1	E18_IL13_2	E18_IL13_3	A17R1	A17R2	A17R3	B16R1	B16R2	C14_R2	C14_R3	C19R13_1	C19R13_3	E184R_1	E18R3
ENSG00000258555	SPECC1L-ADORA2A	4.08857	5.4917	1.37985	3.97993	6.89358e-05	4.16155	0.00355442	Y	0	0	0	0	0	0	0	0	0	0	0	20.6909	27.8374	16.6275	0	0	8.36695	0	5.33823	0	11.0876	0
ENSG00000121335	PRB2	9.47506	4.47001	1.30695	3.4202	0.000625762	3.20359	0.0190251	Y	0.672616	0	0.636051	229.257	184.498	0	0	0.656415	0	0	0	0.65409	0.717144	0.680296	203.342	154.251	0	0	26.7244	14.2367	0.771236	0
ENSG00000171532	NEUROD2	1.4986	3.16464	0.902443	3.50675	0.000453616	3.34331	0.0150996	Y	0	0	0	0	0	0	1.34624	0	0	1.39164	1.10583	2.40127	0	1.34254	2.41562	0	1.18675	4.24127	2.72571	1.37548	5.77575	7.6611
ENSG00000164100	NDST3	1.72591	2.52959	0.772813	3.27322	0.00106329	2.97335	0.0277599	Y	0	1.41628	1.25508	0.418673	1.43876	0	0	0	0	2.99201	0	4.033	2.84411	3.85066	6.49195	2.10998	1.27567	3.0394	2.92987	0	1.52167	2.35298
ENSG00000019186	CYP24A1	179.802	2.19442	0.391475	5.60552	2.07627e-08	7.68272	3.83179e-06	Y	133.851	102.39	109.053	17.0686	13.2699	38.258	52.6551	57.5633	70.7709	64.0073	51.6658	530.674	580.644	515.108	41.1251	52.2064	208.218	256.753	229.619	332.081	226.156	272.512
ENSG00000237517	DGCR5	4.31179	1.57103	0.465265	3.37663	0.000733792	3.13443	0.0211116	Y	6.21723	1.3108	0	2.64975	2.6632	1.52261	7.24756	1.19944	0.620477	2.07697	1.10029	10.4058	3.27407	4.96957	10.8197	3.08759	2.36174	10.6338	3.39034	5.53022	6.1394	7.63871
ENSG00000111249	CUX2	5.3875	1.56417	0.450136	3.47489	0.000511068	3.29152	0.0164945	Y	5.12169	2.7327	6.4588	2.9462	1.85072	1.05811	3.72389	1.6671	0	1.92446	0	14.9435	7.28074	9.49709	13.3619	10.9326	4.10315	14.372	7.53947	3.80448	2.93614	2.27028
ENSG00000099994	SUSD2	152.668	1.42214	0.414487	3.43108	0.000601178	3.221	0.0185124	Y	107.285	106.929	103.046	109.604	127.139	44.6159	114.572	121.862	19.0589	25.2222	33.1131	274.371	326.72	271.831	222.053	276.359	57.0454	63.714	419.912	452.293	39.0397	42.9209
ENSG00000108691	CCL2	10.2478	1.25546	0.395616	3.17343	0.00150648	2.82204	0.0355048	Y	2.92595	3.09891	3.65971	10.0213	7.34575	5.99593	11.5981	14.1552	0.977462	3.27284	3.46722	23.5239	15.4984	5.87269	7.57485	13.5158	25.1051	19.5347	2.13515	11.8557	18.8654	15.4512
ENSG00000225511	LINC00475	13.3798	1.2137	0.328362	3.69624	0.000218816	3.65992	0.00880317	Y	3.22082	8.70626	8.72118	2.91296	7.68515	16.209	9.04294	7.85743	11.9019	5.81837	6.29158	17.2012	9.4054	7.9705	12.4769	24.7535	49.2699	15.1052	15.3667	22.9702	12.2034	19.2656
ENSG00000225200	AC246787.1	6.94668	1.20487	0.326762	3.6873	0.000226647	3.64465	0.00900353	Y	2.90201	7.22816	2.74334	3.3391	4.19608	5.99289	5.26833	7.54372	1.95399	0	5.19854	14.1075	11.3459	9.78358	5.67882	10.1316	10.2222	5.53595	10.6691	5.38608	13.3115	10.2886
ENSG00000278709	NKILA	11.7588	1.19534	0.34281	3.48689	0.000488667	3.31099	0.0159925	Y	15.679	9.64706	11.6925	5.57075	2.99958	10.2886	6.03416	5.40236	1.86344	3.11896	6.60902	20.6297	20.6499	26.1192	3.60927	10.7376	23.8831	16.2198	18.326	18.4961	12.9423	8.17617
ENSG00000172927	MYEOV	17.6112	1.13467	0.374102	3.03304	0.002421	2.616	0.0491298	Y	6.13778	14.1725	11.0786	5.6345	15.1433	8.63411	17.1506	12.2365	3.59816	8.71231	18.1713	26.2015	39.8622	48.1084	18.7046	34.8972	5.35594	23.123	9.81274	42.1045	8.84838	9.75724
ENSG00000254741	AC067930.1	6.99115	1.12982	0.354804	3.18434	0.00145084	2.83838	0.0345155	Y	4.83764	4.13207	3.65735	1.67001	6.29684	0	4.21211	2.82634	7.81613	6.54456	6.06591	11.286	8.25375	6.84973	17.041	7.87925	5.57436	4.42803	12.7973	12.9245	14.4253	4.28716
ENSG00000226237	GAS1RR	13.0156	1.10871	0.247059	4.48762	7.20245e-06	5.14252	0.000559908	Y	7.73637	8.25568	10.0607	10.0132	11.5318	2.39739	7.38234	10.3866	3.90783	8.72077	9.52844	14.1075	18.5586	14.6715	25.5445	30.3997	12.0854	18.8268	11.7438	18.3172	13.3053	18.8608
ENSG00000227908	AC016596.1	7.04183	1.08328	0.352177	3.07595	0.0020983	2.67813	0.0445867	Y	2.90125	6.19228	1.82918	3.3379	3.1453	4.79471	4.21796	8.4966	5.86178	5.45075	3.465	11.286	3.09327	8.8032	3.78458	10.133	13.0144	11.0742	5.33761	19.394	13.3062	6.00124
ENSG00000249264	EEF1A1P9	8.86535	1.07494	0.301045	3.5707	0.000356031	3.44851	0.0124071	Y	3.86857	11.3539	3.65823	5.00726	6.29139	1.19866	12.6517	5.66291	4.88485	2.18045	6.06402	10.3455	9.28052	14.6728	18.9244	11.2585	8.36577	12.1811	16.0108	9.69653	7.76263	13.7173
ENSG00000175189	INHBC	8.41274	1.06415	0.344893	3.08544	0.00203251	2.69197	0.0436291	Y	3.86825	6.19197	2.74381	0.834448	4.19351	9.5895	5.27284	7.55336	4.8848	7.63082	7.79609	12.2265	3.09317	7.82489	7.56891	7.88132	16.7333	17.7191	12.8109	5.38733	14.4145	18.8609
ENSG00000137193	PIM1	350.428	1.05832	0.223895	4.72685	2.28028e-06	5.64201	0.000220733	Y	180.791	177.072	166.433	187.531	199.123	239.585	311.441	372.717	266.911	190.788	208.455	407.759	344.499	314.163	312.354	353.79	356.82	398.646	997.877	979.277	341.81	401.577
ENSG00000263843	AC022211.2	21.2582	1.04439	0.266916	3.91282	9.12257e-05	4.03988	0.00444945	Y	12.8078	15.8212	12.9203	15.5707	7.72744	9.5251	8.03571	6.66856	20.702	22.7065	18.9837	29.0178	25.8904	27.5622	25.0593	22.1798	59.7349	18.5778	11.3107	19.9775	33.2865	43.6137
ENSG00000167550	RHEBL1	82.7597	1.0288	0.199556	5.15543	2.53048e-07	6.5968	3.43723e-05	Y	42.8475	47.4956	32.8518	43.1171	58.7406	108.327	74.057	53.6529	51.6102	45.6915	42.2621	78.6321	70.9616	76.4907	72.5716	113.458	179.178	138.278	128.732	135.62	106.162	119.975
ENSG00000232176	AL161909.1	7.85279	1.01387	0.313214	3.23699	0.00120799	2.91794	0.0304287	Y	5.80374	9.29245	3.65789	3.33888	3.14674	10.7874	4.21526	3.77266	0.976988	7.63302	5.19835	4.70249	7.21966	8.80485	9.46411	14.6349	15.799	12.1796	12.8043	10.7726	9.98291	8.57371
ENSG00000168874	ATOH8	352.676	0.980416	0.299899	3.26916	0.00107868	2.96711	0.0279624	Y	226.788	241.266	273.929	392.994	435.403	95.6164	74.5438	99.8771	290.612	248.672	229.444	450.501	522.328	426.311	841.772	660.745	151.829	156.912	362.325	403.643	692.492	480.873
ENSG00000272931	AC099568.2	14.614	0.975539	0.312248	3.12424	0.00178262	2.74894	0.039751	Y	8.70568	4.13005	1.82894	16.6946	10.4893	10.7873	10.5379	15.0901	10.7469	7.6331	11.2632	14.1075	8.25113	13.6965	33.1248	22.5151	12.0814	13.2867	29.8761	35.5492	19.9661	11.1459
ENSG00000125813	PAX1	41.9835	0.947536	0.307989	3.07653	0.00209424	2.67897	0.0445731	Y	22.2036	45.5071	20.6098	12.6659	19.3415	19.4178	4.72213	16.9882	48.2707	54.7461	50.3516	90.4136	80.9394	79.444	37.2287	33.3474	41.4302	50.4983	32.1829	42.0633	54.6911	66.5742
ENSG00000163053	SLC16A14	177.667	0.937383	0.188962	4.96071	7.02371e-07	6.15343	8.10292e-05	Y	97.5865	94.5988	121.664	175.512	159.404	122.458	118.192	91.1426	147.22	111.146	102.029	194.341	200.788	187.559	310.388	343.184	252.111	318.385	255.383	283.609	101.857	120.116
ENSG00000006016	CRLF1	179.399	0.917219	0.262159	3.49871	0.000467523	3.3302	0.0154607	Y	154.701	197.497	170.075	77.9952	118.375	76.0584	189.057	194.644	93.4702	46.104	49.2991	234.218	228.881	212.756	117.951	206.391	266.586	192.853	351.952	437.094	180.056	150.762
ENSG00000260992	DOCK9-DT	41.3355	0.914421	0.14958	6.11328	9.76066e-10	9.01052	3.24478e-07	Y	34.8211	40.264	31.0928	24.2056	36.7088	32.3625	18.9709	23.5833	25.4016	25.0787	23.3919	53.6084	70.1301	55.7621	58.6744	37.1508	54.8344	62.007	62.9599	42.0144	54.3481	42.0107
ENSG00000138131	LOXL4	3487.47	0.912884	0.258784	3.52759	0.000419362	3.37741	0.0141837	Y	3602.28	3502.54	3906.29	1773.19	1726.65	652.087	2065.94	2616.37	2397.46	2294.68	2076.35	6012.6	6444.04	5542.93	3992.57	3345.07	1611.06	2047.68	5762.87	7318.19	4103.65	3929.92
ENSG00000125968	ID1	1875.89	0.903829	0.235746	3.83391	0.00012612	3.89922	0.00565973	Y	1840.72	1857.96	2161.59	991.043	861.371	624.468	1589.44	1660.05	949.57	930.155	907.815	4091.72	3997.38	3816.57	1745.39	1704.11	1583.77	1458.64	1929.18	2537.68	2312.99	1717.94
ENSG00000272512	AL645608.7	60.7801	0.902432	0.253101	3.5655	0.000363162	3.4399	0.0125861	Y	41.585	60.8918	52.1314	29.207	39.8412	37.1589	21.0893	27.3769	61.5487	50.1474	45.0452	85.5853	97.9545	73.3605	48.2539	56.2942	59.4937	62.0154	36.2951	49.5621	195.16	107.165
ENSG00000172247	C1QTNF4	21.2295	0.898381	0.240234	3.73961	0.000184306	3.73446	0.00774791	Y	12.7999	10.5387	21.6873	7.59345	7.8061	24.6248	21.7779	14.9154	12.9301	16.6866	13.6149	19.5661	15.895	33.3077	17.621	18.6257	34.7333	26.3051	22.0731	33.0692	46.837	34.0401
ENSG00000264577	AC010761.2	14.0214	0.86675	0.21489	4.03346	5.49609e-05	4.25995	0.00299703	Y	11.6067	9.29114	7.31609	14.1889	9.43881	10.7876	13.7024	9.43457	4.8849	11.9937	6.93076	15.9885	18.5631	13.6956	17.9802	19.1386	15.8003	13.2875	19.2093	22.6237	17.7455	24.8633
ENSG00000178977	LINC00324	19.7726	0.861478	0.253957	3.39222	0.000693286	3.15909	0.0204625	Y	21.2761	17.5451	10.975	19.1932	27.2598	2.39735	13.708	8.49627	6.83875	14.1721	12.1276	30.0959	29.9019	22.4972	33.1154	36.0283	28.8172	17.7187	26.6875	19.3939	22.1772	14.5745
ENSG00000226221	RPL26P19	31.9377	0.849786	0.196175	4.33177	1.47913e-05	4.82999	0.00103806	Y	46.4409	16.5279	26.516	17.5349	15.7417	15.5806	23.1674	25.4384	24.4254	26.1779	12.9983	45.144	38.173	26.4201	46.3887	51.7782	39.0211	29.8895	45.8583	53.8524	34.3982	41.1566
ENSG00000006210	CX3CL1	2853.97	0.836537	0.229496	3.6451	0.000267286	3.57302	0.0100941	Y	1953.85	2143.01	2291.51	1533.55	1397.57	1153.26	3148.56	3936.95	1702.52	1564.94	1712.4	3956.19	3878.62	4055.09	2770.34	2638.21	2135.83	2304.55	6099.92	7142.43	2623.82	2644.26
ENSG00000180447	GAS1	87.016	0.821963	0.211882	3.87934	0.000104742	3.97988	0.00492792	Y	67.6944	38.1839	60.3638	70.0937	79.6769	39.5567	25.3096	27.3808	87.9265	77.3984	116.941	90.2877	129.913	80.2052	140.025	123.849	102.259	119.604	90.744	103.437	128.622	114.88
ENSG00000172059	KLF11	185.274	0.817911	0.14124	5.79092	7.00015e-09	8.15489	1.66848e-06	Y	162.656	116.503	105.636	124.485	111.184	125.347	151.697	196.492	104.571	157.751	119.329	271.522	326.791	276.721	197.59	216.584	167.907	225.266	250.803	310.678	173.535	182.975
ENSG00000279631	AL158211.5	33.7789	0.792879	0.217125	3.65172	0.000260493	3.5842	0.00995715	Y	33.8477	31.9929	18.2919	20.8617	28.3072	45.5499	17.9268	23.6025	22.4701	17.4422	12.9937	40.4414	54.6471	54.7751	49.199	37.1545	66.0022	48.727	38.4314	32.3235	23.2855	24.8622
ENSG00000270571	AC007681.1	488.295	0.761068	0.22469	3.3872	0.000706111	3.15113	0.0206188	Y	620.851	603.712	614.615	271.194	252.657	396.766	218.298	187.893	282.341	258.357	279.792	904.758	941.348	722.822	459.809	612.493	544.764	512.75	702.473	572.136	362.577	420.083
ENSG00000160191	PDE9A	138.944	0.75874	0.145515	5.21416	1.8465e-07	6.73365	2.61336e-05	Y	96.3375	90.5229	119.97	97.6826	91.6821	81.8156	88.1974	123.804	127.949	117.507	98.4447	136.274	173.666	175.989	170.136	156.589	106.017	124.683	259.677	251.269	214.237	154.321
ENSG00000214401	KANSL1-AS1	34.3033	0.750432	0.220252	3.40716	0.000656435	3.18281	0.019627	Y	23.5486	13.3825	20.0513	17.4754	20.9162	27.1488	35.6984	36.6412	40.9006	19.5672	25.9099	25.1421	34.327	29.2576	30.1921	26.9283	37.9728	62.8998	61.2891	55.8288	55.2116	54.3839
ENSG00000189343	RPS2P46	39.0914	0.725019	0.172799	4.19574	2.71979e-05	4.56546	0.00173087	Y	41.5908	34.0678	34.7513	25.8741	35.6581	15.5821	34.7826	24.5294	35.1713	22.8973	19.0597	44.2034	45.3768	51.8479	72.8675	33.7739	34.3887	40.9697	53.3588	51.7111	62.1097	45.4399
ENSG00000197461	PDGFA	318.297	0.710382	0.150751	4.71228	2.44961e-06	5.6109	0.000231795	Y	278.476	312.788	307.973	178.208	211.593	196.09	130.64	198.483	264.008	285.329	292.717	450.907	466.576	543.299	442.009	368.497	318.613	313.421	276.012	302.936	446.879	417.074
ENSG00000272501	AL662844.4	47.0479	0.704582	0.217154	3.24462	0.00117608	2.92956	0.0297433	Y	33.8474	23.7363	16.4628	45.0607	37.7422	50.3448	44.2908	37.7655	23.4471	44.6952	36.382	40.4414	23.7145	29.3436	65.2825	70.9316	66.9325	75.3059	85.4049	61.4152	67.638	54.8682
ENSG00000185262	UBALD2	1537.06	0.704494	0.0838832	8.39852	4.52146e-17	16.3447	8.15961e-14	Y	1151.24	1114.05	977.918	1190.02	1064.93	1217.5	1404.75	1402.07	1113.5	1000.5	1223.79	1645.96	1754.67	1507.4	1766.46	1731.01	2090.23	1904.34	2281.13	2283.44	2086.09	1904.41
ENSG00000259663	AC010478.1	32.777	0.704447	0.165066	4.26766	1.97533e-05	4.70436	0.00132731	Y	22.6875	22.3024	27.2469	28.0901	30.5218	29.2336	23.0697	26.577	15.5206	17.0733	32.1372	38.0581	33.9657	36.2235	35.1346	45.6462	64.4047	31.114	31.5214	41.9216	48.5931	40.0504
ENSG00000260077	AC104794.2	34.4714	0.701238	0.178946	3.9187	8.90265e-05	4.05048	0.00437598	Y	20.3096	36.1246	28.3516	16.6905	26.2131	37.1585	31.6309	20.7657	23.4472	22.8943	25.9883	31.9769	55.6818	39.1267	31.2244	36.0276	42.7594	44.2955	37.36	32.3223	74.2974	43.7238
ENSG00000101412	E2F1	53.5638	0.696803	0.211507	3.29447	0.00098609	3.00608	0.0261531	Y	40.617	33.0246	29.2671	49.2332	61.8558	22.775	25.3088	35.8766	46.8942	47.9658	56.3056	79.0018	52.5846	62.5998	106.913	91.1976	31.6069	46.5123	53.3776	43.0982	80.9443	81.4451
ENSG00000244363	RPL7P23	14.8056	0.696245	0.217188	3.20573	0.00134722	2.87056	0.0327914	Y	9.67274	5.1623	13.7172	10.8511	11.5376	10.7874	11.5925	11.3188	14.6548	16.3562	8.66381	15.048	24.7526	14.6745	16.0887	12.3835	25.093	16.6087	14.9389	23.7	24.4021	13.7179
ENSG00000125845	BMP2	41.5887	0.695512	0.225253	3.08769	0.0020172	2.69525	0.0433742	Y	32.8799	28.8955	39.3281	29.2054	29.3542	23.9738	34.8014	51.9307	26.3779	23.9824	27.7193	39.5009	53.6145	46.9491	52.0359	60.799	45.5521	34.331	72.5963	109.902	25.5023	25.7194
ENSG00000233762	AC007969.1	27.2223	0.687999	0.180723	3.80694	0.000140699	3.85171	0.00615012	Y	25.1551	22.7252	18.287	12.5247	18.8895	26.3672	18.9559	27.3244	18.5632	28.3589	12.9981	31.0365	29.9189	18.5917	35.0276	37.1455	39.9508	34.3179	31.9951	33.3889	49.9318	27.4376
ENSG00000170275	CRTAP	1505.73	0.685438	0.1518	4.51541	6.31938e-06	5.19933	0.000510093	Y	1363.21	1483.75	1571.49	1268.09	1259.82	615.602	974.912	1110.38	1180.09	926.282	946.188	2319.33	2263.7	2404.87	2140.41	2071.34	1313.77	1349.6	1872.08	1932.18	1423.62	1335.32
ENSG00000130881	LRP3	343.692	0.685431	0.214956	3.18871	0.00142911	2.84494	0.0341593	Y	254.345	289.135	372.563	313.178	391.705	147.86	271.055	284.564	163.649	226.908	183.33	390.036	611.989	500.453	530.315	331.066	234.688	155.507	487.518	651.778	455.473	314.104
ENSG00000234287	AC099560.2	38.4558	0.684062	0.189545	3.60897	0.000307419	3.51227	0.0112077	Y	28.0752	28.9601	31.0763	26.7425	36.7793	21.5688	34.6869	15.9727	40.0604	31.6553	28.6098	38.5606	30.9763	34.2669	40.7417	46.1347	39.9193	40.9391	57.512	45.2133	94.4072	53.1697
ENSG00000142279	WTIP	255.113	0.680158	0.145581	4.67202	2.98249e-06	5.52542	0.000271052	Y	241.277	249.173	265.512	166.33	169.147	128.411	161.122	177.365	164.248	212.618	220.59	445.69	413.17	394.719	292.159	306.114	244.727	205.58	292.868	309.783	314.043	237.845
ENSG00000267296	CEBPA-DT	37.4277	0.677539	0.196961	3.43997	0.00058178	3.23524	0.0180352	Y	31.9139	34.0578	40.2419	31.7102	25.1626	17.9802	18.9806	21.7132	30.2859	30.5243	33.7838	70.5373	54.648	63.5788	39.7383	30.3989	26.9582	35.4375	35.2279	31.2458	60.9869	58.2978
ENSG00000164379	FOXQ1	1404.89	0.671065	0.183067	3.66568	0.000246682	3.60786	0.00958834	Y	1381.95	1405.61	1378.3	1072.28	856.547	534.613	708.644	852.539	1233.9	1344.13	1153.83	2204.53	2493.13	2307.39	2149.61	1804.81	968.656	1110.76	1587.45	1581.7	1312.85	1464.3
ENSG00000136158	SPRY2	205.941	0.669364	0.163019	4.10605	4.02485e-05	4.39525	0.00231051	Y	224.545	187.088	208.609	157.239	126.777	79.8446	136.325	172.079	151.701	152.442	151.368	333.788	331.869	363.284	257.473	232.719	166.515	162.72	239.61	266.49	204.128	224.086
ENSG00000185022	MAFF	304.717	0.666631	0.187175	3.56154	0.000368692	3.43334	0.0127081	Y	219.96	248.384	264.9	251.203	249.379	273.084	1892.35	2191.98	122.631	141.563	144.087	528.802	519.957	484.982	406.872	381.627	341.093	294.761	3445.65	4062.92	203.655	274.603
ENSG00000139239	RPL14P1	249.087	0.662683	0.109765	6.03729	1.56724e-09	8.80487	4.62022e-07	Y	248.602	207.547	223.127	181.978	140.565	133.043	226.546	153.711	199.306	199.558	206.207	346.104	287.769	321.877	260.276	364.739	285.298	218.118	320.082	322.09	316.143	317.231
ENSG00000255046	AC069185.1	19.3029	0.660315	0.205784	3.20877	0.00133304	2.87516	0.0326034	Y	17.1953	11.0419	5.25584	14.3384	23.7662	16.9778	18.9423	12.2917	10.5125	18.5827	16.9103	19.6756	33.9154	15.4975	21.5688	26.31	26.7692	28.9179	19.3274	22.6828	19.7196	24.4655
ENSG00000165879	FRAT1	192.396	0.658894	0.0872625	7.55071	4.32883e-14	13.3636	3.21671e-11	Y	132.346	127.929	155.094	168.814	143.476	145.022	123.399	140.439	166.794	154.592	180.144	212.649	205.521	234.736	227.996	272.432	196.36	231.724	273.136	290.5	224.318	225.298
ENSG00000273149	AL138963.3	32.1144	0.658052	0.188237	3.49588	0.000472509	3.32559	0.0155645	Y	20.3146	28.9142	34.7485	29.2182	23.0798	34.7584	31.6074	16.0284	17.5859	19.6295	18.1953	32.9175	35.0704	29.3515	38.8067	42.7771	46.4632	40.9651	49.0751	63.5543	27.7335	25.7217
ENSG00000148671	ADIRF	481.439	0.657371	0.156646	4.19652	2.71043e-05	4.56696	0.00172927	Y	385.749	433.139	383.671	423.187	426.747	184.113	437.277	419.336	415.898	280.633	318.391	511.818	512.372	644.562	766.505	797.467	335.72	380.417	646.165	657.041	677.526	553.936
ENSG00000141753	IGFBP4	2017.4	0.649166	0.18432	3.52195	0.000428388	3.36816	0.0144117	Y	2127.59	2083.72	2285.56	1123.21	1003.36	819.895	1246.4	1366.04	1834.74	1634.14	1755.89	3193.93	3418.07	3221.98	1957.58	1687.7	1616.57	1787.38	2119.02	2288.49	3230.09	2581.39
ENSG00000132000	PODNL1	106.985	0.648159	0.187827	3.45082	0.000558883	3.25268	0.0175406	Y	83.0317	77.6159	88.6831	73.5238	62.5633	88.0275	64.7961	47.5702	115.296	118.02	98.672	115.985	149.723	127.911	110.084	76.131	97.2235	77.8857	142.996	133.161	235.582	169.186
ENSG00000188290	HES4	593.131	0.637953	0.161033	3.96164	7.44381e-05	4.1282	0.00376136	Y	389.951	455.826	432.198	477.036	542.669	502.956	661.97	658.375	355.158	277.227	351.721	587.834	668.237	647.683	635.749	777.814	648.8	421.908	807.798	1162.38	911.48	674.102
ENSG00000229638	RPL4P4	72.8404	0.636394	0.153061	4.15778	3.2136e-05	4.49301	0.00195642	Y	73.5036	50.5775	79.566	40.0587	36.7007	35.9595	60.0933	68.8951	81.0886	45.7902	53.7104	100.633	98.9937	77.2773	91.7846	81.0609	59.4891	85.2668	86.456	101.274	112.006	82.3043
ENSG00000167658	EEF2	62886.8	0.629291	0.126948	4.95707	7.15652e-07	6.1453	8.21862e-05	Y	60754.6	59997.4	65053.3	40095.5	38990.2	28741.8	47604.4	53257	51042.9	48923.9	48771.5	89190.3	91302	89971.6	73254.5	66375.2	55082	62681.3	87290	88344.9	69064.6	67721.8
ENSG00000267001	AC006538.2	34.2933	0.625014	0.184525	3.38716	0.000706214	3.15106	0.0206188	Y	38.6959	39.2437	16.4594	26.7152	15.7375	29.9638	30.5504	31.1088	20.517	19.6304	28.5934	50.787	34.0406	38.1581	63.419	33.7707	37.1688	47.6066	51.2047	28.0061	31.0633	42.0125
ENSG00000204387	C6orf48	964.571	0.623153	0.101422	6.14418	8.03776e-10	9.09486	2.78184e-07	Y	888.226	851.691	777.078	601.24	691.163	806.694	648.319	549.5	953.132	760.112	827.859	1286.57	1207.36	1173.55	1060.46	1103.08	1392.06	1173.67	871.058	957.997	1394.35	1245.38
ENSG00000185885	IFITM1	682.591	0.622968	0.113871	5.47081	4.47977e-08	7.34874	7.50639e-06	Y	569.522	492.524	636.402	456.252	482.724	386.969	563.37	513.998	610.48	520.54	677.802	959.355	1029.96	988.711	636.339	635.922	683.534	686.063	741.972	839.143	1054.86	850.56
ENSG00000105373	NOP53	6594.67	0.621941	0.11256	5.52541	3.28722e-08	7.48317	5.7277e-06	Y	5630.34	5527.79	5531.55	4523.86	4408.77	3591.7	4452.11	4543.61	6901.74	6005.92	6024.36	7594.6	7970.57	7546.42	7914.17	7174.67	7285.21	7358.43	7094.57	6919.96	12059	9023.32
ENSG00000214199	EEF1A1P12	21.8752	0.621253	0.168364	3.68995	0.000224302	3.64917	0.00898098	Y	15.4743	18.5792	16.462	17.5255	12.5829	23.9731	22.1401	15.1008	10.7467	19.6242	18.1921	21.6315	29.9041	23.4765	31.2254	25.8946	26.0267	19.9326	27.7518	32.3217	24.397	28.2921
ENSG00000125848	FLRT3	220.149	0.618459	0.197323	3.13424	0.001723	2.76372	0.0387291	Y	260.3	215.996	301.272	113.36	112.709	137	137.429	113.15	166.573	177.787	175.382	419.051	415.064	303.623	213.815	229.011	201.883	251.181	156.619	256.185	204.12	281.767
ENSG00000149948	HMGA2	212.769	0.61424	0.189111	3.24805	0.00116201	2.93479	0.0295056	Y	205.247	209.701	184.514	177.132	166.801	210.795	187.796	196.978	105.966	100.713	106.634	306.442	324.889	383.306	229.457	223.735	336.138	321.819	222.643	180.143	120.067	180.007
ENSG00000265972	TXNIP	11990.5	0.607358	0.146779	4.13792	3.50474e-05	4.45534	0.00206886	Y	12173.4	11680.3	12097.7	9678.85	8902.8	7173.75	5041.82	5622.57	10706.3	11239.1	10218.4	16637.3	16807.7	18478.5	15762.3	13734.7	12341.6	13420.9	11307.2	11078.2	14574.2	15114.2
ENSG00000141497	ZMYND15	72.4264	0.603839	0.179863	3.35721	0.000787338	3.10384	0.0222258	Y	63.4239	95.4112	79.7116	47.3917	51.2549	63.3666	36.0083	60.9039	41.5266	32.7817	60.7888	132.319	103.67	87.2744	69.5213	68.1571	72.0297	63.6074	66.7362	85.1987	109.439	102.858
ENSG00000178878	APOLD1	82.47	0.590271	0.139094	4.24369	2.19875e-05	4.65782	0.00145804	Y	73.2713	72.0119	58.9762	75.2873	93.3708	57.1767	54.0311	59.8611	64.1677	58.4074	55.0351	130.109	69.2152	106.681	79.6963	95.7825	83.3009	124.476	110.538	87.0216	70.0348	135.888
ENSG00000243749	TMEM35B	169.211	0.586128	0.0994696	5.89253	3.80317e-09	8.41985	1.00091e-06	Y	118.001	131.107	116.143	143.557	154.165	208.561	138.081	124.54	116.26	102.491	136.882	171.171	180.473	207.389	215.76	224.035	185.888	212.602	220.911	199.305	220.708	194.619
ENSG00000129757	CDKN1C	352.912	0.579849	0.129046	4.49335	7.01099e-06	5.15422	0.000550865	Y	292.38	330.441	312.753	236.161	309.344	225.565	345.739	374.528	241.384	211.595	231.357	465.8	445.98	433.253	348.658	376.349	356.168	389.636	566.844	586.015	391.265	292.845
ENSG00000141569	TRIM65	223.002	0.577884	0.164334	3.51653	0.000437235	3.35928	0.0146315	Y	226.414	165.421	192.925	188.965	213.677	67.7086	138.958	171.975	194.966	179.816	226.246	287.551	320.982	262.562	316.179	357.487	197.325	164.042	255.666	219.877	317.284	240.021
ENSG00000235552	RPL6P27	69.2377	0.574055	0.139713	4.10881	3.97703e-05	4.40044	0.00229406	Y	67.234	68.5073	55.4844	41.1569	60.6482	55.0943	44.897	68.7355	62.9795	39.2785	48.4563	83.1921	79.1906	74.191	81.6378	76.9887	57.2703	83.1701	65.8801	87.8301	130.377	91.0299
ENSG00000108379	WNT3	38.2063	0.570972	0.147997	3.858	0.000114317	3.94189	0.00528978	Y	44.4848	38.1837	37.4988	30.0401	34.5964	20.3777	23.2006	22.6603	27.3549	29.4331	29.4519	45.1439	32.9937	47.9274	51.09	65.3024	41.8333	47.6203	42.7033	45.2536	38.8081	44.5803
ENSG00000077348	EXOSC5	188.381	0.569885	0.0994592	5.72984	1.00526e-08	7.99772	2.20852e-06	Y	141.407	181.713	151.887	140.275	131.411	153.854	141.524	121.99	201.005	141.973	161.931	225.415	221.527	242.007	213.629	195.936	257.991	230.158	175.128	179.999	283.474	250.138
ENSG00000167601	AXL	381.504	0.567983	0.180776	3.14192	0.00167843	2.7751	0.0380862	Y	344.613	394.324	392.862	231.655	233.382	124.151	206.909	276.237	349.141	432.733	393.216	543.021	641.313	665.573	429.009	355.319	321.023	399.556	401.681	414.167	410.95	432.248
ENSG00000239697	TNFSF12	74.6486	0.56494	0.170017	3.32285	0.000891023	3.05011	0.0243745	Y	61.812	84.6019	42.2355	91.5342	81.1261	42.1003	54.2846	44.3506	58.4901	49.3924	52.9049	84.7542	94.3319	93.3734	118.077	127.347	61.2708	60.1785	82.7342	103.608	63.1732	90.5885
ENSG00000116990	MYCL	890.765	0.562946	0.136109	4.136	3.53416e-05	4.45171	0.00208136	Y	857.115	832.423	895.533	627.653	659.673	692.286	473.077	488.912	766.142	836.275	781.787	1059.25	1021.39	979.846	961.449	967.971	1320.43	1359.72	706.414	726.077	1257.24	1326.18
ENSG00000198355	PIM3	1255.21	0.562	0.0991533	5.668	1.44477e-08	7.8402	2.80785e-06	Y	817.144	787.475	895.461	1089.13	1148.69	953.006	1075.51	1278.15	1021.63	1026.19	1057.93	1233.8	1298.19	1327.88	1628.77	1502.1	1288.85	1268.43	1766.58	2038.45	1590.2	1520.98
ENSG00000104529	EEF1D	5200.09	0.555026	0.0828795	6.69679	2.13052e-11	10.6715	9.12332e-09	Y	4378.25	4449.34	4747.64	4113.6	4135.88	3324.6	3740.05	3994.94	4987.82	4084.7	4373.02	6042.92	6105.39	5788.45	6191.28	5591	5555.1	5489.72	5887.04	5935.93	8860.67	6624.65
ENSG00000167114	SLC27A4	332.387	0.553047	0.153108	3.61213	0.000303695	3.51756	0.011104	Y	332.218	279.861	346.892	295.902	353.804	159.78	244.769	274.988	240.735	181.234	252.868	459.68	414.172	420.311	493.254	426.097	244.92	252.958	494.399	474.347	376.652	292.67
ENSG00000147403	RPL10	14146.5	0.552684	0.0696282	7.93765	2.06052e-15	14.686	2.26343e-12	Y	11129.5	12915.5	13241	10230.9	12169.6	9186.65	11985	11285.6	12761.2	9669.23	11587	16427.4	16702.6	17168	16471.2	17330.9	15451	14967.7	16422.5	19116.2	19649.9	15354.2
ENSG00000267530	LINC01836	99.8198	0.551664	0.132125	4.1753	2.9759e-05	4.52638	0.00183829	Y	61.709	52.25	71.9953	70.026	84.2356	116.812	106.892	86.0924	83.1529	84.6581	74.4016	84.3533	122.444	105.543	106.533	99.4329	149.176	133.05	119.187	103.5	149.491	131.098
ENSG00000139880	CDH24	77.4745	0.548383	0.180521	3.03777	0.00238334	2.62281	0.0486783	Y	58.9901	55.9883	51.5537	61.0946	63.0577	44.5493	38.0858	55.3286	97.4513	78.963	86.0952	84.6681	72.283	79.588	107.592	89.1872	74.245	64.8016	83.3925	68.0412	168.694	120.79
ENSG00000269893	SNHG8	662.189	0.547473	0.168766	3.24397	0.00117876	2.92858	0.0297813	Y	659.304	655.633	676.453	471.205	508.863	804.605	537.352	528.209	360.058	354.38	363.976	873.328	854.833	893.156	580.017	610.919	1111.2	1132.98	726.437	766.497	641.306	457.463
ENSG00000198242	RPL23A	2861.06	0.546631	0.0955211	5.72262	1.04894e-08	7.97925	2.26509e-06	Y	2202.39	2611.61	2599.39	1989.65	2337.14	1732.34	2550.03	2370.96	2849.34	1960.52	2374.14	3154.54	3353.73	3348.92	3409.98	3249.43	2820.47	2845.81	3234.94	3636.52	4858.37	3453.07
ENSG00000277969	AC006449.6	45.6357	0.543158	0.174535	3.11202	0.00185811	2.73093	0.0411439	Y	24.1771	30.9614	32.0106	44.2272	50.3247	64.7286	24.2533	25.4898	47.8712	29.434	36.3824	47.9654	63.9275	44.016	52.0379	41.6579	70.6495	57.5861	50.1736	39.8654	57.66	68.5856
ENSG00000198816	ZNF358	797.394	0.54061	0.12924	4.183	2.87683e-05	4.54109	0.00180355	Y	718.426	727.011	763.439	561.911	613.839	400.051	580.355	535.95	774.074	713.674	757.511	1039.81	1033.64	1054.78	953.05	869.362	655.831	613.067	886.021	941.523	1334.17	1015.16
ENSG00000177045	SIX5	361.781	0.540235	0.120627	4.47855	7.5153e-06	5.12405	0.000582436	Y	358.117	340.483	369.498	236.355	211.571	252.942	259.807	306.275	278.126	297.454	331.91	528.21	577.361	519.941	383.933	368.218	317.7	320.814	400.581	433.844	464.214	401.821
ENSG00000272902	TBC1D8-AS1	51.3369	0.540067	0.135145	3.99621	6.43647e-05	4.19135	0.00338082	Y	39.6502	45.4094	42.9859	33.3787	38.7915	47.9472	32.6899	33.9874	50.8021	49.0563	45.911	47.0249	48.4608	45.972	60.5527	56.2946	72.5093	79.735	68.3224	47.4078	76.5097	66.0135
ENSG00000171425	ZNF581	245.642	0.538794	0.121554	4.43254	9.3129e-06	5.03092	0.000698191	Y	203.754	286.652	245.22	181.022	172.138	135.214	154.609	189.562	226.716	209.342	198.629	344.926	333.623	332.595	245.876	252.62	256.05	252.68	226.533	268.105	375.876	312.375
ENSG00000101665	SMAD7	228.059	0.537064	0.147144	3.64993	0.000262312	3.58118	0.00998089	Y	199.402	239.098	197.251	118.391	145.871	156.891	159.606	173.722	219.243	231.33	206.957	334.942	365.318	388.974	233.903	192.328	232.626	232.425	283.831	175.245	274.676	255.277
ENSG00000167526	RPL13	26154.7	0.536767	0.0784721	6.84023	7.90642e-12	11.102	3.56707e-09	Y	21423.4	23035	22393.6	20389.5	22271.5	19296	19714.3	18320.6	25549.8	20208.2	22186.6	28778.2	29734.9	29125.8	31278	31508.7	31767	27397	25912.3	29142.6	43480	32490.1
ENSG00000244398	AC116533.1	820.854	0.535097	0.132801	4.02932	5.59387e-05	4.25229	0.00303282	Y	879.717	652.188	669.189	853.691	605.893	508.12	676.554	470.495	701.519	800.878	554.712	917.93	952.613	842.715	917.698	887.975	818.228	760.349	905.95	891.594	1645.16	1145.61
ENSG00000196230	TUBB	5901.43	0.533961	0.137311	3.88869	0.000100787	3.9966	0.0047685	Y	5760.21	5587.6	6444.97	3911.04	3742.4	2754.77	4282.39	5209.34	5098.72	5011.69	5233.44	8573.2	8670.39	8574.78	6895.27	5867.68	4471.03	5289.24	7207.21	7783.66	7163.43	6298.98
ENSG00000175602	CCDC85B	260.192	0.533238	0.0935109	5.70241	1.18122e-08	7.92767	2.46641e-06	Y	226.308	209.524	214.008	204.459	236.968	165.415	188.729	214.26	254.012	209.32	214.837	298.138	312.438	292.473	334.009	251.067	291.878	289.027	266.854	281.203	454.659	314.64
ENSG00000228451	SDAD1P1	43.683	0.532554	0.156034	3.41306	0.000642384	3.19221	0.0194016	Y	29.1644	28.0152	18.4844	40.7181	55.0664	43.5083	30.2521	34.1377	37.883	41.0552	34.4328	45.3777	39.5007	45.7455	58.4997	60.833	50.6656	61.4651	65.7069	42.5526	55.391	42.57
ENSG00000232573	RPL3P4	643.427	0.53196	0.144998	3.66873	0.000243756	3.61304	0.00955743	Y	667.604	552.679	561.399	672.193	480.672	394.305	548.606	432.405	496.325	620.653	359.626	593.456	753.168	520.585	773.486	970.266	772.965	688.551	537.473	682.835	1246.15	829.996
ENSG00000153443	UBALD1	501.905	0.528456	0.133227	3.96657	7.29149e-05	4.13718	0.00369919	Y	398.294	409.562	411.427	350.132	301.168	324.74	426.496	574.868	476.507	396.674	449.62	540.497	659.736	566.603	478.68	444.425	440.947	424.637	746.395	747.534	836.366	636.6
ENSG00000164104	HMGB2	1084.99	0.528046	0.143972	3.66771	0.000244732	3.61131	0.00955743	Y	642.901	616.244	614.121	1058.07	1011.77	758.376	961.287	799.266	1122.13	1155.33	1034.87	883.625	908.005	951.472	1694.36	1577.98	1393.8	1406.69	1339.72	1114.62	1405.91	1419.3
ENSG00000166508	MCM7	1116.38	0.523209	0.156627	3.34049	0.000836303	3.07764	0.0232957	Y	981.914	1117.96	998.431	751.83	713.646	678.994	662.883	657.335	1288.79	1111.82	1114.06	1334.1	1330.07	1306.4	1298.93	1152.68	1185.49	1244.44	910.896	840.266	2027.06	1852.31
ENSG00000177600	RPLP2	7000.96	0.522753	0.0961331	5.43781	5.39407e-08	7.26808	8.62539e-06	Y	5991.05	6492.67	6626.88	5714.74	6230.83	4074.31	6291.99	5830.5	6019.2	4642.31	5292.29	8003.39	8512.05	8326.36	9023.69	9040.8	6614.98	5990.37	8149.77	9084.59	10421.6	7646.8
ENSG00000164088	PPM1M	104.373	0.522039	0.142319	3.66808	0.000244377	3.61194	0.00955743	Y	84.9456	86.7027	64.1745	104.68	110.649	51.3725	76.0038	70.3912	103.332	86.8361	100.855	113.149	94.203	150.234	145.187	146.14	112.538	92.0197	159.197	83.7217	120.613	139.268
ENSG00000137309	HMGA1	4046.73	0.521485	0.130111	4.00801	6.12326e-05	4.21302	0.00325009	Y	4167.59	3873.33	3791.44	3396.38	3149.72	1665.17	2672.05	3076.44	3830.35	3501.11	3430.47	5211.81	5194.84	5518.74	5765.88	5137.47	3363.23	3434.17	4379.81	4387.47	5171.49	4909.1
ENSG00000130707	ASS1	4623.33	0.521141	0.139715	3.73003	0.000191455	3.71793	0.0079849	Y	4708.49	4860.24	5115.65	3381.77	3334.49	3582.22	4328.06	3817.68	2945.84	2795.23	2900.27	6881.86	7047.29	6838.71	4264.02	4529.28	5073.84	4433.98	5793.96	6908.79	4275.37	3896.18
ENSG00000197958	RPL12	12348.7	0.521078	0.0738018	7.0605	1.65903e-12	11.7801	8.91815e-10	Y	10150.5	10350.4	10732	10496.4	10260.6	7130.31	10287.1	9997.15	11519.8	10124.8	10515	13856	13518.9	13583.9	15881.4	15866.4	12618.9	12840	14334.2	15527.3	17790	14290.3
ENSG00000126458	RRAS	381.732	0.520753	0.150483	3.46054	0.000539088	3.26834	0.0171321	Y	356.729	379.71	433.931	292.852	297.969	228.698	382.476	348.005	258.077	225.083	244.895	540.945	579.781	547.049	409.389	426.619	306.864	284.78	476.604	618.576	420.527	338.541
ENSG00000159884	CCDC107	288.623	0.518812	0.105673	4.90959	9.12667e-07	6.03969	0.000101134	Y	204.941	238.857	263.287	217.388	284.627	326.183	245.086	192.557	206.081	218.871	212.936	292.907	289.824	276.365	280.557	319.61	414.623	372.578	365.832	396.157	415.03	315.404
ENSG00000148362	PAXX	232.131	0.518296	0.137646	3.76542	0.000166267	3.77919	0.0071441	Y	164.72	168.784	176.541	190.766	196.662	189.693	214.042	148.675	232.724	198.107	218.907	263.145	226.099	215.93	249.223	217.277	272.713	216.766	249.049	254.244	516.021	326.792
ENSG00000188846	RPL14	8888.43	0.515184	0.0683604	7.53629	4.83526e-14	13.3156	3.49037e-11	Y	7818.01	7751.44	8462.97	6752.67	7217.72	5957.06	6576.84	7097.99	8354.15	6907.96	7597.6	9815.17	10152.1	10379.8	10074.7	10536.1	9308.51	9570.76	10310	10976.7	13352.1	10575.2
ENSG00000125520	SLC2A4RG	968.934	0.514397	0.123607	4.16154	3.16107e-05	4.50017	0.00192909	Y	783.716	911.029	827.399	808.549	778.716	579.324	583.071	721.41	1083.35	855.204	845.175	1270.07	1293.71	1155.79	1321.76	1100.8	806.17	719.01	1087.18	1058.59	1522.79	1203.75
ENSG00000243678	NME2	2636.06	0.510289	0.0933223	5.46803	4.55077e-08	7.34191	7.56417e-06	Y	2196.19	2394.25	2593.34	2302.05	2718.71	1651.46	2205.88	2281.17	2005.24	1686.24	1884.48	3073.32	2942.41	3178.25	3378.19	3434.86	2739.49	2525.71	3259.75	3816.11	3140.62	2585.6
ENSG00000184564	SLITRK6	1546.51	0.509925	0.150407	3.39031	0.000698147	3.15605	0.0205101	Y	1272.13	1300.48	1194.83	1360.68	1279.51	1076.67	1493.53	1629.35	1109.78	1223.36	1095.12	1722.46	1668.08	1701.82	1674.39	1631.14	1681.39	1979.94	2933.41	2831.11	959.44	1204.57
ENSG00000226360	RPL10AP6	25.334	0.508826	0.165235	3.0794	0.0020742	2.68315	0.0443121	Y	25.1503	28.9117	17.3747	17.5299	23.0777	22.7731	18.9669	16.0315	23.4478	21.8095	15.5954	31.977	17.5342	29.3503	24.6077	31.5207	28.8087	29.8945	42.678	32.3169	28.8409	29.1509
ENSG00000115468	EFHD1	150.586	0.508309	0.117899	4.31139	1.6223e-05	4.78987	0.00111988	Y	172.782	144.415	149.622	98.8924	94.4922	131.801	106.089	113.543	121.67	127.215	107.515	225.457	216.483	208.878	170.789	147.523	176.317	188.28	173.192	150.987	139.017	147.924
ENSG00000140988	RPS2	21438.3	0.5074	0.0908472	5.5852	2.33433e-08	7.63184	4.1533e-06	Y	18990.2	19716.8	20093.2	16609.5	16404.2	10853.1	18530	18797	19512.6	17126.6	18137.8	25353	25898.1	25007.7	25798.8	24338	20571.4	21443.9	25999.5	27111.2	31286.5	24062.9
ENSG00000228594	FNDC10	111.936	0.507083	0.159603	3.17716	0.00148725	2.82762	0.0351784	Y	112.183	79.4686	93.2878	65.9242	76.5367	64.7285	103.338	98.18	118.213	105.745	98.7529	118.503	131.981	148.677	119.215	106.959	92.0295	73.0896	172.936	158.383	209.574	114.881
ENSG00000142541	RPL13A	37379.9	0.505453	0.0684787	7.38117	1.56909e-13	12.8044	1.01649e-10	Y	30327	31748.3	31573	29940	31567.6	30036.8	30670.7	27993.8	34545.7	29615.4	31855.4	39793.4	40489.8	39940.8	43181.2	45634.8	43097.7	38886.5	40901.2	43768	61799.1	44990.9
ENSG00000162191	UBXN1	1752.52	0.505153	0.0923403	5.47055	4.48631e-08	7.34811	7.50639e-06	Y	1476.8	1505.98	1539.28	1385.36	1126.75	1188.73	1392.17	1367.41	1757.88	1715.74	1479.91	2052.72	2058.71	1845.43	1784.95	1845.05	1844.28	2018.6	2126.5	1829.43	2939.32	2274.55
ENSG00000234741	GAS5	1303.81	0.50484	0.138203	3.65289	0.000259306	3.58619	0.00994139	Y	830.421	901.67	973.964	1308.65	1584.14	1349.89	874.919	797.218	1179	930.094	1128.11	1251.5	1155.54	1193.1	1803.39	1969.57	1710.73	1428.55	1210.19	1372.13	2122.3	1608.7
ENSG00000178035	IMPDH2	2863.25	0.504417	0.097144	5.19247	2.07525e-07	6.68293	2.86509e-05	Y	2618.9	2513.54	2504.96	2199.4	2062.31	1683.79	1927.3	2175.8	2984.06	2659.06	2714.31	3575.18	3574.65	3452.79	3497.67	3085.41	2617.45	2917.49	3155.92	3179.25	4275.51	3616.64
ENSG00000105640	RPL18A	12818.8	0.50366	0.089972	5.59796	2.16888e-08	7.66376	3.94221e-06	Y	9069.06	9931.89	9743.94	11109.7	13155.1	11932.1	11314.1	10264.3	11305.8	8685.49	10129.1	12402.9	12462.9	12690.4	16318.4	17879.7	16351.1	13284.2	14257.2	16063.2	19245.9	14417.9
ENSG00000213553	RPLP0P6	105.855	0.503498	0.101144	4.97803	6.42344e-07	6.19223	7.47872e-05	Y	100.59	100.135	111.571	76.7855	84.9467	70.7191	99.0836	97.1824	88.905	64.3289	68.4405	118.503	136.127	120.324	132.483	127.216	111.534	116.267	100.319	138.976	129.761	134.604
ENSG00000100307	CBX7	755.224	0.503469	0.0964584	5.21954	1.79364e-07	6.74626	2.56025e-05	Y	520.326	462.609	515.205	799.225	669.292	695.261	611.681	613.807	633.798	721.522	630.626	674.284	736.496	757.592	927.557	968.081	973.218	940.337	1064.68	897.492	877.734	924.107
ENSG00000105193	RPS16	9547.41	0.503301	0.0559347	8.99801	2.29849e-19	18.6386	6.45237e-16	Y	8046.18	8770.17	8388.67	7333.88	8513.21	8151.46	7917.71	7296.6	8301.5	6657.69	7509.13	10780.3	11120.5	10707.2	11621	12332.9	11268.8	9705.14	10706	11172	13090.2	10652.7
ENSG00000108107	RPL28	14009.6	0.503044	0.0917539	5.48253	4.19282e-08	7.37749	7.15754e-06	Y	12024.9	12343.8	12146.4	11876.4	11806.1	8303.31	11040.2	10594.6	13479.3	11859.2	12030.5	15445.5	15564.3	15142	18450.5	17354.1	14375.9	13863.6	14763.1	14889.2	23843.8	17013.6
ENSG00000187013	C17orf82	64.1248	0.501045	0.155354	3.22518	0.00125892	2.9	0.0313984	Y	45.455	48.5105	44.8137	43.3954	44.0383	79.1116	75.9133	51.9134	53.7333	50.1496	48.5116	53.6084	61.8689	56.7339	74.7498	55.1672	108.757	81.9465	64.0451	81.8828	107.566	78.8744
ENSG00000177954	RPS27	11406.6	0.500106	0.071414	7.00291	2.50692e-12	11.6009	1.2926e-09	Y	9319.83	9838.79	9438.38	9272.84	10325.4	7692.2	9523.45	8998.65	10854.4	8980.6	9693.32	12047.9	12207.4	12106	13160.9	13715.4	12643.9	12786.3	12617.5	13499.3	18367.3	13856
ENSG00000085998	POMGNT1	659.719	0.500065	0.103913	4.81233	1.49182e-06	5.82628	0.00015384	Y	593.894	614.252	556.173	440.828	481.314	379.801	543.884	592.568	611.114	610.615	585.235	849.043	822.479	826.578	764.687	742.363	622.818	564.393	749.69	865.062	1036.44	660.579
ENSG00000241343	RPL36A	5599.82	0.497906	0.0548772	9.07309	1.15687e-19	18.9367	4.17547e-16	Y	4912.84	4841.32	4949.94	4295.47	4637.93	3773.33	4594.38	4630.27	5258.7	4557.6	4617.15	6188.84	6194.24	6343.83	6623.4	6650.82	6316.84	6175.45	6294.27	7323.5	7648.42	6367.56
ENSG00000112306	RPS12	9692.3	0.497657	0.109131	4.56018	5.11108e-06	5.29149	0.000419258	Y	9376.43	9375.82	10082.2	6642.5	7244.51	5492.31	9133.88	9215.92	8043.27	6635.29	7163.17	12368.3	12472.4	12914.5	10064.6	10212.7	9131.32	9258.14	12416.6	13639.1	12712.4	9635.1
ENSG00000154102	C16orf74	99.6516	0.496942	0.134435	3.69653	0.000218565	3.66042	0.00880317	Y	114.205	85.6878	87.9312	56.7062	63.6491	86.3952	92.9627	91.3055	95.2766	58.2622	76.1104	98.7453	145.616	108.903	90.7649	105.414	113.943	97.3581	146.896	158.94	117.529	99.7329
ENSG00000127824	TUBA4A	761.734	0.495764	0.157707	3.14357	0.00166899	2.77755	0.0380862	Y	764.451	778.656	760.269	684.942	588.596	309.312	562.637	476.355	689.011	655.672	681.758	1129.7	1135.01	1075.2	988.304	927.216	565.236	486.163	853.874	841.745	1008.15	795.892
ENSG00000163975	MELTF	103.421	0.495664	0.126949	3.90442	9.44514e-05	4.02479	0.00455404	Y	86.1232	87.7733	88.4818	55.1573	90.1937	72.9055	88.7344	93.5718	108.552	80.4959	93.2239	137.525	135.012	116.386	105.881	75.8747	128.101	86.8076	110.404	152.176	141.142	140.735
ENSG00000114626	ABTB1	277.692	0.495644	0.157243	3.1521	0.00162101	2.79021	0.0373676	Y	202.183	184.092	173.831	189.594	209.331	418.242	197.721	184.313	273.545	238.752	265.972	272.901	273.596	252.562	307.053	257.032	384.145	336.698	259.239	298.341	492.808	437.263
ENSG00000164916	FOXK1	1479.24	0.495566	0.143244	3.45959	0.000540993	3.26681	0.0171711	Y	1527.8	1562.94	1583.62	1101.28	920.073	945.924	983.905	1326.83	1109.6	1268.44	1173.14	2389.61	2333.67	2461	1633.78	1549.28	1124.89	1290.48	1681.89	1612.33	1382.78	1579.99
ENSG00000213442	RPL18AP3	174.914	0.495127	0.140615	3.52115	0.000429673	3.36686	0.0144358	Y	121.894	145.619	138.99	131.074	167.871	195.363	121.143	117.829	144.596	177.768	136.037	160.825	166.08	108.605	240.429	251.027	210.929	176.032	190.945	212.198	296.217	236.643
ENSG00000174444	RPL4	27177.1	0.493946	0.0661246	7.46994	8.02339e-14	13.0956	5.63086e-11	Y	24558.9	24824.9	25205.6	20995.4	20220.1	16345.6	23706.6	23058.9	24459.8	22174.6	22712	31882.7	32230.4	32157.9	32135.2	32082.4	28337.2	28445.4	33128.3	35107.5	33543.4	30583.7
ENSG00000187391	MAGI2	118.042	0.493765	0.157461	3.1358	0.00171387	2.76602	0.0386614	Y	94.4735	73.3768	84.9474	60.6422	62.7745	133.908	115.022	92.3686	128.344	107.792	125.594	105.525	141.019	115.681	100.613	105.685	200.888	178.38	151.301	135.448	139.561	143.57
ENSG00000125148	MT2A	1498.41	0.491419	0.118013	4.16411	3.12567e-05	4.50506	0.00191504	Y	1270.39	1289.25	1357.85	904.86	1010.49	1013.68	1207.51	1260.8	1579.04	1335.1	1472.84	1699.24	1692.05	1795.95	1302.24	1414.23	1662.55	1654.79	1480.8	1681.36	2596.72	2283.22
ENSG00000149273	RPS3	15049.2	0.491031	0.0630373	7.78953	6.72607e-15	14.1722	6.53593e-12	Y	12137.6	12783.7	12470.9	12479.3	13470.7	11606.2	12499	11577.7	14416.5	11541.1	12653	16067	16503.2	16467	17736.6	18864.9	16787.1	15072	16676.5	19078.4	22644.2	17549.2
ENSG00000024862	CCDC28A	715.543	0.490635	0.104376	4.70063	2.59355e-06	5.58611	0.000241793	Y	547.725	493.098	493.343	559.466	607.344	794.128	614.775	538.801	673.002	583.898	641.16	692.108	717.716	590.691	800.853	868.726	1132.55	1020.03	848.73	786.094	878.78	858.935
ENSG00000238142	BX284668.5	88.7122	0.490464	0.152364	3.21902	0.0012863	2.89066	0.03183	Y	66.8786	63.6266	64.7468	77.9304	74.7647	128.968	92.8054	71.4505	58.7735	57.8694	54.9662	79.4552	74.4169	74.4655	94.9409	115.573	126.326	115.78	123.458	134.301	112.71	87.4626
ENSG00000156508	EEF1A1	252600	0.489976	0.0474093	10.335	4.89306e-25	24.3104	4.12078e-21	Y	219926	217859	220906	209943	218867	217167	205039	192791	210989	195536	202222	298243	302901	295562	289203	310029	317655	307844	296756	323092	247036	257644
ENSG00000204196	RPL12P16	64.2473	0.488757	0.143181	3.41356	0.000641197	3.19301	0.019401	Y	44.5023	78.4948	55.7776	40.0753	40.9214	31.1619	69.5188	45.2399	61.5513	65.4384	55.4559	93.1095	69.1169	66.5348	89.9279	83.299	59.4667	61.997	70.3994	73.244	88.7586	69.4502
ENSG00000156853	ZNF689	230.034	0.488487	0.123831	3.94478	7.98723e-05	4.0976	0.0039839	Y	223.594	206.851	233.248	172.008	209.188	180.83	146.945	150.119	221.886	176.899	182.237	322.147	273.912	392.38	313.925	299.706	220.576	288.144	204.9	215.164	205.431	220.665
ENSG00000142273	CBLC	324.282	0.487295	0.1277	3.81594	0.000135663	3.86754	0.00598174	Y	258.927	278.508	294.865	256.329	255.278	193.209	236.772	215.326	369.442	303.769	307.263	356.406	349.574	388.244	443.125	393.907	266.1	273.353	363.873	330.985	580.674	418.282
ENSG00000154429	CCSAP	84.0071	0.486228	0.141238	3.44262	0.000576108	3.2395	0.0179033	Y	80.7821	68.3659	62.9102	73.8139	80.845	51.7387	62.7343	56.4648	67.6648	93.1626	71.7255	104.807	114.974	124.946	114.797	101.377	76.8885	130.447	75.0165	59.5936	70.1163	104.987
ENSG00000138738	PRDM5	46.2542	0.485946	0.129872	3.74173	0.000182758	3.73812	0.00772925	Y	54.0829	36.2145	40.6438	41.5707	40.5887	42.4779	32.0444	28.088	35.6651	37.2578	35.8269	65.5241	62.8829	54.7987	56.4116	63.4422	50.7517	62.0874	45.9908	46.3989	38.3992	46.4444
ENSG00000161016	RPL8	25259.4	0.4859	0.0662791	7.33112	2.28237e-13	12.6416	1.4416e-10	Y	21693.9	22494	22608.9	22408.2	24307.9	21711.1	21665.7	20127.1	19855	17069.5	17558.8	28324.8	28356.6	27791.6	31518.9	34558.5	30895.5	26896.7	28439.8	31211.4	30858.8	25353.6
ENSG00000137054	POLR1E	320.513	0.484547	0.134568	3.60077	0.00031728	3.49856	0.0115153	Y	342.394	345.789	334.774	199.468	169.153	184.616	240.437	229.814	307.779	288.243	296.296	465.224	466.325	423.472	321.159	274.745	355.138	342.228	335.718	323.265	412.551	392.7
ENSG00000141738	GRB7	337.792	0.484144	0.141414	3.42359	0.000618003	3.20901	0.0188345	Y	290.849	333.552	333.683	202.271	215.023	306.336	209.796	301.15	316.064	283.707	306.435	502.414	480.095	456.685	247.899	280.881	369.933	347.27	344.718	295.349	552.139	455.181
ENSG00000167553	TUBA1C	2895.09	0.484034	0.103361	4.68296	2.82759e-06	5.54858	0.000258837	Y	2727.28	2691.21	2774.76	2264.88	2260	1822.37	2528.63	2986.93	2158.81	2120.96	2215.68	3611.76	3622.34	3548.63	3384.56	3163.67	2757.84	2861.16	4239.6	4465.24	2749.76	2735.95
ENSG00000179588	ZFPM1	181.567	0.483781	0.146137	3.31046	0.00093143	3.03085	0.0251149	Y	137.313	145.532	162.558	129.766	126.895	97.2611	146.457	160.532	196.286	193.668	168.481	221.665	190.218	219.679	187.275	179.449	170.781	151.904	174.285	204.999	379.024	250.446
ENSG00000196205	EEF1A1P5	5263.04	0.481919	0.101579	4.74427	2.09255e-06	5.67932	0.000206517	Y	4908.24	4965.76	4807.83	4465.64	4553.91	4717.91	4878.28	3970.66	4093.5	3423.31	3528.39	6633.33	6265.38	6677.08	5866.55	6997.18	6719.58	6137.06	6460.89	7089.25	3713.86	4913.38
ENSG00000144713	RPL32	9666.22	0.481679	0.0645387	7.46341	8.43147e-14	13.0741	5.75733e-11	Y	8217.62	8555.59	8744.97	7933.44	8065.57	6385.26	8390.57	7991.4	8827.1	7857.62	7768.55	11073	10825.7	10400.1	11446.2	11670.3	10019.1	9897.97	11270.4	11619.7	14441.7	11254.9
ENSG00000169087	HSPBAP1	115.837	0.480619	0.103734	4.6332	3.60055e-06	5.44363	0.000315861	Y	83.9111	95.2217	81.6482	80.6364	92.1638	134.062	99.8257	99.7162	113.759	97.2606	88.1794	138.352	152.179	137.888	102.666	115.265	132.597	139.371	121.412	118.443	166.678	157.188
ENSG00000229852	AC019205.1	42.4667	0.479766	0.131065	3.66052	0.0002517	3.59912	0.00975338	Y	32.1123	34.4657	31.7414	46.3867	33.5112	25.1348	34.242	41.2958	36.65	28.8177	45.3711	49.7238	47.4647	43.6638	57.4608	49.2937	56.0154	43.9588	47.8503	41.829	43.1303	64.1474
ENSG00000198691	ABCA4	144.174	0.479721	0.136555	3.51302	0.000443036	3.35356	0.014806	Y	114.983	100.022	123.457	131.868	167.047	82.826	136.651	118.386	119.052	114.478	112.178	116.116	186.57	166.343	200.388	155.378	147.901	182.494	124.748	181.603	264.065	125.265
ENSG00000100316	RPL3	33191.7	0.479201	0.0584138	8.20356	2.33362e-16	15.632	3.27549e-13	Y	27784.3	29071.3	29845.1	26071.8	28127.5	21577.4	28096.2	27662.2	31399.3	26679.9	28704	36316.1	36951.7	37818.5	39456.6	40039.3	35141	35628.6	39332.3	41707.5	45180.1	37627.4
ENSG00000074590	NUAK1	439.695	0.476801	0.101374	4.7034	2.55866e-06	5.59199	0.000241211	Y	397.88	426.216	352.709	309.977	294.549	277.983	312.243	360.595	401.619	454.288	454.916	516.099	584.774	656.154	487.353	533.02	432.235	452.142	582.753	456.156	459.98	469.64
ENSG00000163171	CDC42EP3	1327.18	0.475019	0.156158	3.04191	0.00235081	2.62878	0.0481863	Y	1258.9	1137.83	1146.32	774.085	782.834	968.487	1579.4	1610.11	958.679	911.636	1088.77	1670.24	1761.2	1802.73	1245.77	1280.41	1610.25	1267.92	2025.5	2172.53	872.979	1271.43
ENSG00000007384	RHBDF1	573.586	0.474745	0.144903	3.2763	0.00105175	2.97809	0.0275388	Y	638.204	554.454	603.533	484.55	439.255	294.861	425.759	453.64	518.911	470.598	395.895	865.172	792.804	769.498	654.431	603.268	411.168	388.159	587.831	773.41	797.432	696.064
ENSG00000224578	HNRNPA1P48	327.595	0.473322	0.118731	3.98651	6.70523e-05	4.17359	0.00350016	Y	300.381	250.626	310.099	228.712	234.927	154.658	241.485	262.208	372.302	336.95	324.059	359.344	436.275	430.258	351.846	340.077	367.24	293.514	373.661	372.855	451.435	414.178
ENSG00000233927	RPS28	5840.57	0.472637	0.100537	4.70114	2.58711e-06	5.58718	0.000241793	Y	4779.83	5281.92	5424.9	4811.84	5686.4	3653.51	5189.13	4811.87	5151.58	4096.59	4924.31	6620.68	6702.53	6216.14	6862.56	7099.09	5636.69	4998.19	6482.69	7134.66	10291	6636.49
ENSG00000233493	TMEM238	168.587	0.471979	0.11391	4.14343	3.42147e-05	4.46579	0.00203876	Y	142.178	166.2	160.042	117.68	158.354	119.863	139.143	142.478	148.5	109.031	149.875	197.505	169.125	203.473	199.668	204.899	191.469	118.483	163.288	226.241	273.935	207.478
ENSG00000171223	JUNB	3692.21	0.471186	0.112479	4.1891	2.80061e-05	4.55275	0.00176452	Y	2652.77	2849.61	2899.21	3291.27	3264.97	2399.74	4082.72	4369.65	2881.07	2636.05	2712.27	4712.83	4689.53	4445.7	4518.92	4053.15	3401.31	3106.27	5214.59	5141.47	4161.65	3743.94
ENSG00000115738	ID2	572.581	0.469713	0.110292	4.2588	2.05527e-05	4.68713	0.00137364	Y	530.817	513.474	477.696	545.409	530.743	575.449	372.523	409.051	416.619	457.239	454.04	819.298	792.034	683.426	714.695	708.208	670.647	688.667	610.222	741.858	442.709	441.969
ENSG00000228502	EEF1A1P11	40.7252	0.469016	0.145739	3.21819	0.00129002	2.8894	0.0318595	Y	34.8171	31.9972	38.4114	45.0653	41.9425	29.9664	32.6835	33.0338	37.1249	26.1654	24.2561	46.0844	38.1532	67.4946	31.2252	50.6634	56.7014	40.9728	49.0998	48.4827	41.031	50.5827
ENSG00000175390	EIF3F	3848.21	0.468789	0.0776068	6.04057	1.53571e-09	8.81369	4.61901e-07	Y	3451.05	3835.7	3783.29	2944.9	3032.62	2515.97	3557.48	3421.15	3210.76	2634.2	3124.1	5035.71	4505.69	4776	4716.34	4548.33	4198.55	3924.93	4611.15	4760.03	4442.1	3630.53
ENSG00000233476	EEF1A1P6	140.45	0.467465	0.145393	3.21518	0.00130362	2.88485	0.0321327	Y	141.203	87.7344	170.108	92.6343	106.954	124.66	101.213	77.3932	150.453	88.3084	155.066	123.205	174.267	214.222	140.986	157.619	184.977	150.603	162.243	199.318	164.124	122.599
ENSG00000144579	CTDSP1	1476.94	0.467305	0.120726	3.87077	0.00010849	3.96461	0.00504789	Y	1326.51	1599.92	1578.51	1187.2	1334.52	749.677	868.201	1168.88	1304.75	1290.03	1229.34	1852.27	1906.3	1969.22	1948.22	1814.07	1242.79	1275.34	1593.03	1728.25	1914.32	1611.36
ENSG00000070756	PABPC1	30871.8	0.467022	0.119981	3.89245	9.92363e-05	4.00333	0.00472167	Y	31321.5	30236.8	32289.8	26664.3	23750.9	15651.4	23706.9	26122.2	24252.9	26694.3	24407	42512.9	42870.2	42338	39532.4	37682	25140.3	28794.4	38971.7	37803.6	26518.8	31917.4
ENSG00000283041	AC008038.1	337.405	0.466848	0.0827085	5.6445	1.65665e-08	7.78077	3.14702e-06	Y	270.802	289.012	271.622	312.957	283.117	210.963	336.315	283.135	285.275	280.191	290.208	342.341	379.474	340.41	458.921	463.849	395.976	374.289	333.018	478.359	382.592	360.081
ENSG00000100129	EIF3L	6312.35	0.466598	0.101618	4.59168	4.39688e-06	5.35685	0.000369061	Y	6357.13	5967.97	6585.91	4908.94	4609.7	3437.57	4766.02	4961.74	5974.35	5174.97	5557.36	8046.01	8345.72	7787.68	7785.73	7352.76	5425.24	5739.59	7665.15	7595.74	7779.78	7046.6
ENSG00000197756	RPL37A	12311.4	0.462899	0.0565437	8.18658	2.68756e-16	15.5706	3.57375e-13	Y	10480.2	10398.6	11089.8	10215.5	11092.3	8690.5	10942.4	10375	11102.5	9406.01	10086.4	13705.3	13817.6	13559	14097.4	14591.9	13446.3	12670.9	14460.9	15858.1	17290.4	13473.1
ENSG00000105202	FBL	1743.42	0.462662	0.0925716	4.99788	5.7964e-07	6.23684	6.95803e-05	Y	1494.59	1575.56	1596.5	1321.19	1200.64	1023.89	1428.86	1397.8	1822.82	1629.37	1635.75	1896.56	1955.87	1999.25	2071.47	1880.2	1807.4	1833.35	1906.01	1958.63	2773.29	2146.25
ENSG00000179862	CITED4	580.759	0.462201	0.147424	3.13519	0.00171743	2.76512	0.0386727	Y	425.545	515.061	438.986	460.673	572.526	481.858	725.345	671.976	354.64	320.53	406.292	528.56	571.273	504.746	761.713	741.934	572.585	530.428	979.843	866.218	725.26	620.711
ENSG00000137818	RPLP1	23207.2	0.460949	0.0704584	6.54214	6.06456e-11	10.2172	2.44376e-08	Y	18619.4	18331	17947.3	20756	22063.2	20811.5	20464.2	17926.9	21036	18139.1	18746.2	23571.8	23019.3	23068.5	29039.6	31336.2	30107.6	24505.7	25412.1	25831.1	32831.6	26994.1
ENSG00000073536	NLE1	216.696	0.459343	0.130203	3.5279	0.000418865	3.37793	0.0141837	Y	177.387	189.907	225.488	176.609	141.711	116.359	153.434	171.528	162.47	263.383	230.682	296.713	305.582	290.987	234.897	236.25	215.09	212.427	201.81	201.001	245.951	317.657
ENSG00000141101	NOB1	968.003	0.458988	0.132598	3.46149	0.000537191	3.26987	0.0171149	Y	926.258	969.157	1015.22	660.871	582.934	632.932	599.615	669.399	1043.23	994.436	873.997	1427.54	1352.3	1439.29	986.842	949.94	952.184	1106.47	845.479	896.255	1223.7	1148
ENSG00000244270	RPL32P29	59.2299	0.457423	0.126417	3.61836	0.000296471	3.52802	0.0108713	Y	50.314	63.0204	50.2871	48.4337	31.4875	39.5499	45.2734	59.34	54.7132	54.5413	51.1289	82.7641	78.4158	69.4788	74.796	69.7857	58.5272	59.776	54.3828	60.3117	90.9973	55.7338
ENSG00000130255	RPL36	7804.49	0.454867	0.1022	4.45073	8.55786e-06	5.06763	0.000649603	Y	6614.95	6589.14	6590.83	6685.46	6828.22	5992.62	6672.22	6375.91	7569.39	5787.59	6713.44	7661.36	8257.66	7543.46	8715.37	9358.31	8168.88	8259.84	8233.89	8706.3	15627.1	8746.83
ENSG00000122406	RPL5	13400.6	0.453747	0.0424082	10.6995	1.0232e-26	25.99	1.29255e-22	Y	11953.8	11819	12118.3	11258.7	11457.5	10399.5	10779.9	10070.2	12372.6	11259.8	10922.7	15041.6	15715.2	15001.6	15612.4	16670.5	15151.9	14546.6	14496.5	15616.4	17187.6	15361.2
ENSG00000105643	ARRDC2	324.235	0.452882	0.149204	3.03532	0.00240282	2.61928	0.0489969	Y	207.259	247.386	202.709	208.15	240.191	275.554	372.271	387.87	314.954	280.195	275.348	303.226	322.336	321.846	251.219	277.3	374.435	337.998	521.972	527.13	462.346	421.468
ENSG00000162244	RPL29	10072.1	0.452866	0.0723399	6.26025	3.84349e-10	9.41527	1.40733e-07	Y	7424.89	7943.21	8120.05	8542.35	9638.05	9719.21	8951.49	8345.99	9083.86	7600.39	8176.27	9764.75	9771.14	9990.4	12464.7	13184	13071.9	11753.2	11139.9	12156.9	13780.3	10963.5
ENSG00000108840	HDAC5	1258.37	0.452475	0.0954049	4.74268	2.10905e-06	5.67591	0.000207335	Y	1019.96	1116.15	1020.84	812.715	827.896	1149.77	1065.78	1363.54	1134.89	1038.27	1140.03	1546.1	1360.72	1402.8	1305.29	1148.67	1280.8	1275.87	1733.68	1761.29	1762.11	1416.91
ENSG00000133112	TPT1	50581.8	0.452288	0.0907626	4.98319	6.25429e-07	6.20382	7.34952e-05	Y	44230	43309.1	46113	49342.2	52921.7	40684.2	44550.4	40262.7	37915.9	34202.5	36358	58014.6	59751.8	57303.9	64411.6	71344.2	55411	50323.7	59723.7	72721.3	46735.3	47168.9
ENSG00000161970	RPL26	11297	0.451064	0.0665985	6.77289	1.26232e-11	10.8988	5.49873e-09	Y	10158.5	9928.55	10156	9223.2	9027.55	7573.55	9729.62	9147.03	10576.7	9908.89	9564.48	12548.7	12591	12391.3	12332.9	12699.5	11616.7	11800.2	12674.8	14338.3	16861.5	13684.1
ENSG00000150991	UBC	27048.1	0.449838	0.108291	4.15395	3.26781e-05	4.48574	0.00197552	Y	22898.1	23943.5	23925.8	20415.4	19309.7	20313.8	24241	24498.3	24802.3	22421.1	24746.4	29948.3	29692.6	29698.2	24835.5	22960.9	26330.9	28026.5	44520.7	45881	32600.4	29048.9
ENSG00000186468	RPS23	8614.38	0.449651	0.0498942	9.0121	2.02154e-19	18.6943	6.38428e-16	Y	7740.73	7919.3	7939.53	7206.32	7557.16	5908.55	7380.1	6808.36	7675.37	6901.23	7068.87	9804.41	10334.9	10006.3	9761.33	10286.5	9429.97	9330.73	9307.57	10124.9	11177.9	9846.35
ENSG00000204628	RACK1	18045.1	0.448108	0.0771286	5.80988	6.25169e-09	8.204	1.51874e-06	Y	16987.7	17987.2	17970.5	12866.5	13648.7	11009.4	15145.7	14915.9	17161	14498.7	15721.6	21964	22373.1	22131.4	20274.9	19785	18786.7	18957.6	20710	21335.1	23008.6	19753.5
ENSG00000101220	C20orf27	174.145	0.445545	0.120127	3.70894	0.000208133	3.68166	0.00846775	Y	143.642	176.531	127.884	164.884	137.127	115.141	108.494	139.086	183.899	172.047	152.169	200.952	185.293	174.39	244.435	187.399	140.596	193.035	197.63	178.299	297.14	211.124
ENSG00000220842	RPL21P16	4260.46	0.445425	0.0883327	5.04258	4.59297e-07	6.33791	5.80207e-05	Y	3393.84	3360.94	3337.48	3925.81	4045.08	4880.41	3603.2	3153.35	3442	3196.74	3349.93	4363.92	4030.54	4114.46	5172.39	5744.2	5917.73	4883.3	4337.93	5108.7	5721.75	4646.32
ENSG00000115268	RPS15	7172.29	0.444038	0.0767711	5.78392	7.29801e-09	8.1368	1.7046e-06	Y	5706.99	6181.39	6151.58	6055.98	6695.06	5390.23	6369.15	5855.13	6755.16	5605.44	6080.59	7286.25	7508.19	7385.86	8607.05	8949.94	7829.82	7141.84	7781.6	8550.34	11805.8	8097
ENSG00000166441	RPL27A	15465	0.443046	0.0906666	4.88654	1.02624e-06	5.98875	0.000111759	Y	11881	12645.7	13139.7	14020.9	15699.7	17821.6	13744.6	11871.2	11886.8	10169.2	11318.3	15833.4	15719.8	15654.1	18050.6	20920.9	20337.9	17154.2	16955.9	19084.4	20475.3	15844.5
ENSG00000220205	VAMP2	807.413	0.442007	0.104965	4.21101	2.54236e-05	4.59476	0.00162615	Y	598.664	624.69	639.203	724.457	768.504	551.045	617.973	632.945	810.903	824.424	737.862	886.102	887.728	898.206	956.08	901.434	686.434	673.857	997.597	956.88	1322.72	1065.39
ENSG00000156482	RPL30	7734.95	0.440179	0.0468633	9.39283	5.8412e-21	20.2335	2.82623e-17	Y	6872.39	6855.81	7121.57	6376.49	6831.97	5227.58	6632.26	6430.24	7004.55	6277.9	6567.57	8613.56	8773.69	8931.58	8925.04	8924.37	8496.09	8712.26	8663.51	9759.71	9551.61	8619.12
ENSG00000127418	FGFRL1	859.721	0.440178	0.106625	4.12827	3.65508e-05	4.4371	0.00214259	Y	858.773	843.604	929.447	566.545	518.807	801.991	606.723	691.695	700.426	732.473	775.904	1165.01	1240.74	1166.56	940.125	777.066	842.511	855.737	1010.63	1029.78	911.304	948.002
ENSG00000198034	RPS4X	18971.2	0.439669	0.140128	3.13762	0.00170325	2.76872	0.0384906	Y	14509.7	14289.4	14763.8	17227.6	17203.5	10726.9	13110.2	12437	22222.2	20273.4	20363.2	18416.5	18692.7	18729.8	25012.3	25222.6	17156.8	17492.5	18728.8	20040.4	33293.1	27453.2
ENSG00000110700	RPS13	4404.31	0.438283	0.0503533	8.70416	3.19942e-18	17.4949	6.73612e-15	Y	3682.77	3666.63	3797.3	3690.86	4073.3	3955.53	3766.52	3421.3	4092.91	3461.44	3535.85	4580.48	4703.25	4644.42	5181.62	5640.74	5368.26	4902.61	4693.64	5526.53	5604.85	4904.11
ENSG00000250182	EEF1A1P13	51.7569	0.438189	0.138249	3.16956	0.00152671	2.81624	0.0358688	Y	31.9156	51.6084	50.3007	38.389	46.1368	62.3301	47.4438	40.5843	47.8715	29.4361	38.1167	57.3704	75.2753	56.7346	42.5798	46.16	67.8558	62.0129	67.2454	70.0306	62.101	47.1534
ENSG00000249353	NPM1P27	62.7546	0.43765	0.131651	3.32431	0.000886373	3.05238	0.0243151	Y	62.8709	59.8788	55.7845	54.2533	46.1474	46.746	51.6444	69.8091	38.1023	49.0666	51.1152	79.0019	76.3173	92.9362	73.8154	77.6793	51.1173	74.1874	62.961	95.8796	52.1291	59.1578
ENSG00000168476	REEP4	437.039	0.436948	0.0946826	4.61487	3.93336e-06	5.40524	0.000341499	Y	347.721	400.994	379.116	382.683	339.835	294.498	374.513	339.385	432.445	386.334	405.118	502.307	479.689	413.054	559.56	482.951	418.752	372.11	509.002	571.846	691.38	531.557
ENSG00000175061	SNHG29	4938.26	0.436857	0.120115	3.63698	0.000275852	3.55932	0.0102794	Y	3601.39	3660.96	3921.53	4302.11	5112.3	6905.51	3987.37	3641.17	4046.73	3359.19	3622.48	4750.34	5050.59	4921.3	5722.95	6699.52	7702.54	6167.99	4879.79	6224.21	5459.4	4902.35
ENSG00000063177	RPL18	9277.1	0.436367	0.0720566	6.0559	1.39635e-09	8.855	4.25047e-07	Y	7842.92	8491.07	8848.4	7765.21	8335.15	6419.72	7793.04	7790.94	8630.5	7092.21	7719.1	10056.2	10201.1	9995.63	11252.2	11194.9	9554.37	9430.34	10306	10750.3	14487.7	10139.2
ENSG00000164587	RPS14	8501.86	0.436124	0.0952067	4.58082	4.63167e-06	5.33426	0.000386202	Y	5780.55	6655.61	6853.05	7439.59	8550.59	8970.6	8074.44	7282.74	7358.59	5666.8	6859	8100.22	8264.76	8032.82	10762.9	11592.4	9933.44	8694.29	9944.32	11778.3	11548.9	8896.92
ENSG00000162032	SPSB3	660.621	0.435946	0.107493	4.05558	5.00093e-05	4.30095	0.00276474	Y	516.559	612.016	528.457	498.835	547.732	615.121	521.157	490.104	702.378	553.305	591.765	737.374	650.05	708.297	592.364	668.323	779.43	686.775	669.902	740.629	1228.7	894.378
ENSG00000171858	RPS21	2788.54	0.435869	0.091131	4.78289	1.72792e-06	5.76248	0.000173928	Y	2132.35	2276.01	2304.67	2203.34	2699.73	3116.7	2619.01	2180.38	2487.33	1914.92	2142.59	2902.81	2743.25	2868.12	2959.91	3486.59	3703.81	2812.4	2843.27	3570.25	4189	3191.4
ENSG00000221983	UBA52	4963.26	0.434731	0.0831784	5.22649	1.72762e-07	6.76255	2.48001e-05	Y	4282.3	4656.19	4665.08	3941.23	4305.19	3144.92	4937.97	4643.42	4394.31	3573.8	3884.86	5823.79	5821.87	5550.51	5460.68	5574.57	4891.2	4644.23	6053.69	6590.55	7055.83	5295.4
ENSG00000184292	TACSTD2	18459.3	0.434264	0.142552	3.04635	0.00231637	2.63519	0.047787	Y	17902.6	17737.7	19214.6	15241.7	14543.8	12578.9	17708.2	19739.7	12691.7	12919.3	12441	22578.5	23590.2	23811.6	19735.6	19518.4	16195.5	16314.6	29728.5	32265.2	14184.3	15461.8
ENSG00000276850	AC245041.2	254.485	0.434152	0.117699	3.68865	0.000225444	3.64696	0.00899398	Y	242.85	263.595	279.841	191.095	213.611	272.353	166.9	180.219	207.488	188.272	176.284	390.301	310.764	349.267	260.968	251.396	314.517	272.054	272.901	338.306	217.316	238.38
ENSG00000099904	ZDHHC8	382.903	0.434037	0.134216	3.23387	0.00122123	2.9132	0.0306704	Y	279.619	324.081	391.364	319.414	281.963	341.911	255.598	250.665	390.575	394.883	353.15	439.617	497.062	503.855	432.515	473.439	291.144	225.416	452.168	528.624	529.953	466.858
ENSG00000234851	RPL23AP42	10833.2	0.433791	0.0625141	6.93909	3.94639e-12	11.4038	1.8464e-09	Y	10251.3	9708.18	10137.6	9146.77	8782.99	6633.82	9693.76	9240.78	9862.91	9028.68	8892.22	12863.2	12964.6	12136.1	12951.1	12499.1	11423.6	11201.2	13254.4	13158.8	12905	11593.1
ENSG00000101444	AHCY	2580.44	0.432962	0.0483079	8.96256	3.17228e-19	18.4986	8.01475e-16	Y	2273.09	2363.09	2373.09	2113.21	2238.76	2339.92	2158.15	1988.86	2190.05	1942.91	2178.21	3197.5	3135.5	3139.88	2896.92	2964.6	3234.47	2686.77	2722.8	3051.44	2888.7	2691.66
ENSG00000104998	IL27RA	194.555	0.432878	0.119176	3.63225	0.000280962	3.55135	0.0104106	Y	159.566	160.993	149.994	197.766	144.678	98.2922	160.292	193.55	158.268	209.304	187.107	223.838	231.989	224.967	288.567	230.81	157.106	167.224	228.459	270.443	210.675	226.331
ENSG00000145592	RPL37	8948.4	0.432826	0.0831552	5.20504	1.93955e-07	6.7123	2.70733e-05	Y	8221.61	8545.53	8489.91	7550.34	7700.17	5009.73	8328.36	7693.31	7849.07	7032.31	7353.34	10392.5	10325	10482.9	10644.6	10550.3	8460.46	8518.49	10637.8	11491.3	12060.2	9527.73
ENSG00000174951	FUT1	129.899	0.43238	0.137119	3.15332	0.00161425	2.79203	0.0372458	Y	105.284	113.815	136.274	103.747	96.4331	81.3713	142.848	109.852	122.37	99.2094	104.38	167.536	176.311	171.732	185.002	151.131	89.4427	111.945	165.123	196.836	118.804	108.324
ENSG00000109475	RPL34	3695.3	0.431536	0.0795269	5.4263	5.75351e-08	7.24007	9.14228e-06	Y	2906.1	3050.09	3146.14	2732.07	3375.92	3732.78	3456.89	2841.9	3383.32	2834.19	3155.47	3706.48	3815.86	3740.2	3694.45	4183.86	4712.5	4321.46	3793.39	4636.19	5686.24	4391.02
ENSG00000108298	RPL19	15591.1	0.431316	0.0722404	5.97056	2.36435e-09	8.62629	6.6002e-07	Y	14015.4	14171.5	14308.1	12467.1	12223.7	9972.64	13473	13216.5	15184.7	13411.1	13607.5	17708.3	18227.1	17232.9	17450.8	17848.2	15388.5	15456.2	18409.1	19097.6	22823.1	17311.9
ENSG00000171159	C9orf16	1371.96	0.431046	0.113888	3.78481	0.000153828	3.81297	0.00667776	Y	1243.81	1362.5	1448.77	1143.89	1247.99	795.271	1339.62	1394.52	1032.57	846.708	996.239	1673.27	1744.58	1687.73	1489.24	1577.62	1289	1175.67	1611.85	1957.06	1821.29	1303.92
ENSG00000221869	CEBPD	1633.36	0.430707	0.103731	4.15216	3.29346e-05	4.48235	0.0019859	Y	1295.9	1290.07	1474.31	1373.56	1228.77	1084.8	1092.44	1237.65	1654	1782.4	1789.68	1717.35	1853.91	1777.27	2169.52	1888.11	1645.38	1583.61	1583.12	1789.63	2360.75	2261.61
ENSG00000105372	RPS19	7422.94	0.430178	0.0743913	5.78263	7.35408e-09	8.13347	1.7046e-06	Y	6141.67	6923.54	6762.34	5960.95	6872.14	5456.71	7034.21	6374.77	6903.1	5264.55	5872.62	7765.92	8132.14	7854.28	8866.75	8997.75	7824.21	7298.35	8327.06	9108.06	11319.5	8244.08
ENSG00000177105	RHOG	291.52	0.430147	0.136731	3.14593	0.0016556	2.78104	0.0379227	Y	293.393	315.496	320.647	202.22	228.335	187.977	206.405	292.241	238.113	216.48	230.176	432.804	421.104	411.356	318.521	346.371	225.883	195.783	345.436	355.137	336.676	292.88
ENSG00000125691	RPL23	10019.5	0.43006	0.0738675	5.82204	5.81333e-09	8.23557	1.42596e-06	Y	9109.45	8784.54	8935.42	8379.9	8045.83	6279.78	8854.94	8187.65	9767.67	8776.51	8782.42	11210.2	11391.6	11029.8	11033.2	11278.1	10067	10236.1	10941.3	12173.3	15131.4	12033.3
ENSG00000170889	RPS9	11973.1	0.427915	0.103099	4.15054	3.31692e-05	4.47927	0.00199528	Y	9180.59	9767.04	9667.53	9877.86	11467.1	14537.9	8959.47	7872.88	11599.8	8954.34	10431.3	12170.1	12311.1	11941.6	13161.9	13888.3	17298.3	13749.9	11312.3	12449.6	17918	14892.1
ENSG00000112511	PHF1	681.46	0.425989	0.112742	3.77845	0.000157805	3.80188	0.00682698	Y	590.943	578.251	518.49	539.612	490.689	683.902	461.285	532.183	699.692	642.242	659.691	710.27	685.977	633.572	639.295	684.244	809.967	714.022	763.597	740.252	1209.85	1004.1
ENSG00000110811	P3H3	121.066	0.425923	0.138316	3.07935	0.00207453	2.68308	0.0443121	Y	91.9348	100.531	105.699	135.036	126.678	100.05	142.362	82.6963	85.5255	79.0222	86.1449	92.2025	113.769	104.865	148.156	166.074	148.62	123.523	179.955	179.847	149.382	121.374
ENSG00000242071	RPL7AP6	148.144	0.42579	0.0915825	4.64925	3.33145e-06	5.47737	0.000295421	Y	173.138	110.468	120.713	153.581	137.396	98.2861	106.447	115.085	130.916	135.207	108.296	170.23	180.482	175.113	187.38	174.496	172.867	159.446	150.463	180.985	155.281	162.899
ENSG00000186654	PRR5	220.286	0.424956	0.115865	3.66769	0.000244752	3.61127	0.00955743	Y	161.214	192.462	184.97	190.718	187.476	199.218	170.617	175.085	222.621	206.153	178.466	235.907	258.541	206.468	265.701	234.908	224.83	152.902	265.824	350.252	356.124	225.835
ENSG00000121900	TMEM54	783.412	0.424039	0.0984122	4.30881	1.64135e-05	4.7848	0.00112994	Y	731.084	734.427	769.527	750.267	792.121	506.45	670.27	666.706	626.271	513.686	597.191	985.783	1005.39	975.36	971.507	959.209	721.109	667.56	921.165	1058.11	867.374	744.5
ENSG00000102977	ACD	255.777	0.423127	0.108089	3.91462	9.0548e-05	4.04312	0.00444213	Y	219.393	194.738	183.212	171.277	215.586	274.814	236.449	223.821	250.813	227.556	206.992	237.912	278.325	239.171	305.148	299.209	237.21	239.93	364.295	290.214	413.491	317.533
ENSG00000126368	NR1D1	181.79	0.422117	0.0980708	4.30421	1.67585e-05	4.77576	0.00115055	Y	137.325	147.579	154.567	184.416	149.922	101.888	146.579	189.767	178.784	162.43	153.325	213.493	234.054	225.946	228.964	197.032	159.893	169.438	238.063	217.646	216.222	192.039
ENSG00000170779	CDCA4	308.839	0.421228	0.105182	4.00477	6.20767e-05	4.20707	0.00328111	Y	249.667	222.821	276.274	293.257	264.628	308.25	189.258	226.299	307.183	262.33	305.128	261.911	314.447	348.017	444.701	399.214	415.011	351.232	268.089	333.453	376.944	376.345
ENSG00000136213	CHST12	376.731	0.421083	0.118356	3.55778	0.000373999	3.42713	0.0128734	Y	405.751	445.903	324.377	283.387	257.162	280.962	239.608	359.446	340.204	262.899	345.745	468.412	434.036	584.99	440.577	326.735	333.645	365.774	419.352	506.163	428.621	434.339
ENSG00000243199	AC115223.1	55.1115	0.420789	0.134543	3.12754	0.00176278	2.7538	0.0393782	Y	38.6893	60.9096	64.0155	43.4019	38.8047	40.7531	43.2143	49.0579	42.9871	34.8912	59.7782	51.7274	71.1595	56.7394	78.5458	69.7993	57.6241	79.7247	58.6941	64.6386	61.001	46.2973
ENSG00000100297	MCM5	536.346	0.420576	0.11058	3.80338	0.000142736	3.84547	0.00622835	Y	470.49	468.203	538.821	501.73	431.495	366.201	351.883	407.344	547.307	471.214	489.95	663.488	660.552	791.415	708.451	503.862	498.229	487.946	478.044	507.524	762.502	692.968
ENSG00000162302	RPS6KA4	525.719	0.416337	0.134299	3.10008	0.00193469	2.71339	0.0421564	Y	542.867	530.512	592.452	456.303	386.687	334.093	411.713	450.707	400.372	443.638	402.311	607.992	732.002	763.855	603.414	545.863	349.083	405.363	631.516	825.655	624.26	525.162
ENSG00000008988	RPS20	10299.7	0.416132	0.0726823	5.72535	1.03221e-08	7.98623	2.24817e-06	Y	9533.97	9394.61	9808.94	8279.44	8090.21	7025.62	9417.97	8666.87	9589.46	8454.45	8805.01	11706.9	11535	11847.3	10844.6	11085.1	10366	10250.5	11637.6	13001.2	15578.3	11675.1
ENSG00000254858	MPV17L2	165.256	0.415854	0.128702	3.23114	0.00123299	2.90904	0.0309043	Y	146.125	201.091	214.625	116.078	156.862	93.2362	114.693	115.497	139.172	123.447	136.122	222.79	221.753	180.307	181.087	207.528	158.265	165.671	150.52	205.815	186.423	198.522
ENSG00000118181	RPS25	7830.15	0.415791	0.0467079	8.90193	5.48819e-19	18.2606	1.26054e-15	Y	6846.9	6397.1	6810.45	6856.52	6682.81	5752.3	6916.88	6526.14	7335.17	6877.11	6798.21	8515.61	8143.71	8279.86	9145.91	9627.59	8481.15	8480.63	9316.08	9458.17	10144.6	8870.51
ENSG00000100605	ITPK1	845.071	0.413325	0.104947	3.9384	8.20269e-05	4.08604	0.00407954	Y	760.456	826.854	830.12	591.188	632.991	495.712	691.172	810.05	770.31	663.382	900.096	1176.81	1140.45	1057.28	943.197	816.258	673.388	900.973	962.096	1008.08	1007.56	933.152
ENSG00000168028	RPSA	14639.2	0.412503	0.122575	3.36532	0.000764548	3.1166	0.0217457	Y	10432.5	10958.3	10895.4	13500.2	17093.4	17672.8	10551.5	9376.86	13937.4	11432.9	12315.1	13109.1	13253.8	14132.4	18517.7	21237.1	19558.5	16826	14039.3	15558	21102.5	16562.3
ENSG00000269242	AC010422.3	182.266	0.41245	0.12886	3.20076	0.00137066	2.86307	0.0331125	Y	189.579	189.959	177.413	130.207	160.466	171.402	196.039	150.94	142.639	116.669	96.1657	213.493	258.859	210.329	203.465	180.126	225.846	133.981	259.316	188.528	231.807	182.618
ENSG00000125534	PPDPF	7254.58	0.412278	0.0669949	6.15387	7.56164e-10	9.12138	2.6534e-07	Y	6029.38	6607.77	6667.6	5919.38	6138.96	5233.12	6745.53	6784.08	6520.41	5725.78	6099.31	8119.47	8082.88	8143.89	8724.5	8250.64	7148.18	6963.73	8800.27	8763.67	10557.3	7574.76
ENSG00000104081	BMF	433.811	0.411474	0.123448	3.33318	0.00085859	3.06621	0.0237074	Y	439.388	356.518	416.382	310.692	234.201	377.08	361.195	308.649	396.472	450.933	445.489	615.145	673.151	562.521	394.182	408.181	585.423	445.758	392.616	407	498.947	463.91
ENSG00000198755	RPL10A	11957	0.408185	0.0435249	9.37819	6.7118e-21	20.1732	2.82623e-17	Y	11059.4	11267.4	11293.3	9150.82	10001.4	9428.78	10207.4	9672.78	11066.6	9686.1	10207.5	13889.3	14131.2	14005.7	13074	13841.6	13603.2	12759	13212.9	13931.6	14552	13012.3
ENSG00000213741	RPS29	3426.83	0.407741	0.073894	5.51792	3.43041e-08	7.46465	5.89586e-06	Y	2629.99	3007.89	3083.81	2891.11	3420.79	3348.23	3190.4	2816.48	3059.51	2241.27	2714.4	3559.17	3571.82	3686.65	3933.65	4319.46	4069.35	3562.56	3585.23	4547.48	4561.39	3589.73
ENSG00000107140	TESK1	500.908	0.40752	0.104771	3.88961	0.000100406	3.99824	0.00475939	Y	460.303	496.671	452.596	482.856	464.466	379.896	282.386	422.875	436.626	418.959	438.774	614.046	615.505	602.818	642.041	684.582	394.223	401.347	553.487	595.354	626.394	553.765
ENSG00000118894	EEF2KMT	185.915	0.406065	0.113574	3.57534	0.000349771	3.45622	0.0122736	Y	179.39	209.375	194.152	154.265	178.858	123.115	119.383	136.636	168.277	135.5	159.479	211.418	249.24	276.615	227.452	189.804	197.245	153.977	182.316	225.121	232.475	186.045
ENSG00000105698	USF2	1657.67	0.405555	0.0815288	4.97438	6.54565e-07	6.18405	7.58605e-05	Y	1733.27	1589.09	1606.86	1380.7	1228.88	1215.08	1447.16	1558.03	1349.59	1317.06	1260.05	1954.71	2177.26	2104.13	1717.31	1788.11	1554.78	1578.07	2006.14	2255.1	1910.78	1736.67
ENSG00000142534	RPS11	19387.4	0.404575	0.052848	7.65544	1.92656e-14	13.7152	1.58319e-11	Y	16519.7	16746.6	16555.2	16923.5	18049.2	17438.3	17375.2	15500.6	17540.2	15100.7	15803.5	20426	20225.7	19845.8	22130.6	23812.8	23072.6	20977.1	21401.6	22809	27128	21141.8
ENSG00000061273	HDAC7	1250.69	0.403973	0.115642	3.49332	0.000477054	3.32143	0.0156733	Y	1150	1137.32	1219.46	816.992	915.186	1209.24	935.645	921.124	1118.71	1280.86	1141.03	1626.92	1735.63	1821.25	1209.95	1163.86	1275.72	1080.82	1083.89	1217.47	1839.28	1614.88
ENSG00000110011	DNAJC4	639.974	0.403366	0.107046	3.76815	0.000164464	3.78393	0.00707869	Y	624.095	680.519	678.306	483.597	562.61	381.903	566.496	523.558	553.151	489.788	516.871	841.176	785.39	819.684	777.957	704.734	542.173	534.895	685.968	773.783	908.439	644.328
ENSG00000130762	ARHGEF16	457.72	0.401743	0.126284	3.18125	0.00146639	2.83375	0.0347872	Y	376.131	376.373	434.756	450.396	483.545	266.142	321.047	423.403	405.003	379.779	419.701	511	501.014	539.806	617.901	581.816	305.174	340.429	553.671	621.367	653.766	507.618
ENSG00000060138	YBX3	7032.85	0.40151	0.0939981	4.27147	1.94188e-05	4.71178	0.00130831	Y	6072.51	6578	6187.3	5495.71	5502.09	5365.72	7521.23	6749.02	5576.56	5394.37	6221.18	8297.46	7808.33	7825.74	7174.51	6945.52	7033.04	7437.32	11184.4	10413	7308.27	6631.49
ENSG00000125457	MIF4GD	409.696	0.401129	0.0959984	4.1785	2.9344e-05	4.53248	0.0018171	Y	305.143	321.823	277.343	358.432	399.734	342.519	318.865	293.514	421.233	410.51	435.397	418.791	418.912	411.117	531.452	445.022	491.405	444.487	456.011	391.518	604.611	515.475
ENSG00000173621	LRFN4	365.228	0.400246	0.109553	3.65344	0.000258752	3.58712	0.0099352	Y	391.018	349.495	367.713	240.138	247.506	386.71	235.205	302.66	294.54	313.989	336.452	431.246	489.09	469.061	461.76	351.471	331.871	324.764	402.01	474.911	469.627	363.783
ENSG00000123416	TUBA1B	10191.3	0.400036	0.066798	5.98874	2.11477e-09	8.67474	6.00333e-07	Y	9129.86	9537.67	9108.66	7717.34	7726.91	7784.57	7930.67	8476.24	10071.5	9230.43	9945.14	10604.9	10242.9	10023	11836	10619.2	12223	12920.8	11672.1	11746.7	13305.6	12355.5
ENSG00000169242	EFNA1	746.912	0.399129	0.109671	3.63932	0.000273357	3.56327	0.0102588	Y	628.313	692.925	735.737	628.167	697.57	568.465	803.915	792.683	502.669	445.515	589.8	1017.97	939.679	1027.71	695.57	760	778.43	676.263	925.009	982.063	848.014	695.604
ENSG00000089157	RPLP0	29128	0.398933	0.0521183	7.65437	1.94256e-14	13.7116	1.58319e-11	Y	26064.6	25918.5	26398.3	26728.7	28670.8	21571.7	24641.9	22583.3	26449.5	22812.2	24544	31058.6	32241.2	30855.9	34201.3	35739.2	33656.1	32998.3	30979.4	33234.8	37527.2	31940
ENSG00000144895	EIF2A	1317.4	0.398801	0.0928562	4.29483	1.74829e-05	4.75739	0.00119058	Y	1349.16	1307.9	1086.73	1319.34	1254.55	924.099	1226.27	1173.44	832.971	1062.84	965.858	1660.42	1726.27	1635.42	1426.69	1349.23	1418.14	1506.1	1721.88	1568.39	1177.35	1289.88
ENSG00000181274	FRAT2	482.836	0.398426	0.0969536	4.10945	3.96598e-05	4.40165	0.00229292	Y	429.387	412.821	452.721	519.046	436.151	310.457	318.453	313.426	448.426	479.668	459.113	471.189	499.049	522.324	655.681	666.525	486.178	531.563	564.715	526.869	569.95	548.685
ENSG00000117543	DPH5	397.948	0.398286	0.0711647	5.59667	2.18502e-08	7.66054	3.94319e-06	Y	362.834	360.403	310.842	397.668	302.552	337.199	329.361	303.619	406.505	335.921	326.937	391.781	399.194	429.602	460.823	490.504	454.686	485.388	452.685	413.912	553.958	448.472
ENSG00000135486	HNRNPA1	16570	0.397531	0.0935347	4.25009	2.13686e-05	4.67022	0.00142073	Y	15418.7	14227.8	15229.2	12864.3	11702.1	9588.99	12789.9	13477.1	17878.3	17128.1	17009.7	19853.6	20418.7	19731	19153.7	17692.8	15235.8	17320.6	18259.5	18543.4	20956.9	20060.6
ENSG00000111321	LTBR	1878.71	0.397357	0.0849759	4.67611	2.9237e-06	5.53407	0.000266669	Y	1652.35	1798.74	1912.47	1827.25	1639.19	1103.84	1657.4	1697.87	1537.92	1500.67	1507.35	2198.89	2342.66	2152.81	2274.34	2196.92	1715.95	1799.83	2360.26	2485.42	2017.91	1951.63
ENSG00000163389	POGLUT1	218.021	0.396142	0.0972985	4.07141	4.67304e-05	4.3304	0.00262365	Y	211.435	201.848	223.842	191.175	167.27	155.654	170.645	223.739	173.049	169.208	180.368	236.116	313.628	243.324	272.747	252.603	246.301	265.704	255.569	275.617	183.58	183.048
ENSG00000167468	GPX4	9686.5	0.39571	0.0674511	5.86663	4.44754e-09	8.35188	1.13971e-06	Y	8313.58	8793.92	8269.55	8770.39	9322.58	9655.9	9073.51	7759.7	7892.85	6563.2	7614.82	10109.9	10044.8	9862.28	11668.9	11914	11589.7	10059.5	11508.9	11824	12542.5	9948.62
ENSG00000137970	RPL7P9	428.154	0.395312	0.0983237	4.02052	5.80701e-05	4.23605	0.00312157	Y	376.27	374.783	372.194	412.343	330.396	212.153	424.708	373.52	421.081	411.085	357.815	508.81	571.372	496.978	389.913	503.218	420.075	460.615	444.965	560.181	463.639	533.283
ENSG00000174996	KLC2	788.827	0.394295	0.0852521	4.62505	3.745e-06	5.42655	0.000326267	Y	694.258	747.68	758.175	639.395	652.182	558.2	765.119	746.346	602.127	706.335	627.357	908.211	844.678	848.907	984.106	857.621	676.85	767.26	1126.02	1098.06	915.152	830.169
ENSG00000198839	ZNF277	334.832	0.392878	0.0807281	4.86668	1.13489e-06	5.94504	0.000122535	Y	344.534	313.323	266.301	331.765	258.998	262.127	338.31	270.6	265.893	265.641	267.048	425.926	420.925	370.255	351.563	390.537	447.724	391.491	377.292	379.091	329.079	297.881
ENSG00000265681	RPL17	11239.7	0.392258	0.0563923	6.95588	3.50378e-12	11.4555	1.68952e-09	Y	9525.64	9760.09	9674.04	9578.54	10066.1	8513.1	9748.69	9602.84	10664.1	9736.04	10058.6	11440.4	11458.3	11517	12749.8	13742.1	12603.6	12128.1	11961.3	14111.1	15765.6	12867.9
ENSG00000105755	ETHE1	546.767	0.392156	0.126266	3.1058	0.00189762	2.72179	0.0417581	Y	507.941	566.031	571.261	497.009	517.822	272.731	534.451	504.748	428.527	379.473	420.447	681.803	712.55	662.377	688.997	697.029	485.975	441.503	668.122	774.741	567.199	448.129
ENSG00000168763	CNNM3	687.892	0.391779	0.12755	3.07156	0.00212942	2.67174	0.0450962	Y	723.191	652.78	533.332	552.204	649.796	424.09	711.327	775.107	574.426	478.247	472.024	923.279	865.384	934.079	951.408	827.243	556.045	773.093	768.459	672.694	487.964	827.456
ENSG00000134419	RPS15A	5921.67	0.391545	0.0657896	5.95147	2.6575e-09	8.57553	7.21954e-07	Y	4742.33	4948.04	4920.74	4819.8	5319.93	5809.65	5306.4	4870.87	5714.54	4681.03	5220.24	6000.39	5991.13	5917.28	6606.37	6800.98	6946.02	6481.56	5992.34	7859.89	8327.25	6999.98
ENSG00000245910	SNHG6	291.62	0.390703	0.0917527	4.25822	2.06059e-05	4.68601	0.00137364	Y	227.187	265.155	270.804	266.601	241.985	220.022	247.893	232.64	280.408	256.791	264.907	300.983	306.381	314.17	295.764	332.256	336.502	298.086	283.053	288.544	497.717	387.796
ENSG00000148303	RPL7A	21236.4	0.387561	0.0480345	8.06838	7.12363e-16	15.1473	8.57041e-13	Y	18588.8	19392.4	18941.4	18160.7	19109	15181.2	19478	17973.1	19854.3	17508	18218.6	23204.2	23116.2	23021.7	25077.8	26084.8	22789.1	22231.5	23881	25103.9	27105	23179
ENSG00000182774	RPS17	11703.2	0.387409	0.0496684	7.79992	6.19475e-15	14.208	6.26042e-12	Y	10259.4	10084.9	10457.8	10196.2	10217.1	8689.23	10703.4	9852.46	11004.2	9903.47	10181.1	12601.8	12013.9	12210.6	13625.4	13972.8	12950.6	12476.7	12903.9	14195.9	15803.7	13166.6
ENSG00000117984	CTSD	22790.3	0.386964	0.117994	3.27953	0.0010398	2.98305	0.0273936	Y	24344.1	25018.3	25425.2	17764.4	17388.5	13900.8	18557.6	19317.2	19027.9	17556.4	18970.4	31262.3	31422.2	30856.9	24568.6	22627.4	18960	18703.1	25258	25842.8	31364.1	23249.9
ENSG00000089289	IGBP1	1344.16	0.386628	0.046422	8.32853	8.18511e-17	16.087	1.33995e-13	Y	1295.04	1204.98	1284.79	1089.98	1111.44	1074.46	1182.28	1051.42	1234.64	1100.99	1183.59	1618.08	1545.22	1595.19	1396.65	1574.97	1484	1475.85	1413.1	1550.67	1623.47	1480.75
ENSG00000147813	NAPRT	907.771	0.386469	0.126901	3.04545	0.00232336	2.63388	0.047787	Y	571.446	720.976	668.021	964.133	1093.72	966.184	737.277	734.476	760.631	713.002	726.854	741.165	802.63	826.706	1347.14	1382.41	987.246	982.933	949.077	1063.53	1295.24	936.175
ENSG00000137154	RPS6	29527.6	0.385729	0.0936999	4.11665	3.84424e-05	4.41519	0.0022304	Y	23093.9	23505.8	22892.2	26722.6	30378.4	37511.7	24928.1	21429	25464	22731.9	22983.5	29208.2	29734.4	28831.8	33793.3	39499.2	39844.9	33116.1	30793.4	34004.2	37066.1	32073.5
ENSG00000236552	RPL13AP5	516.047	0.384064	0.0826089	4.64919	3.33247e-06	5.47723	0.000295421	Y	398.546	448.155	440.761	348.106	481.51	444.671	436.204	441.288	549.071	485.276	453.143	505.048	527.075	508.751	636.037	563.987	590.095	555.805	547.315	559.07	772.08	661.044
ENSG00000099624	ATP5F1D	1079.65	0.383392	0.106518	3.59932	0.000319045	3.49615	0.0115153	Y	937.285	993.674	1077.71	951.051	951.711	641.41	901.004	926.441	988.396	926.635	1010.45	1129.8	1279.5	1176.72	1295.5	1220.78	900.034	902.008	1104.82	1286.39	1833.14	1317.84
ENSG00000184281	TSSC4	484.439	0.382017	0.115457	3.30873	0.000937203	3.02817	0.0251898	Y	348.065	417.823	411.922	355.563	432.359	388.637	441.866	416.336	499.666	422.078	491.69	478.548	388.665	445.657	517.301	506.016	523.407	493.724	578.326	570.031	913.159	616.815
ENSG00000149761	NUDT22	348.797	0.381195	0.114434	3.33113	0.000864946	3.06301	0.0238568	Y	329.934	347.677	347.908	313.723	371.034	267.705	281.001	249.353	300.895	221.593	300.101	401.255	412.673	425.047	427.517	372.53	330.218	303.591	354.539	432.552	589.351	293.334
ENSG00000147604	RPL7	16437.4	0.380763	0.0806469	4.72136	2.34277e-06	5.63027	0.000225916	Y	15654.1	14654.6	15079.5	13308.3	12388.4	9729.06	14075.4	13620.1	16752	16447.3	15378.3	18601.7	18544	17720.8	17664.3	17101.4	16291.7	17958.4	18412.7	20107.2	22374.9	19758.5
ENSG00000213465	ARL2	619.579	0.380272	0.0755893	5.03076	4.88547e-07	6.31109	6.02183e-05	Y	547.878	534.995	549.931	576.734	604.93	543.517	544.977	445.159	561.289	456.615	554.882	640.515	630.614	668.528	774.803	738.511	726.534	621.739	636.82	665.742	944.565	661.464
ENSG00000122026	RPL21	4519.28	0.37984	0.107771	3.52452	0.000424257	3.37237	0.0143109	Y	3385.24	3607.84	3558.53	3643.2	4189.6	4505.03	3816.24	3146.25	4817.38	4306.57	4229.39	4215.65	4518.01	4238.86	4551.42	5021.96	5234.7	5543.52	4210.1	4715.68	7904.31	6064.62
ENSG00000130731	METTL26	488.334	0.379812	0.0986281	3.85096	0.000117658	3.92938	0.00537546	Y	352.435	461.274	448.059	385.069	403.226	476.449	469.987	429.821	439.25	345.846	457.296	475.095	471.505	459.213	495.352	454.247	547.763	545.952	603.22	599.161	817.296	605.823
ENSG00000025770	NCAPH2	516.999	0.378073	0.120654	3.13353	0.00172715	2.76267	0.038788	Y	349.202	486.417	461.764	586.144	517.206	440.163	305.204	310.11	581.312	417.75	491.051	558.942	511.363	603.433	673.257	571.388	532.604	530.418	537.12	493.404	815.478	600.253
ENSG00000100353	EIF3D	4013.87	0.377479	0.0595821	6.33545	2.36651e-10	9.62589	8.92388e-08	Y	3737.57	3550.2	3767.18	3122.37	2977.71	2966.99	3369.71	3293.24	4079.49	3724	3818.08	4734.31	4513	4455.27	4336.67	4191.8	4228.09	4371.25	4667.16	4587.25	5160.83	4653.06
ENSG00000184110	EIF3C	7040.09	0.377438	0.111788	3.37637	0.000734499	3.13401	0.0211116	Y	7907.67	7054.33	7675.13	5774.99	4092.3	5596.16	5351.82	5979.93	5490.28	6425.75	6018.33	8947.11	8306.42	7475.91	7055.38	6026.04	7212.81	8127.97	7931.79	7096.32	11553.7	7781.86
ENSG00000107829	FBXW4	648.491	0.37716	0.105106	3.58838	0.000332744	3.47789	0.0118405	Y	639.595	631.891	606.385	588.433	514.275	361.028	561.571	579.497	604.05	525.306	592.947	931.901	890.998	860.8	622.312	661.155	592.763	552.47	702.552	718.161	832.88	695.832
ENSG00000215021	PHB2	2657.06	0.377156	0.044883	8.40311	4.34826e-17	16.3617	8.15961e-14	Y	2350.79	2542.86	2544.74	2157.77	2226.72	2279.64	2176.08	2114.32	2470.86	2300	2265.25	3117.21	3064.99	3167.39	2982.06	3151.28	3006.16	2841.59	2675.43	2835.61	3272.47	2912.07
ENSG00000160741	CRTC2	524.593	0.37691	0.0993126	3.79519	0.00014753	3.83112	0.00642647	Y	438.819	511.484	542.953	390.547	450.268	406.7	404.45	459.574	465.167	471.423	475.851	602.912	617.885	555.006	529.929	505.424	506.132	495.314	652.815	497.523	914.256	646.623
ENSG00000008853	RHOBTB2	416.494	0.375529	0.122382	3.06849	0.00215142	2.66727	0.04541	Y	403.382	416.902	409.477	375.558	397.408	176.73	317.349	358.978	400.384	370.244	361.254	524.76	474.879	504.484	426.741	447.68	376.598	346.583	626.571	508.28	428.73	509.887
ENSG00000179859	RNF227	183.104	0.375278	0.0960793	3.90592	9.38681e-05	4.02748	0.00454325	Y	155.005	141.699	117.529	149.899	163.346	180.538	144.016	164.565	160.128	189.686	185.33	167.442	197.098	172.586	202.842	204.982	212.504	278.984	226.383	192.413	185.273	236.05
ENSG00000258017	AC011603.2	151.908	0.375252	0.110963	3.38178	0.000720187	3.14255	0.0208425	Y	167.96	154.8	119.095	108.371	139.572	154.735	145.265	94.3386	143.894	103.839	124.001	137.724	147.316	143.943	172.272	140.381	200.475	196.794	175.365	182.754	201.716	187.374
ENSG00000043143	JADE2	842.988	0.373378	0.11593	3.22072	0.00127871	2.89323	0.0317353	Y	828.917	950.663	920.717	659.798	529.223	750.475	599.685	683.134	716.16	729.265	711.866	1176.41	1265.19	1223.88	835.359	942.07	780.037	931.928	780.434	751.55	835.313	943.659
ENSG00000147677	EIF3H	2954.14	0.373276	0.103146	3.61891	0.000295845	3.52894	0.0108641	Y	3208.56	2985.02	3282.96	2318.97	2191.52	1693.45	2633.28	2708.55	2441.19	2472.4	2377.56	3918.49	3843.38	3845.72	3253.33	3205.99	2641.75	2928.38	3445.52	3659.91	3023.43	2911.73
ENSG00000178982	EIF3K	2630.9	0.373265	0.0737998	5.05781	4.241e-07	6.37253	5.45006e-05	Y	2395.58	2439.99	2655.09	2167.52	2200.32	2009.3	2161.04	2330.43	2375.13	2112.6	2366.76	2802.29	3018.23	2974.03	3015.54	2979.08	2446.55	2420.46	3157.75	3028.5	3980.59	2843.1
ENSG00000124614	RPS10	7330.14	0.373079	0.112668	3.31131	0.000928605	3.03217	0.0251149	Y	5399.09	5875.48	5708.36	6833.47	8562.1	9126.13	6393.49	5637.95	6190.86	4729.11	5808.85	6846.21	6860.57	7220.31	8665.78	10062.5	10182.7	8112.12	7043.68	8659.94	9705.99	7638.53
ENSG00000273314	AC005229.4	84.906	0.373018	0.12301	3.03243	0.00242594	2.61512	0.0491906	Y	66.7291	71.2117	74.9962	77.6067	66.0518	95.8941	50.615	60.4193	83.0419	92.6631	75.3639	95.9308	79.3942	90.9666	89.8842	86.6932	120.847	133.998	81.131	74.3434	107.559	92.5906
ENSG00000103254	FAM173A	162.024	0.372258	0.111438	3.34049	0.0008363	3.07764	0.0232957	Y	146.001	171.429	161.093	139.481	174.854	122.509	124.183	161.807	124.309	120.709	107.88	196.48	201.94	193.13	175.254	201.701	174.356	118.047	148.251	226.052	203.767	171.291
ENSG00000125967	NECAB3	320.514	0.371497	0.109446	3.39433	0.000687963	3.16243	0.0203529	Y	243.295	226.735	255.465	302.383	269.516	408.083	281.223	277.365	253.957	328.062	229.188	425.573	328.355	335.831	368.398	495.4	346.003	327.063	419.359	334.489	283.745	311.822
ENSG00000221968	FADS3	88.6572	0.371446	0.119956	3.09651	0.00195814	2.70816	0.0424291	Y	68.8856	74.888	65.4614	75.2276	99.4068	76.7308	71.3965	50.8274	94.5769	87.3982	87.5451	92.5867	91.7128	104.55	82.764	68.1397	106.376	94.5317	117.686	113.873	107.296	118.6
ENSG00000148672	GLUD1	3245.9	0.369362	0.0990594	3.7287	0.000192472	3.71563	0.0079849	Y	3083.49	3121.43	3235.39	2908.45	2949.7	2264.58	3164.73	3135.56	2386.85	2420.62	2487.48	3927.05	4028.9	4080.52	3996.45	3743.49	3192.42	3299.05	4167.45	4370.66	2432.98	3012.54
ENSG00000177410	ZFAS1	1306.26	0.368883	0.0807427	4.56862	4.90949e-06	5.30896	0.000405354	Y	1269.22	1345.3	1323.73	1017.89	1013.64	1274.01	1174.25	1103.9	1097.16	924.954	998.654	1608.98	1706.07	1543.41	1213.31	1337.56	1617.52	1484.79	1405.82	1658.95	1333.91	1284.71
ENSG00000234664	HMGN2P5	188.388	0.368488	0.108062	3.40998	0.000649673	3.18731	0.019494	Y	158.752	136.494	139.853	141.211	161.788	214.498	182.959	159.81	192.483	171.351	151.705	155.183	164.149	182.085	226.413	177.799	235.837	255.617	204.54	227.165	258.74	246.116
ENSG00000225663	MCRIP1	666.117	0.368459	0.0988057	3.72913	0.00019214	3.71638	0.0079849	Y	533.342	602.713	592.593	478.924	592.083	829.549	602.476	541.594	626.327	449.218	550.707	751.24	773.553	696.456	601.81	693.472	826.348	648.163	678.843	819.481	1006.53	759.143
ENSG00000280441	FP236383.1	171.422	0.368429	0.120745	3.05131	0.00227843	2.64236	0.0472615	Y	139.662	138.648	114.27	128.791	117.812	174.626	180.267	182.215	205.184	142.951	122.661	194.213	148.889	214.888	173.383	168.521	201.643	179.605	196.795	170.433	283.308	192.522
ENSG00000213178	RPL22P1	594.843	0.368239	0.120057	3.0672	0.00216078	2.66539	0.0455313	Y	506.036	516.547	565.963	455.102	464.953	336.774	568.573	603.797	543.223	513.771	636.072	503.168	484.931	547.996	704.396	667.472	625.229	670.827	752.85	632.203	990.962	795.704
ENSG00000130811	EIF3G	3013.68	0.366307	0.0954176	3.83899	0.000123542	3.90818	0.00555391	Y	2796.95	2672.95	2722.85	2154.19	2236.34	2237.44	2622.85	2574.8	3190.9	2832.8	2921.61	3472.42	3464.27	3192.8	3076.69	2941.89	2822.22	2811.64	3449.42	3327.11	4995.66	3783.19
ENSG00000102317	RBM3	2543.91	0.365822	0.0778039	4.70185	2.57821e-06	5.58868	0.000241793	Y	2232.56	2253.79	2500.15	1661.73	1872.9	2355.8	2144.05	2348.57	2417.83	2262.93	2405.3	2833.25	2809.22	2933.02	2263.9	2475.52	3069.74	3020.17	3099.94	3485.35	2729.95	2790.46
ENSG00000060656	PTPRU	5300.58	0.365654	0.112432	3.25223	0.00114505	2.94118	0.0292514	Y	5493.95	6045.86	5400.91	3657.86	3934.39	4352.82	4737.6	5005.56	4114.4	4203.85	4009.41	6843.51	7924.32	7759.01	5372.88	5152.44	4638.45	4848.26	6530.35	6235.58	5204.07	5147.36
ENSG00000196531	NACA	7360.06	0.364853	0.0722778	5.04792	4.46636e-07	6.35005	5.67048e-05	Y	7182.57	7237.04	7556.28	5975.98	6025.47	4425.41	6421.35	6278.7	6955.42	6314.43	6401.9	8515.68	8725.38	8510.03	8539.23	8457.27	7332.7	7539.12	8110.31	8540.23	8977.58	7899.15
ENSG00000145741	BTF3	7346.74	0.363522	0.051071	7.11797	1.09526e-12	11.9605	6.28905e-10	Y	6962.9	6951.78	7160.64	6253.87	6138.5	5059.67	6510.55	6443.37	6627.88	6379.77	6192.87	8522.79	8782.94	8382.8	8396.25	8533.52	7712.93	7908.35	8320.06	8786.5	7787.74	7812.54
ENSG00000256683	ZNF350	146.465	0.362701	0.09903	3.66254	0.000249726	3.60254	0.00969176	Y	131.878	122.385	138.531	140.239	132.725	91.8301	115.705	95.3026	137.865	152.427	149.069	205.625	159.777	159.705	179.168	169.261	185.005	158.266	146.591	126.073	168.603	156.193
ENSG00000254772	EEF1G	35194.1	0.362599	0.0489591	7.40615	1.30017e-13	12.886	8.64442e-11	Y	31384.6	32297.1	32683.5	31109	32790.6	25583.5	31757.6	29119.2	32795.5	28762.7	30451.4	37904.3	38348.9	38209.3	41904.4	43124.5	37658.8	36106.6	39156.2	40162.2	44551	38409.7
ENSG00000137880	GCHFR	721.227	0.360969	0.09922	3.63807	0.000274692	3.56115	0.0102588	Y	586.087	599.623	571.102	648.89	718.463	829.884	617.016	538.98	664.935	560.046	612.231	696.599	625.143	635.935	838.58	906.551	1021.78	887.171	723.914	735.144	1033.69	815.24
ENSG00000176973	FAM89B	391.442	0.359486	0.106934	3.36175	0.000774497	3.11098	0.021943	Y	383.309	393.142	403.197	303.065	303.382	361.706	390.163	358.038	284.169	234.786	356.662	481.416	510.259	517.356	430.735	382.147	427.079	342.619	470.537	457.438	509.593	310.912
ENSG00000175573	C11orf68	390.095	0.359154	0.0743158	4.8328	1.34627e-06	5.87087	0.000141385	Y	345.209	365.185	360.251	300.677	309.809	295.956	289.765	334.055	396.774	391.393	369.693	470.896	471.945	470.084	420.795	410.058	418.71	381.061	407.614	413.544	542.98	415.646
ENSG00000110237	ARHGEF17	1100.62	0.35893	0.0713206	5.03263	4.83788e-07	6.31534	6.02183e-05	Y	983.315	1048.78	990.805	764.58	875.555	1011.45	962.409	890.266	902.709	1232.92	952.13	1207.81	1308.53	1302	1218.37	1062.56	1146.25	1256.4	1204.31	1107.23	1390.67	1394.68
ENSG00000198837	DENND4B	311.417	0.358748	0.111408	3.22012	0.00128136	2.89233	0.0317698	Y	241.218	260.548	309.105	270.771	230.505	322.616	258.664	191.497	348.421	334.539	238.935	329.668	422.95	340.394	347.447	274.036	286.785	327.428	376.902	288.236	432.962	417.554
ENSG00000110717	NDUFS8	994.536	0.358711	0.0848329	4.22844	2.35318e-05	4.62835	0.00152916	Y	778.502	887.345	873.03	905.165	969.18	793.823	885.533	824.14	998.327	789.301	881.118	999.757	1010.82	991.311	1298.83	1136.4	1038.65	910.267	1072.48	1107.17	1612.46	1116.18
ENSG00000071082	RPL31	10190.2	0.358436	0.0924351	3.8777	0.000105449	3.97696	0.00494846	Y	7806.53	8032.57	8299.88	8295.79	10170.7	11777.3	9710.08	8211.34	9599.06	7540.98	8796.29	9661.07	9669.76	9760.95	10229.4	11840	14633.7	12630.5	10329.6	11985.1	13825.5	11378.7
ENSG00000173457	PPP1R14B	996.309	0.357798	0.107056	3.34214	0.000831346	3.08022	0.0232088	Y	986.664	1093.42	1163.85	824.35	827.735	644.038	817.399	898.713	795.898	776.487	777.364	1322.7	1386.89	1351.7	1191.67	1100.3	925.907	879.742	949.928	1108.91	1158.47	936.669
ENSG00000142937	RPS8	16481.6	0.357588	0.0775568	4.61066	4.01401e-06	5.39642	0.000344946	Y	13003.4	14213.4	13582.3	14597	17021.2	18485.5	15376.7	13210.9	14246.5	11932.1	13276.6	16812.7	16332.2	16732.1	18682.8	20777.7	22532.1	18894.9	17023.2	18772	20102.7	16987
ENSG00000131351	HAUS8	105.261	0.357236	0.11418	3.1287	0.00175584	2.75551	0.0392926	Y	97.1907	89.9344	86.847	85.082	96.5271	74.7275	82.7274	72.7252	108.577	105.16	115.443	118.463	117.245	120.227	122.29	132.281	118.016	101.917	85.0219	89.8069	165.372	130.154
ENSG00000063046	EIF4B	12221.1	0.356454	0.112823	3.15941	0.00158087	2.80111	0.0368082	Y	12835.3	12549.8	13022.1	11429.9	10732	6834.26	10030.4	11089.5	9561.94	10104.7	9717.56	16592.6	16535.2	15861.8	14624.3	14031.1	10270.8	11792	14777.1	14763.6	10199.2	11509.6
ENSG00000090674	MCOLN1	235.004	0.355846	0.110833	3.21066	0.00132431	2.87801	0.0325157	Y	206.11	207.621	257.71	244.751	193.16	211.094	233.509	195.005	153.079	180.664	182.25	234.549	278.493	271.059	276.381	231.845	206.819	208.31	338.3	318.884	330.4	210.093
ENSG00000128309	MPST	966.164	0.354363	0.0984358	3.59994	0.000318288	3.49718	0.0115153	Y	976.042	1007.05	1028.73	842.766	905.152	613.441	800.819	800.442	876.023	692.994	784.911	1217.96	1153.74	1222.35	1152.12	986.298	882.441	781.554	1019.84	1159.17	1285.05	1066.71
ENSG00000104946	TBC1D17	816.842	0.353754	0.0810441	4.36496	1.27147e-05	4.89569	0.000923096	Y	728.102	722.822	703.249	664.118	733.381	739.295	632.308	726.919	789.53	706.77	742.147	880.606	906.96	888.588	918.474	756.867	785.009	723.399	1106.69	901.187	1244.02	970.085
ENSG00000105583	WDR83OS	633.9	0.353603	0.0783811	4.51132	6.44248e-06	5.19095	0.000516728	Y	566.732	635.71	628.356	521.629	648.215	473.583	558.253	556.262	570.445	458.362	503.279	695.823	708.716	693.593	741.84	721.494	602.053	600.899	723.056	738.713	925.967	672.815
ENSG00000149806	FAU	4073.19	0.352807	0.0726599	4.8556	1.2002e-06	5.92075	0.000127946	Y	3361.12	3536.68	3378.58	3738.04	4018.37	4058.68	3620.73	3302.6	3905.86	3055.4	3377.85	4042.93	3978.69	4015.25	4748.74	4953.8	4927.85	4328.82	4240.63	4464.91	6005.52	4549.15
ENSG00000100997	ABHD12	653.45	0.35193	0.0867105	4.05868	4.93516e-05	4.3067	0.00273436	Y	537.211	628.274	655.409	533.222	560.711	524.132	665.032	671.791	522.027	475.931	540.247	778.358	844.003	774.925	684.555	717.777	659.712	601.439	760.077	944.346	712.194	584.525
ENSG00000171490	RSL1D1	2061.91	0.351245	0.0899151	3.90641	9.36794e-05	4.02836	0.00454282	Y	2207.93	1951.61	2012.2	1691.43	1377.14	1452.43	1653.49	1514.31	1981.99	2115.81	1974.89	2552.7	2880.72	2472.7	2057.26	2127.55	2289.8	2240.68	2045.73	2020.32	2326.96	2414.46
ENSG00000172809	RPL38	4048.35	0.351212	0.0565611	6.20943	5.31769e-10	9.27428	1.89227e-07	Y	3420.37	3435.1	3407.59	3504.74	3952.86	3862.33	3695.33	3594.23	3700.66	3170.31	3394.12	4082.62	3968.57	4062.53	4410.91	4770.33	4922.74	4501.89	4547.35	4950.49	5384.88	4323.67
ENSG00000090238	YPEL3	879.347	0.348047	0.0609492	5.71044	1.12682e-08	7.94815	2.37583e-06	Y	729.804	803.89	761.857	861.489	817.429	708.223	792.059	740.208	725.573	778.796	792.007	886.801	956.089	852.737	1028.95	1033.42	911.052	853.329	1002.64	1013.81	1164.5	1130.98
ENSG00000163463	KRTCAP2	786.886	0.346927	0.0931984	3.72245	0.000197296	3.70488	0.00811837	Y	777.358	705.317	695.177	801.126	829.032	499.132	750.508	659.561	655.823	645.205	600.024	837.374	770.246	716.368	1002.67	991.773	733.103	843.885	898.961	1046.86	1054.4	797.591
ENSG00000089009	RPL6	12754.2	0.346624	0.0545274	6.35688	2.05888e-10	9.68637	7.88147e-08	Y	11640.7	11824.3	11893.3	10623.5	10962.9	8798.23	11706.7	10916.6	12321.2	11486.5	11343.9	14032.5	13710.9	13698.5	14216.3	14763.9	13120.8	13986.9	14072.6	14606.3	16984.7	13880.7
ENSG00000138326	RPS24	14890.4	0.345716	0.0731184	4.72817	2.26551e-06	5.64483	0.000220146	Y	12952.1	12342.3	12382.9	14276.6	14328.4	10685.8	12994.6	11951.3	15066.5	13804.1	13475.7	14857.2	15276.1	14712.4	17796	18426.7	15391.2	15273.5	15886.4	16607.3	21774.9	17327.7
ENSG00000179912	R3HDM2	1133.29	0.344661	0.0734624	4.69167	2.70988e-06	5.56705	0.000250788	Y	1051.15	944.317	986.502	1140.2	991.382	871.006	858.921	931.596	999.606	1146.75	1060.65	1490.36	1299.5	1379.73	1315.77	1168.6	1205.93	1218.89	1340.47	1440.95	991.754	1098.34
ENSG00000132612	VPS4A	788.982	0.344456	0.0734804	4.68772	2.76259e-06	5.55868	0.000254733	Y	732.796	767.329	776.856	690.286	682.661	575.405	640.291	650.266	790.647	679.363	656.747	891.123	902.627	949.174	885.943	859.762	710.108	759.907	836.598	910.278	1134.37	875.073
ENSG00000188242	AC010442.1	428.596	0.344053	0.0962406	3.57492	0.000350335	3.45552	0.0122763	Y	311.599	340.129	292.612	372.868	392.441	444.816	413.351	405.018	427.053	375.905	379.409	401.364	350.889	382.07	565.544	540.119	455.98	520.339	463.689	575	520.229	498.689
ENSG00000262664	OVCA2	318.263	0.343692	0.0824383	4.16908	3.05831e-05	4.51452	0.00188	Y	293.059	284.91	331.974	265.404	284.194	258.905	273.021	298.175	294.07	242.046	258.165	412.879	380.528	329.663	319.844	335.494	321.596	287.904	373.541	447.099	409.235	300.071
ENSG00000203875	SNHG5	698.693	0.343353	0.0746019	4.60247	4.17511e-06	5.37933	0.000353974	Y	641.265	630.352	621.051	524.867	628.39	715.504	574.735	573.887	660.455	588.846	617.811	801.225	763.008	724.278	629.939	809.346	807.948	734.007	676.711	805.808	1046.38	795.445
ENSG00000065621	GSTO2	400.562	0.343205	0.100536	3.41374	0.00064077	3.1933	0.019401	Y	287.841	352.266	355.318	294.001	447.578	420.579	385.571	317.992	323.915	340.99	360.018	444.006	472.529	371.94	434.313	441.753	427.816	309.335	456.677	504.676	611.945	451.308
ENSG00000110711	AIP	475.445	0.340992	0.0684797	4.97947	6.37599e-07	6.19545	7.45784e-05	Y	410.972	487.552	423.613	476.746	477.733	395.674	415.733	358.832	422.148	360.33	383.571	521.963	528.941	513.638	592.402	597.938	491.641	478.848	497.218	556.889	592.032	475.383
ENSG00000131037	EPS8L1	2284.9	0.340992	0.0973788	3.50171	0.000462282	3.33509	0.0153275	Y	2085.1	2298.6	2161.32	2116.66	2317.55	2248.73	1596.9	1837.33	1861.19	1930.37	1720.31	2546.87	2396.62	2402.74	2499.08	2415.26	2365.34	2009.25	2161.63	2578.78	3845.29	2872.86
ENSG00000167397	VKORC1	311.646	0.340134	0.0953454	3.56738	0.000360564	3.44302	0.0125305	Y	263.393	297.322	309.734	308.686	369.489	243.373	296.415	226.478	252.17	200.174	257.566	326.766	338.577	361.378	377.296	426.146	328.915	282.384	328.192	375.522	374.72	311.518
ENSG00000174851	YIF1A	796.794	0.339241	0.110422	3.07222	0.00212473	2.6727	0.0450346	Y	668.586	713.685	735.921	789.705	983.738	823.091	655.058	601.712	620.093	468.24	678.118	734.324	744.26	789.252	973.6	1016.92	926.538	817.478	1000.27	1098.2	984.463	706.216
ENSG00000143947	RPS27A	8141.47	0.339227	0.0664108	5.10802	3.25555e-07	6.48738	4.28393e-05	Y	6954.74	7414.79	7478.13	6294.27	7017.62	6549.6	7391.45	7003.39	8415.5	6912.78	7640.27	8823.51	8623.76	8681.12	8430.67	8727.53	8248.63	8300.1	8897.96	10144	12035.4	9127.2
ENSG00000196683	TOMM7	1699.15	0.338721	0.0725444	4.66915	3.02446e-06	5.51935	0.000273188	Y	1425.99	1589.19	1614.7	1419.75	1609.07	1547.2	1665.75	1429.45	1643.21	1172.84	1387.75	1915.33	1678.27	1873.1	1696.32	2008.67	1851.85	1927.18	1751.66	1950.52	2492.05	1731.4
ENSG00000170425	ADORA2B	364.504	0.338272	0.102617	3.29644	0.000979173	3.00914	0.0260683	Y	356.688	377.97	372.448	364.425	300.874	283.05	346.044	326.626	268.303	271.167	272.741	448.711	470.467	516.767	357.864	399.916	414.463	448.538	400.528	426.906	302.428	292.165
ENSG00000119242	CCDC92	620.44	0.337309	0.0758638	4.44625	8.73825e-06	5.05858	0.000659021	Y	552.54	562.098	617.289	514.363	395.815	555.228	572.586	606.087	567.058	548.896	537.171	653.634	730.531	638.468	571.002	580.722	693.945	695.906	780.765	767.327	791.423	716.818
ENSG00000112576	CCND3	1114.74	0.336958	0.108806	3.09688	0.00195571	2.7087	0.0424129	Y	1105.3	1211.41	1228.53	835.359	965.33	838.524	942.344	975.874	948.283	867.297	916.951	1491.41	1531.5	1765.39	1031.44	1030.98	1208.68	999.542	1134.71	1324.12	1159.02	1012.22
ENSG00000176890	TYMS	221.119	0.336793	0.106757	3.15477	0.00160625	2.79419	0.037129	Y	208.656	225.279	244.614	169.516	196.968	114.589	153.414	193.324	226.811	209.842	205.471	235.253	218.336	240.248	249.676	270.956	255.885	242.319	192.647	240.913	302.555	267.337
ENSG00000198774	RASSF9	1293.99	0.336542	0.102167	3.29405	0.000987533	3.00545	0.0261531	Y	1107.26	997.888	1055.47	1154	1100.74	1271.82	1105.27	1037.76	1043.39	1499.96	1209.24	1527.37	1542.41	1497.46	1649.02	1500.85	1618.53	1768.63	1370.85	1231.57	842.66	1335.69
ENSG00000156471	PTDSS1	1041.04	0.335793	0.110282	3.04485	0.002328	2.63302	0.047787	Y	1031.92	1027.13	1039.62	1045.23	980.018	567.685	779.583	829.316	952.763	969.034	900.839	1312.78	1345.66	1351.95	1470.23	1212.47	901.344	964.858	1136.95	1181.3	906.758	995.456
ENSG00000142676	RPL11	12240.6	0.335764	0.077154	4.35187	1.3498e-05	4.86973	0.000968825	Y	10537.2	10073.6	10217.9	10248.3	10601.3	10018.2	11121.6	10186.2	12477.6	11925.4	11640.7	12107.5	12069.2	11762.1	12631.7	13086.5	14124.3	13412.7	12879.9	13573.4	19304.2	15294.4
ENSG00000116251	RPL22	5441.79	0.333265	0.0811275	4.10791	3.99247e-05	4.39876	0.00229772	Y	5103.95	5129.65	5137.11	4729.57	4408.93	3395.67	4586.77	4345.95	5651.38	5511.3	4973.36	6236.2	6522.07	5890.45	6132.55	5609.03	5029.76	5468	5825.72	6032.34	7565.32	6434.4
ENSG00000131653	TRAF7	2794.18	0.330745	0.0883997	3.74147	0.000182944	3.73768	0.00772925	Y	2682.61	2731.39	2857.1	2672.76	2612.1	1776.57	2457	2760.89	2045.17	2373.67	2257	3102.59	3289.47	3140.69	3518.25	3056.84	2602.8	2813.68	3846.73	3498.81	2719.3	2656.57
ENSG00000100814	CCNB1IP1	367.257	0.33046	0.0865248	3.81925	0.000133856	3.87336	0.0059239	Y	360.695	331.964	381.14	313.914	302.548	227.845	266.817	289.692	377.501	383.975	341.781	418.28	430.889	429.909	434.189	381.873	388.274	368.173	362.042	376.347	487.858	423.953
ENSG00000136938	ANP32B	1819.78	0.329447	0.0816854	4.03312	5.50415e-05	4.25931	0.00299703	Y	1814.8	1587.12	1761.56	1628.11	1565.97	1138.07	1471.56	1518.18	1848.5	1793.76	1612.64	2142.23	2151.47	2076.14	2199.59	1897.43	1708.89	1744.91	1807.26	1898.24	2452.48	2216.24
ENSG00000161013	MGAT4B	1641.45	0.328303	0.106521	3.08203	0.00205591	2.687	0.0440564	Y	1533.2	1593.16	1620.36	1616.73	1707.93	1080.38	1439.11	1461.04	1206.64	1402.1	1348.01	1992.18	2159.11	2325.02	1994.39	1869.17	1294.11	1368.66	1788.33	2121.64	1753.73	1436.88
ENSG00000130313	AC010618.1	1394.47	0.328031	0.08786	3.73356	0.000188792	3.72402	0.00789705	Y	1304.75	1372.31	1388.4	1037.68	1066.42	1010.17	1381.96	1323.84	1362.67	1100.91	1252.27	1532.67	1526.24	1587.58	1377.58	1280.86	1417.05	1384.23	1566.73	1619.01	2173.75	1611.33
ENSG00000133027	PEMT	248.353	0.327596	0.0806135	4.06378	4.8284e-05	4.3162	0.00268388	Y	221.833	220.737	256.467	205.366	230.497	182.336	236.363	225.536	238.97	196.236	207.709	258.107	288.035	273.538	336.282	279.418	225.118	222.033	262.138	312.17	315.373	269.515
ENSG00000175354	PTPN2	722.48	0.326911	0.088524	3.69291	0.000221702	3.65423	0.00889094	Y	751.285	678.759	739.494	553.313	614.791	493.32	820.775	664.783	576.987	559.07	599.717	830.865	894.843	930.718	843.634	790.235	671.311	647.249	756.795	875.759	819.445	781.421
ENSG00000100802	C14orf93	260.802	0.326704	0.107684	3.03392	0.00241396	2.61727	0.0491052	Y	200.435	211.611	188.803	214.071	230.386	236.384	216.84	201.53	310.735	232.855	302.013	244.998	269.496	278.397	346.18	307.015	234.818	257.937	276.01	250.467	352.613	374.054
ENSG00000102030	NAA10	786.66	0.324898	0.0878006	3.70041	0.000215254	3.66705	0.00870143	Y	591.154	694.863	654.38	726.813	736.042	655.131	707.473	596.859	791.416	774.184	754.483	662.662	758.384	775.322	909.35	896.435	1047.04	789.707	804.537	855.009	1151.31	973.958
ENSG00000111276	CDKN1B	929.835	0.324829	0.106683	3.0448	0.00232835	2.63295	0.047787	Y	1088.8	850.624	822.019	959.08	886.96	929.382	677.904	591.99	719.616	773.331	782.036	1120.64	1206.8	1170.97	1043.01	1104.85	1230.97	1084.27	850.234	942.901	727.099	892.865
ENSG00000118816	CCNI	5785.5	0.324069	0.0805529	4.02306	5.74461e-05	4.24074	0.00309462	Y	5820.95	5380	5656.82	4881.38	5146.11	4203.14	5508.55	5681.84	4722.92	4885.67	4633.19	6875.46	7446.63	6349.1	6858.44	6208.26	5923.85	6664.32	7459.97	7005.21	4808.44	5160.74
ENSG00000151353	TMEM18	428.849	0.323544	0.104015	3.11056	0.00186736	2.72877	0.0413002	Y	389.385	331.387	371.362	410.718	403.673	493.65	324.019	307.597	390.035	324.334	443.82	442.572	505.442	483.566	382.508	544.187	608.788	588.522	354.677	407.569	471.697	455.159
ENSG00000174748	RPL15	21636.3	0.322981	0.0388	8.32426	8.48576e-17	16.0713	1.33995e-13	Y	19368	19973.7	20037.2	18627.5	20475.7	18680.7	20845.6	18718	19365.7	17148.4	18228.1	23749.5	24132.3	23963.3	24714	25890.8	25136.4	22537.8	23355.1	25577.3	23302.2	22170.8
ENSG00000130175	PRKCSH	4723.02	0.322785	0.0982126	3.28659	0.00101409	2.99393	0.0267721	Y	4444.52	4664.94	5059.34	3349.04	3441.82	3141.47	4349.13	4696.22	4382.62	4090.98	4542.86	5798.64	5879.25	5863.5	4819.44	4395.14	4261.97	4068.62	5640.31	5844.9	6253.06	4918.6
ENSG00000133243	BTBD2	1566.07	0.322769	0.100703	3.20516	0.0013499	2.8697	0.0328249	Y	1536.36	1467.17	1555.93	1143.76	1091.61	1004.79	1219.09	1415.15	1684.78	1674.87	1513.48	1749.31	1811.78	1804.5	1653.44	1500.47	1381.79	1536.12	1795.39	1770.68	2280.83	1862.3
ENSG00000198918	RPL39	3860.97	0.322643	0.103602	3.11427	0.00184401	2.73424	0.0409394	Y	2909.77	2983.64	3190.79	3195.23	4180.93	4906.16	3667.09	3313.24	3448.28	2685.55	3262.08	3604.99	3546.36	3599.58	4052.71	4569.96	5289.04	4520.77	3895.13	4844.53	5214.38	4061.21
ENSG00000181163	NPM1	8491.75	0.321396	0.0614284	5.23205	1.67643e-07	6.77561	2.43219e-05	Y	8598.87	8480.22	8290.67	6945.94	6795.89	6102.8	7367.68	7566.71	7761.93	7512.98	7620.96	10350.1	10764.4	10233.8	9025.08	9012.35	9269.5	9448.44	9020.55	9503.29	8327.93	8818.26
ENSG00000149541	B3GAT3	376.33	0.320173	0.101906	3.14187	0.00167875	2.77501	0.0380862	Y	303.328	336.946	325.958	316.46	318.792	302.455	366.088	326.818	395.906	319.223	368.625	345.464	407.141	396.323	436.317	386.025	313.562	318.318	435.492	467.338	624.503	468.169
ENSG00000145901	TNIP1	2717.6	0.319085	0.0949184	3.36167	0.000774713	3.11086	0.021943	Y	2714.06	2695.75	2783.6	2371.7	2290.07	1741.12	2398.75	2605.96	2297.16	2380.95	2320.28	3581.35	3858.01	3569.69	2685.06	2866.69	2414.07	2443.31	3135.49	3245.24	2871.29	2517.51
ENSG00000007520	TSR3	804.491	0.318837	0.0691824	4.60864	4.05316e-06	5.39221	0.000346829	Y	675.674	725.718	742.87	728.183	749.759	625.798	729.048	671.668	784.107	696.357	742.542	742.297	882.304	827.963	904.098	930.288	808.877	791.463	880.057	940.572	1195.37	923.799
ENSG00000116670	MAD2L2	171.762	0.317175	0.0871564	3.63915	0.000273543	3.56298	0.0102588	Y	141.419	149.395	164.667	166.048	188.353	153.333	176.554	162.32	141.8	116.391	121.311	158.588	182.758	191.829	219.651	213.551	175.519	193.356	175.119	210.42	195.159	181.223
ENSG00000143418	CERS2	1941.51	0.316565	0.0932068	3.39637	0.000682856	3.16567	0.020273	Y	1902.27	1844.4	1914.8	1399.4	1459.6	1502.5	2167.7	2086.81	1594.21	1595.28	1555.21	2381.5	2357.97	2282.76	1974.67	1914.85	2063.95	1968.61	2556.48	2590.47	1792.64	1807.18
ENSG00000114391	RPL24	7089.51	0.316503	0.0442562	7.15162	8.57589e-13	12.0667	5.03883e-10	Y	6253.74	6305.66	6412.78	5880.79	6312.45	7195.36	6676.6	6132.71	6602.81	5835.13	5859.54	7432.39	7477.11	7243.98	7475.89	8312.34	8549.01	7636.87	7871.85	8419.65	8389.31	7693.23
ENSG00000166979	EVA1C	938.079	0.314313	0.086073	3.6517	0.000260506	3.58418	0.00995715	Y	853.17	866.539	925.893	653.328	694.28	847.08	921.955	915.319	851.505	796.581	872.491	1019.68	1157.07	1029.12	794.274	858.656	972.813	925.994	1123.99	1243.32	1270.76	1043.92
ENSG00000152082	MZT2B	962.028	0.31409	0.082489	3.80765	0.000140291	3.85297	0.00615012	Y	811.854	881.007	930.52	883.665	1061.37	761.659	815.369	766.863	906.452	731.275	884.841	944.611	1019.73	1052.84	1222.84	1144.3	900.859	832.021	1009.04	1125.29	1334.85	1143.36
ENSG00000049239	H6PD	2270.19	0.313983	0.0797947	3.93488	8.32369e-05	4.07968	0.00413159	Y	1999.3	1971.67	2182.64	2154.33	2173.7	1569.89	1772.04	1956.9	2143.5	2210.93	2128.18	2869.48	2916.98	2830.81	2645.2	2594.14	1841.61	2118.83	2567.41	2537.68	2416.83	2342.04
ENSG00000115307	AUP1	1377.5	0.313636	0.098958	3.16939	0.0015276	2.81599	0.0358688	Y	1109.3	1180.55	1228.55	1519.36	1644.85	1176.69	1266.56	1145.03	1179.55	1008.62	1051.65	1379.24	1478.85	1369.08	1751.15	1770.13	1352.04	1107.25	1606.39	1761.97	1840.81	1377.36
ENSG00000171443	ZNF524	378.435	0.31359	0.0627507	4.9974	5.81098e-07	6.23575	6.95803e-05	Y	309.276	308.235	327.986	388.137	343.063	332.488	352.02	338.611	333.759	343.922	333.506	455.021	403.8	431.643	413.649	442.148	399.399	396.298	363.412	371.624	519.426	418.137
ENSG00000184897	H1FX	2715.21	0.313589	0.0881621	3.55696	0.000375169	3.42577	0.0128961	Y	2449.74	2599.96	2398.9	2073.8	2167.32	2082.07	2431.32	2267.19	2871.31	2446.43	2844.86	2664.43	2787.2	2851.37	2797.92	2722.33	2790.5	2531.48	3122.19	3061.98	4283.78	3488.48
ENSG00000114988	LMAN2L	245.776	0.313411	0.094578	3.31378	0.000920445	3.036	0.0249518	Y	230.06	239.579	212.062	206.166	196.807	220.002	205.959	202.772	256.965	194.186	244.746	243.998	284.21	269.431	242.772	295.946	266.13	265.978	193.754	235.4	367.068	333.08
ENSG00000102804	TSC22D1	4501.86	0.312721	0.0708422	4.41433	1.01323e-05	4.99429	0.000754184	Y	3707.21	3603.23	3454.61	3706.74	3965.82	4474.02	4339.62	3876.77	4603.59	4545.03	3902.49	5035.29	4676.52	4343.12	4601.24	4521.92	5047.05	4574.97	5903.03	5973.26	4744.49	5440.83
ENSG00000154370	TRIM11	613.952	0.310892	0.0878442	3.53913	0.000401445	3.39637	0.0137246	Y	623.873	614.352	631.379	494.335	558.879	483.94	454.492	461.633	575.151	524.465	605.204	703.193	735.62	802.665	619.064	626.856	543.05	554.5	661.321	648.113	840.212	744.647
ENSG00000091947	TMEM101	511.324	0.310431	0.068826	4.51037	6.47147e-06	5.189	0.000517411	Y	428.712	440.1	443.722	434.623	512.615	499.334	495.638	357.373	529.628	442.579	439.268	561.826	537.221	561.976	575.448	632.909	614.517	537.148	493.644	505.943	652.504	552.402
ENSG00000149100	EIF3M	1526.61	0.309533	0.0791531	3.91056	9.20814e-05	4.03583	0.00447391	Y	1557.79	1397.06	1530.09	1205.02	1230.08	1016.78	1271.19	1341.15	1550.4	1451.42	1445	1821.77	1921.93	1764.09	1615.49	1547.4	1429.58	1499.97	1537.49	1894.51	1936.96	1620.31
ENSG00000149823	VPS51	2131.16	0.309458	0.0965047	3.20666	0.00134284	2.87198	0.0327796	Y	2344.42	1867.18	2062.32	1502.25	1555.91	1612.22	1587.83	1822.39	2463.87	1914.57	2205.64	2330.39	2637.68	2164.88	2505.98	1875.73	2044.22	2155.54	2481.42	2325.77	2791.9	2633.38
ENSG00000111832	RWDD1	562.358	0.308398	0.0506077	6.09389	1.10197e-09	8.95783	3.5694e-07	Y	517.241	528.239	474.894	528.451	502.286	531.495	516.415	461.604	447.233	529.23	491.782	619.532	674.552	612.58	647.71	566.625	555.2	689.965	575.336	643.291	640.417	617.804
ENSG00000148337	CIZ1	1723.41	0.307055	0.0924005	3.32309	0.000890274	3.05048	0.0243745	Y	1610.62	1612.99	1695.69	1365.34	1423.27	1303.21	1353.08	1502.69	1776.43	1770.27	1531.11	1980.43	2172.81	1873.49	1805.35	1827.13	1263.09	1534.06	2089.04	2009.27	2356.36	2059.39
ENSG00000196810	CTBP1-DT	285.803	0.306496	0.0959936	3.19288	0.00140862	2.85121	0.0338297	Y	245.066	309.708	318.598	240.647	261.064	247.55	217.586	175.914	264.487	279.397	252.754	312.749	343.77	344.382	353.91	389.576	333.309	268.792	270.118	291.509	267.273	299.499
ENSG00000101160	CTSZ	2026.42	0.304981	0.0865849	3.52234	0.000427755	3.36881	0.0144096	Y	2185.43	2078.45	2179.91	1568.87	1545.79	1416.56	1834.71	1787.6	1873.51	1696.46	1774.23	2524.61	2499.61	2384.69	2164.9	2133.96	1826.14	1813.91	2522.45	2461.59	2271.76	2036.05
ENSG00000007866	TEAD3	864.526	0.303831	0.09428	3.22264	0.00127014	2.89615	0.0316158	Y	822.322	892.83	907.122	697.889	677.077	580.347	696.928	785.303	835.921	789.681	825.62	1084.89	1178.08	1104.41	903.065	816.887	728.838	801.637	935.119	852.273	1049.41	1053.93
ENSG00000125817	CENPB	1522.22	0.303718	0.087304	3.47885	0.000503563	3.29795	0.016352	Y	1468.98	1475.77	1571.28	1154.05	1288.47	1006.9	1211.68	1366.17	1555.32	1430.25	1457.88	1728.63	1832.2	1841.79	1671.8	1449.03	1438.12	1333.36	1666.47	1786.43	2105.64	1648.62
ENSG00000122140	MRPS2	603.426	0.303507	0.0895597	3.38888	0.00070178	3.1538	0.020569	Y	567.474	547.254	525.911	523.028	466.37	467.082	477.813	456.451	572.541	695.447	642.997	698.31	588.91	644.45	645.459	578.301	629.95	631.446	611.634	643.9	915.741	744.904
ENSG00000182899	RPL35A	5112.12	0.303295	0.0523151	5.79748	6.73206e-09	8.17185	1.61986e-06	Y	4473.8	4678.22	4629.01	4229.39	4631.91	4891.47	4810.49	4364.74	4942.04	4160.09	4533.12	5246.73	5182	5128.5	5599.56	5855.03	5892.73	5410.99	5282.89	6022.22	6920.37	5581.3
ENSG00000198830	HMGN2	6096.86	0.302829	0.0792998	3.81879	0.000134105	3.87255	0.0059239	Y	5091.65	5127.59	4656.91	5270.32	4911.03	5667.82	5293.89	5364.82	6626.93	5819.13	6222.69	5670.7	5457.5	5685.16	7478.27	6743.35	7425.84	6849.56	6323.21	6667.8	8147.46	7629.36
ENSG00000131408	NR1H2	1073.94	0.302767	0.0558415	5.42191	5.89661e-08	7.2294	9.31112e-06	Y	938.907	993.734	1061.15	947.528	919.086	964.409	995.18	949.174	955.395	906.876	944.483	1114.48	1210.61	1195.22	1210.16	1170.39	1083.44	972.112	1315.76	1393.82	1293.62	1091.26
ENSG00000114779	ABHD14B	881.58	0.302482	0.0723328	4.18181	2.89199e-05	4.5388	0.0018041	Y	795.704	814.803	778.872	743.783	795.684	604.975	848.121	740.24	893.683	787.214	879.351	981.958	974.206	985.996	1061.05	984.537	799.426	781.605	948.136	1024.09	1139.36	1031.96
ENSG00000248098	BCKDHA	974.765	0.30211	0.0724165	4.17184	3.02156e-05	4.51977	0.00186195	Y	1054.53	980.045	1035.02	782.373	827.743	741.026	734.688	902.104	904.37	785.54	854.798	1179.76	1180.63	1180.79	1101.64	990.356	970.609	982.35	1030.18	1059.91	1161.14	1005.22
ENSG00000103502	CDIPT	683.649	0.302072	0.0965787	3.12773	0.00176163	2.75408	0.0393782	Y	660.15	724.096	738.055	591.35	616.324	422.393	635.393	608.084	613.317	505.624	618.244	813.753	830.274	882.27	740.44	722.073	560.922	635.477	772.6	921.993	763.811	663.629
ENSG00000117614	SYF2	1177.99	0.301087	0.0582925	5.16511	2.40299e-07	6.61925	3.28171e-05	Y	1041.18	992.425	1004.75	1068.29	933.733	942.966	1016.15	1019.08	1139.02	1256.83	1195.14	1258.34	1179.49	1220.42	1314.66	1305.62	1251.12	1306.8	1283.54	1250.96	1460.79	1474.58
ENSG00000116353	MECR	253.67	0.30076	0.0811981	3.70403	0.000212204	3.67325	0.00860566	Y	224.122	262.783	235.62	199.5	200.54	212.789	187.819	255.109	228.572	242.027	249.832	266.488	290.162	344.611	241.668	261.194	229.556	310.047	280.537	318.888	279.467	259.413
ENSG00000173653	RCE1	221.569	0.29979	0.0734129	4.08362	4.43403e-05	4.3532	0.00251179	Y	226.988	221.222	185.93	188.303	188.754	175.127	213.481	210.67	179.279	182.979	211.797	263.534	249.072	280.395	211.399	227.781	241.145	204.966	262.73	233.83	282.141	232.991
ENSG00000103249	CLCN7	1129.12	0.299393	0.0885164	3.38234	0.000718698	3.14345	0.0208425	Y	939.867	1035.7	1265.15	774.612	955.755	891.78	1073.62	1046.05	1113.9	1020.26	1020.44	1345.93	1433.09	1241.35	1017.75	960.368	1184.08	1075.26	1292.62	1305.92	1535.69	1311.49
ENSG00000165915	SLC39A13	450.401	0.298809	0.0708309	4.21862	2.45799e-05	4.60942	0.00157617	Y	398.669	403.394	435.953	389.7	479.817	379.692	373.835	392.878	451.953	322.348	415.458	499.197	537.658	477.498	497.239	456.608	510.635	399.682	507.281	581.391	538.229	459.716
ENSG00000275023	MLLT6	2816.68	0.297751	0.0799134	3.72593	0.000194598	3.71086	0.00804669	Y	2703.28	2593.26	2490.04	2202.57	2030.2	2689.94	2237.22	2573.39	2666.7	3009.58	2603.09	3234.93	3376.95	3129.66	2633.55	2355.01	2782.01	3233.42	3302.21	3031.28	3313.75	3774.99
ENSG00000188295	ZNF669	91.079	0.296335	0.0955721	3.10064	0.001931	2.71422	0.0421564	Y	78.7823	84.3824	88.3521	68.2584	88.3517	89.6749	67.9327	95.5752	87.5252	71.1413	81.2783	97.2201	111.007	106.984	90.9016	87.0948	123.321	93.6477	112.551	88.6302	83.2132	107.912
ENSG00000140365	COMMD4	515.789	0.296135	0.0774222	3.82494	0.000130806	3.88337	0.00584921	Y	425.571	485.042	498.618	424.155	455.378	440.726	453.168	418.351	560.682	462.468	468.935	521.787	541.062	540.521	589.813	565.82	572.4	512.088	553.344	528.593	807.373	521.47
ENSG00000120942	UBIAD1	309.792	0.294834	0.0866614	3.40214	0.000668599	3.17483	0.0198965	Y	305.77	337.659	310.13	274.157	262.479	218.584	239.342	276.162	279.672	292.465	262.667	389.667	393.163	446.947	332.827	300.198	304.131	318.218	319.985	339.691	307.773	303.746
ENSG00000102119	EMD	921.01	0.293587	0.0672922	4.36286	1.28371e-05	4.89153	0.000926657	Y	719.861	884.845	802.412	769.085	829.048	758.985	906.022	851.412	979.608	768.494	833.582	904.595	898.642	943.053	1085.03	1018.68	962.303	880.735	1169.7	1158	1126.14	1012
ENSG00000155366	RHOC	3413.06	0.293256	0.0903123	3.24713	0.00116575	2.9334	0.0295412	Y	2994.67	3321.72	3190.59	3454.35	3993.67	3303.97	3269.01	2914.91	2597.04	2208.86	2491.62	3439.32	3630.13	3434.91	4127.67	4399.35	3846.11	3438.11	3895.02	4295.65	3672.39	3168.16
ENSG00000137161	CNPY3	1098.7	0.293175	0.074227	3.94971	7.82455e-05	4.10654	0.0039146	Y	904.713	939.727	927.85	949.977	967.226	970.712	1164.46	1019.83	1025.24	938.129	1052.79	1095.07	1022.36	987.389	1251.1	1296.28	1193.53	1154.37	1241.82	1188.8	1635.82	1244.14
ENSG00000110108	TMEM109	1007.23	0.291704	0.0846048	3.44784	0.000565088	3.24788	0.0176041	Y	1056.03	992.858	985.535	846.305	935.921	664.02	966.072	852.633	944.245	792.356	925.012	1210.74	1236.66	1144.01	1246.32	1193.96	812.412	943.919	1084.79	1059.19	1217.88	1048.29
ENSG00000186918	ZNF395	1685.16	0.29104	0.0926315	3.14191	0.00167851	2.77508	0.0380862	Y	1857.48	1639.88	1628.11	1327.36	1176.24	1386.53	1341.16	1735.52	1438.28	1576.73	1565.1	2055.38	2100.67	2291.98	1950.11	1443.73	1658.32	1597.34	2145.34	1879.74	1561.56	1716.86
ENSG00000141959	PFKL	1906.58	0.290768	0.0821827	3.53806	0.000403071	3.39462	0.0137268	Y	1607.33	1683.46	1754.98	1596.16	1808.32	1444.29	1457.18	1636.64	2011.94	1877.68	1986.42	1930.08	2085.49	2015.23	2354.69	1957.7	1738.55	1751.31	2133.42	2122.4	2782.8	2208.6
ENSG00000179632	MAF1	1295.12	0.2906	0.0837999	3.46778	0.000524773	3.28003	0.0167828	Y	1281.35	1335.72	1437.93	1091.79	1122.45	900.162	1070.13	1152.71	1150.9	1115.09	1155.51	1496.14	1635.08	1524.11	1500.01	1433.54	1136.35	1092.92	1437.84	1559.78	1570.74	1292.37
ENSG00000156976	EIF4A2	6316.2	0.290421	0.0920339	3.15559	0.00160175	2.7954	0.0370592	Y	4930.43	4745.59	4501.88	6944.62	6720.28	6015.6	5418.23	4809.88	6076.41	6202.7	6142.18	5738.01	5980.68	5865.73	8000.73	8679.69	6967.66	6352.57	6962.26	7615.09	6943.96	7342.18
ENSG00000177051	FBXO46	319.351	0.290141	0.0839848	3.45468	0.000550947	3.25889	0.0173346	Y	302.176	322.11	261.624	228.549	262.47	264.259	257.243	274.899	305.509	379.17	305.478	372.671	360.318	341.5	302.13	335.378	305.866	312.048	382.794	341.526	398.743	409.272
ENSG00000105402	NAPA	1642.39	0.289941	0.0630665	4.59738	4.27834e-06	5.36872	0.000360433	Y	1453.74	1757.54	1592.92	1393.16	1389.15	1200.21	1407.89	1508.89	1580.78	1548.17	1424.47	1886.04	1874.8	1751.67	1832.73	1699.29	1578.79	1548.32	1824.55	1984.59	2035.98	1858.91
ENSG00000162585	FAAP20	529.653	0.289103	0.085846	3.3677	0.00075799	3.12034	0.0216391	Y	451.036	516.361	460.361	435.555	492.03	523.17	505.957	424.166	514.979	410.629	512.363	524.744	613.853	531.883	580.495	588.409	522.967	443.976	543.335	564.115	791.88	700.107
ENSG00000095059	DHPS	740.859	0.288797	0.0789871	3.65626	0.000255926	3.59189	0.00987172	Y	612.155	623.336	660.546	598.75	617.957	796.211	624.896	637.223	754.754	640.863	769.443	747.626	789.857	693.565	711.883	685.548	901.641	870.945	850.499	765.168	999.184	946.844
ENSG00000187109	NAP1L1	6573.95	0.288692	0.05793	4.98346	6.24563e-07	6.20442	7.34952e-05	Y	6426.36	6013.22	6019.67	5300.26	5010.96	5382.29	5928.36	5608.66	6478.13	6658.34	6275.56	7080.55	7264.96	6692.03	6853.88	6477.24	7501.82	8246.87	7022.22	6776.14	7920.45	7689.01
ENSG00000229117	RPL41	26667.6	0.288646	0.094495	3.05461	0.00225351	2.64714	0.0469373	Y	20805	21375.6	21935.8	23782.2	28150	33999.3	27400.8	22308.5	23478.2	19543.8	21318.8	25179.9	25641.9	25430	29250.1	33563.4	36573.1	30008	27556.4	30682.1	31173.5	27530.8
ENSG00000170631	ZNF16	130.401	0.28821	0.0883637	3.26163	0.00110773	2.95557	0.0284172	Y	119.083	143.029	128.977	133.424	114.934	103.835	102.506	101.531	118.316	112.357	112.366	150.556	122.01	170.265	143.455	173.718	148.633	153.439	129.664	119.182	123.407	144.136
ENSG00000146828	SLC12A9	578.673	0.288089	0.0801955	3.59233	0.000327733	3.48448	0.0118059	Y	545.401	595.892	591.803	503.599	404.051	411.967	598.495	537.04	522.599	498.117	525.03	699.723	669.217	671.556	616.408	524.541	595.323	531.181	673.689	685.526	721.83	607.821
ENSG00000196998	WDR45	729.37	0.287447	0.0691991	4.15391	3.26842e-05	4.48566	0.00197552	Y	654.878	550.353	639.39	550.682	609.048	689.471	598.473	681.043	748.218	804.793	704.644	733.723	777.848	746.944	816.95	781.241	850.709	772.004	743.513	842.657	953.744	795.82
ENSG00000163479	SSR2	2317.13	0.283236	0.084134	3.36649	0.000761307	3.11844	0.0217093	Y	2108.39	2311.6	2500.26	2087.98	2491.08	2294.34	2173.79	2031.92	1770.63	1502.76	1721.48	2476.91	2628.88	2485.98	2572.69	2913.21	2613.83	2332.88	2602	2858.12	2367.12	2130.97
ENSG00000107223	EDF1	3720.67	0.282852	0.075858	3.72871	0.000192466	3.71565	0.0079849	Y	3417.31	3344.79	3407.63	3259.25	2991.24	2952.74	3583.82	3506.13	3527.09	3563.27	3372.59	3743.59	3947.06	3641.69	3938.61	3773.17	3550.72	3682.69	4296.01	4335.1	5886.92	4133.29
ENSG00000226479	TMEM185B	682.751	0.282432	0.0747835	3.77667	0.000158942	3.79876	0.00686439	Y	681.76	676.951	710.658	535.695	590.202	502.255	570.569	705.382	610.598	566.842	624.54	795.661	819.659	858.761	746.457	758.87	634.957	630.151	828.491	784.413	694.083	693.562
ENSG00000171311	EXOSC1	344.168	0.280185	0.0856218	3.27236	0.00106655	2.97202	0.0277599	Y	256.168	294.806	294.53	327.141	302.957	341.148	318.921	293.107	406.86	263.814	319.678	309.794	324.866	320.966	378.388	390.586	441.146	362.55	417.391	361.244	443.142	402.493
ENSG00000182512	GLRX5	515.263	0.279944	0.0761738	3.67507	0.000237787	3.62381	0.00935777	Y	573.084	507.788	498.705	443.665	460.607	347.187	496.22	459.059	452.807	412.282	465.698	569.511	566.798	575.687	591.842	550.292	495.718	476.754	579.436	695.187	578.365	539.089
ENSG00000100949	RABGGTA	520.841	0.279507	0.0855085	3.26876	0.0010802	2.9665	0.0279624	Y	525.632	465.021	541.18	360.163	499.953	396.261	502.339	456.14	436.066	531.82	462.6	519.658	632.535	576.861	495.25	530.519	473.404	485.925	620.728	619.368	702.112	624.977
ENSG00000105341	DMAC2	497.246	0.27895	0.0778798	3.58181	0.000341227	3.46696	0.0120744	Y	478.03	493.298	541.496	445.633	451.37	331.942	469.887	399.804	489.901	436.527	404.092	638.292	588.049	595.025	591.802	520.633	455.798	500.905	513.189	518.227	563.844	511.661
ENSG00000099385	BCL7C	643.943	0.278399	0.0723905	3.8458	0.000120161	3.92024	0.00546017	Y	573.212	631.844	604.265	544.198	562.791	628.987	535.973	506.578	635.954	559.501	618.748	679.627	645.593	660.745	646.19	632.683	823.378	667.103	638.043	732.516	939.01	699.813
ENSG00000106615	RHEB	959.825	0.277873	0.0785391	3.53802	0.000403139	3.39455	0.0137268	Y	983.047	934.038	992.024	960.659	800.735	782.596	917.908	912.522	745.652	772.478	741.947	1176.51	1154.22	1030.16	1035.92	1093.16	1125.97	935.401	1112.85	1196.09	866.936	845.313
ENSG00000140612	SEC11A	1379.17	0.277855	0.077416	3.58912	0.000331796	3.47913	0.0118402	Y	1386.72	1362.47	1466.66	1246.77	1285.8	960.263	1327.44	1269.3	1153.19	1121.78	1131.47	1606.04	1710.81	1649.11	1521.01	1625.73	1393.46	1373.04	1587.75	1647.38	1321.75	1193.9
ENSG00000102934	PLLP	384.917	0.276461	0.0805796	3.4309	0.000601572	3.22071	0.0185124	Y	329.159	399.772	387.919	339.953	364.294	302.453	318.642	293.86	398.408	323.665	370.415	489.472	483.895	458.83	452.863	402.435	342.661	353.377	374.165	422.428	467.035	392.461
ENSG00000130844	ZNF331	215.413	0.2764	0.0878526	3.14618	0.00165421	2.78141	0.0379227	Y	188.95	204.107	227.295	162.336	252.028	215.733	134.706	166.473	207.715	208.012	181.078	257.028	227.634	236.762	242.979	226.906	217.156	238.372	251.706	215.889	222.393	253.826
ENSG00000131143	COX4I1	4587.02	0.276045	0.0702033	3.93208	8.42157e-05	4.07461	0.00415568	Y	3729.01	4076.31	3917.31	4466.77	4723.54	4535.98	4264.64	3863.04	4431.55	3657.19	3978.93	4401.75	4373.09	4339.58	5373.77	5712.89	5319.19	4573.96	4742.73	5236.8	6228.83	4967.56
ENSG00000132967	HMGB1P5	714.744	0.275989	0.0890916	3.09781	0.00194953	2.71007	0.042341	Y	689.634	564.485	672.145	616.445	697.57	779.787	631.543	535.862	632.822	678.364	615.075	681.566	667.992	692.525	829.153	881.157	892.718	1060.78	647.659	666.343	777.954	812.786
ENSG00000198680	TUSC1	221.463	0.275897	0.0678957	4.06354	4.83343e-05	4.31574	0.00268388	Y	210.827	205.381	214.927	228.65	198.158	177.404	169.768	171.812	206.139	207.131	212.233	237.005	272.211	225.951	267.762	248.82	241.693	238.094	218.837	233.803	220.664	264.913
ENSG00000108349	CASC3	2422.73	0.275239	0.0658099	4.18233	2.88541e-05	4.53979	0.0018041	Y	2472.06	2425.53	2244.18	1911.68	1925.48	1967	2038.02	1967.54	2313.84	2491.97	2357.96	2819.65	2767.69	2750.39	2432.63	2268.09	2847.89	3033	2573.46	2407.63	2564.49	2719.94
ENSG00000117691	NENF	421.389	0.274322	0.0902428	3.03982	0.00236721	2.62576	0.0484272	Y	354.458	426.495	384.962	431.17	455.954	344.249	417.214	293.111	401.743	307.009	377.662	431.841	452.578	434.92	455.988	552.568	404.768	414.902	396.847	477.448	603.872	450.795
ENSG00000147955	SIGMAR1	719.773	0.273862	0.0858382	3.19045	0.00142054	2.84755	0.0339866	Y	681.101	699.631	764.781	681.013	720.43	465.233	670.431	655.165	619.434	574.078	634.93	825.137	846.676	928.665	908.09	853.372	655.195	661.766	817.103	812.282	654.397	706.104
ENSG00000173726	TOMM20	2861.63	0.272736	0.0574812	4.74479	2.08722e-06	5.68043	0.000206517	Y	2700.23	2544.3	3017.07	2540.75	2736.73	2339.55	2530.87	2524.51	2628.17	2448.96	2499.01	3419.34	3298.41	3353.57	3348.2	3282.01	2800.49	2882.25	3057.8	3524.96	2700.25	2778.41
ENSG00000185340	GAS2L1	374.421	0.27249	0.0864591	3.15166	0.00162342	2.78957	0.0373891	Y	346.303	357.907	334.041	302.604	329.361	320.693	322.654	381.319	330.306	342.835	361.628	329.627	426.285	412.882	521.06	411.023	311.797	322.282	403.545	470.259	484.253	414.601
ENSG00000258315	C17orf49	616.445	0.272041	0.0726058	3.74682	0.000179093	3.74692	0.0076069	Y	515.013	591.336	525.785	543.791	527.968	527.695	543.313	546.881	645.675	525.812	649.037	656.672	670.007	692.783	678.345	595.753	652.288	550.637	625.854	705.475	893.01	698.661
ENSG00000152492	CCDC50	567.655	0.271741	0.0820997	3.30989	0.000933339	3.02996	0.0251395	Y	512.942	546.735	565.662	457.718	464.033	568.275	564.921	512.261	460.324	468.455	536.569	627.921	668.143	814.952	512.425	545.165	730.858	644.851	566.205	645.613	536.906	537.483
ENSG00000175348	TMEM9B	1047.87	0.269796	0.0867527	3.10994	0.00187124	2.72787	0.0413002	Y	907.993	932.174	999.785	1108.42	1205.6	839.284	994.621	929.145	880.474	847.175	805.852	1091.7	1143.79	1168.33	1286.89	1387.38	1106.57	1086.77	1148.81	1364.82	909.944	907.688
ENSG00000197451	HNRNPAB	2352.09	0.268627	0.0876491	3.0648	0.00217813	2.66192	0.0457824	Y	2413.64	2450.15	2657.67	1832	1763.82	1494.17	2003.72	2202.3	2217.74	2249.8	2184.49	2708.11	2824.49	2926.8	2640.56	2404.42	2088.96	2292.64	2628.06	2720.45	2501.62	2540.33
ENSG00000117362	APH1A	1839.49	0.267755	0.0686177	3.90213	9.53511e-05	4.02067	0.00458866	Y	1672.09	1818.95	1944.92	1665.12	1770.11	1488.55	1615.11	1755.66	1671.26	1331.45	1626.26	2096.48	2120.94	2237.67	2006.4	2033.53	1888.15	1930.57	2050.86	2347.84	1637.48	1759.34
ENSG00000164081	TEX264	843.599	0.266888	0.0656069	4.06798	4.74218e-05	4.32402	0.00265069	Y	787.86	737.111	786.505	747.265	809.728	679.025	781.438	729.503	840.659	697.756	823.821	903.539	821.241	806.933	870.386	937.111	1033.98	838.064	909.686	922.899	1197.3	897.376
ENSG00000167165	UGT1A6	713.429	0.266582	0.0868146	3.0707	0.00213556	2.67049	0.0451884	Y	688.395	603.238	665.164	697.771	607.182	447.351	506.896	667.088	788.599	748.825	700.75	710.601	827.005	807.56	889.285	729.14	685.389	751.885	800.226	855.929	684.485	832.687
ENSG00000125734	GPR108	1258.98	0.266087	0.0686604	3.87541	0.000106445	3.97287	0.00497104	Y	1114.07	1178.81	1193.08	1092.42	1111.56	1096.49	1379.45	1275.36	1072.94	1007.76	1051.34	1466.05	1206.92	1205.68	1391.48	1310.99	1275.7	1190.33	1614	1495.61	1574.49	1393.1
ENSG00000197982	C1orf122	583.991	0.264717	0.0859907	3.07844	0.0020809	2.68175	0.0444038	Y	557.095	587.125	633.204	478.791	563.482	456.656	586.135	533.822	559.559	426.908	453.839	688.65	683.328	668.927	705.78	595.768	639.411	470.855	561.703	736.815	696.604	563.346
ENSG00000105677	TMEM147	590.829	0.263713	0.080487	3.27647	0.00105114	2.97834	0.0275388	Y	536.821	524.367	532.273	585.503	681.661	538.649	553.232	531.906	532.112	433.312	456.076	663.063	712.624	576.774	710.82	764.72	577.237	512.368	666.904	666.49	677.779	563.551
ENSG00000102007	PLP2	1895.96	0.262985	0.0597006	4.40506	1.05753e-05	4.97571	0.000776701	Y	1871.46	1908.48	1965.62	1644.69	1508.36	1348.1	1712.29	1725.8	1782.31	1740.72	1748.83	2051.07	2152.23	2146.31	2310.71	2150.23	1920.38	1874.62	2088.65	2119.08	2009.89	1931.38
ENSG00000173020	GRK2	1732.17	0.261019	0.0815471	3.20083	0.00137031	2.86318	0.0331125	Y	1689.17	1599.46	1839.16	1531.5	1609.56	1261.06	1265.74	1486.36	1864.27	1523.84	1663.43	1968.65	2033.25	1830.16	2091.62	1953.26	1522.12	1494.68	1904.39	2192.73	1996.58	1786.86
ENSG00000213551	DNAJC9	403.454	0.26085	0.0817165	3.19213	0.00141227	2.85008	0.0338657	Y	362.405	358.329	391.225	403.365	424.683	298.397	342.05	288.287	423.199	368.082	374.055	353.349	434.357	463.87	487.23	486.192	442.897	403.902	402.203	539.451	411.765	416.685
ENSG00000107262	BAG1	3777.94	0.260836	0.0526539	4.9538	7.27799e-07	6.13799	8.3019e-05	Y	3677.99	3705.14	3806.29	3302.01	3265.53	3206.49	3289.51	3107.45	3750.51	3286.63	3410.77	4222.79	4605.56	4471.62	3815.82	3970.84	3984.58	3800.86	3820.06	3912.72	4679.29	4022.14
ENSG00000172531	PPP1CA	2643.53	0.259098	0.0589033	4.3987	1.08901e-05	4.96297	0.000797499	Y	2416.63	2578.48	2628.3	2536.52	2588.87	2475.03	2310.27	2231.13	2430.57	2123.66	2154.42	2946.83	2856.93	2898.55	3233.3	3022.3	2673.46	2415.31	2646.13	3037.86	3306.95	2646.19
ENSG00000156521	TYSND1	471.222	0.258686	0.0764888	3.38201	0.000719575	3.14292	0.0208425	Y	377.46	387.759	447.411	453.927	452.269	467.738	374.089	383.746	445.383	437.905	491.348	439.604	549.79	495.562	558.102	544.072	472.676	440.371	435.331	525.801	648.615	537.929
ENSG00000186501	TMEM222	526.98	0.256335	0.0800737	3.20124	0.00136838	2.86379	0.0331125	Y	463.141	488.876	552.009	439.559	458.237	443.242	501.338	475.73	509.642	447.504	502.962	571.208	553.952	554.855	494.533	513.463	566.398	521.712	565.111	522.01	841.863	606.213
ENSG00000172053	QARS	4481.74	0.256265	0.061818	4.14547	3.39121e-05	4.46964	0.00202551	Y	4380.57	4675.3	4269.32	4152.15	4158.68	3333.7	3326.49	3688.51	4353.25	4286.52	4303.95	4883.49	4994.53	5086.93	5025.32	5114.12	4337.45	4885.03	5336.96	4607.59	4966.28	4432.15
ENSG00000132773	TOE1	191.831	0.256189	0.0830508	3.08472	0.00203742	2.69092	0.0436973	Y	176.531	177.617	196.852	144.546	172.289	174.639	180.906	181.436	173.092	163.171	181.07	167.282	201.291	156.106	215.924	214.468	185.832	218.644	239.98	241.627	235.742	221.247
ENSG00000163870	TPRA1	427.522	0.254137	0.0732693	3.46853	0.000523321	3.28123	0.0167788	Y	322.252	372.864	353.652	363.792	353.998	462.056	434.117	410.432	432.029	393.169	392.831	437.99	419.053	373.124	455.99	470.076	459.377	476.565	477.772	525.765	552.259	466.314
ENSG00000184887	BTBD6	713.311	0.25379	0.0800666	3.16974	0.00152578	2.81651	0.0358688	Y	675.176	721.935	669.246	710.251	692.63	565.964	535.536	544.589	724.063	651.434	665.332	863.053	818.415	785.553	911.633	839.536	689.073	621.408	677.436	688.349	898.477	743.749
ENSG00000108528	SLC25A11	1019.34	0.253667	0.0606772	4.18059	2.90753e-05	4.53648	0.00180489	Y	816.183	991.695	918.279	886.369	879.748	1115.44	948.612	862.752	940.747	861.354	1009.87	998.64	1072.45	1148.19	1156.72	1150.24	1225.65	1070.01	931.997	1097.61	1248.82	1094.2
ENSG00000175215	CTDSP2	2571.24	0.253146	0.0805188	3.14394	0.00166692	2.77809	0.0380821	Y	2454.63	2627.12	2777.87	2028.08	2392.72	2070.9	2172.59	2613.84	2234.41	2177.33	2258.13	3018.41	3398.93	3329.67	2799.45	2743.95	2369.51	2382.44	3120.87	2791.2	2426.83	2378.38
ENSG00000132522	GPS2	886.512	0.251749	0.0616128	4.08599	4.38898e-05	4.35764	0.00249186	Y	787.365	841.12	807.958	752.857	749.863	809.933	776.485	746.168	941.439	833.043	855.819	904.88	935.949	880.582	978.689	928.393	881.661	878.877	977.706	1021.81	1241.37	971.296
ENSG00000135632	SMYD5	336.299	0.250762	0.0825279	3.03852	0.00237745	2.62389	0.0485973	Y	295.099	351.861	323.514	306.211	275.795	268.233	268.099	293.447	385.102	294.056	315.06	389.262	418.098	408.793	372.859	313.217	289.709	328.975	339.745	338.248	413.534	409.656
ENSG00000198931	APRT	1168.25	0.250285	0.0688979	3.6327	0.000280473	3.55211	0.0104106	Y	1006.28	1198.35	1144.74	980.436	1099.77	1010.02	1024.96	978.316	1192.43	995.093	1106.43	1234.31	1194.89	1186.97	1403.97	1322.88	1152.22	1131.99	1120.05	1360.91	1653.12	1203.28
ENSG00000139579	NABP2	403.666	0.250277	0.0749579	3.3389	0.000841101	3.07515	0.0233949	Y	361.557	394.561	374.866	392.228	378.74	367.285	333.308	312.395	395.408	334.172	409.316	367.996	505.459	428.622	494.262	477.26	383.174	393.416	408.432	405.497	538.613	424.088
ENSG00000155463	OXA1L	1571.81	0.250064	0.0649062	3.8527	0.000116821	3.93248	0.00535659	Y	1405.89	1517.34	1489.47	1338.87	1350.46	1149.23	1345.6	1401.79	1577.69	1641.69	1574.82	1796.95	1680	1876.83	1746.79	1779.71	1387.38	1538.54	1619.6	1720.91	1892.88	1747.32
ENSG00000128973	CLN6	405.616	0.24952	0.0791961	3.15066	0.001629	2.78808	0.0374525	Y	314.586	359.775	414.226	340.775	402.692	324.22	370.823	370.576	368.671	428.98	381.814	439.414	467.409	418.487	481.848	477.156	324.18	379.248	423.188	440.858	540.284	454.335
ENSG00000109536	FRG1	441.87	0.249276	0.0699367	3.56431	0.000364817	3.43792	0.0126262	Y	447.867	382.479	448.355	407.101	440.716	299.276	470.509	385.928	369.41	404.557	383.695	494.214	454.066	457.979	489.883	498.401	415.525	432.092	514.847	530.566	506.377	487.303
ENSG00000162714	ZNF496	764.35	0.248786	0.0745545	3.33696	0.000846986	3.07212	0.0234639	Y	603.448	566.61	636.753	795.22	628.252	792.107	681.331	796.529	846.731	667.758	673.902	892.838	844.015	882.591	982.468	800.74	765.155	836.933	752.341	811.673	761.925	796.376
ENSG00000072506	HSD17B10	560.514	0.248414	0.0793814	3.12938	0.00175176	2.75653	0.0392359	Y	549.397	609.711	582.148	417.59	488.272	422.634	484.751	511.848	530.614	501.521	536.565	631.893	644.561	647.498	607.534	602.088	493.285	487.459	589.054	629.475	740.718	622.697
ENSG00000129187	DCTD	1108.49	0.248168	0.0742358	3.34296	0.000828884	3.08151	0.0231657	Y	1151.32	1073.86	1174.99	1056.31	1059.48	789.927	970.8	894.777	925.65	1048.49	1000.83	1224.02	1321.99	1435.24	1224.9	1242.18	1078.38	1025.16	1207.39	1309.54	1026.01	1145.59
ENSG00000197111	PCBP2	7621.71	0.248015	0.0405292	6.11942	9.39154e-10	9.02726	3.20645e-07	Y	7128.82	7053.51	6973.12	6316.74	6069.24	6815.82	6954.48	7043.1	7855.27	7268.99	7171.42	8421.85	8402.94	8062.57	8169.07	7534.88	8540.34	8480.23	8788.63	8223.47	8308.21	8094.97
ENSG00000125821	DTD1	397.029	0.247335	0.0726031	3.40668	0.00065759	3.18204	0.0196383	Y	403.902	435.789	397.169	315.025	329.963	299.546	357.63	333.184	365.15	374.906	380.292	460.031	493.531	440.702	369.637	424.487	362.402	437.362	468.717	403.403	438.796	443.019
ENSG00000090581	GNPTG	664.495	0.246837	0.0700081	3.52584	0.00042215	3.37453	0.0142588	Y	555.825	605.498	584.896	724.713	653.845	526.191	669.078	550.318	669.463	528.846	612.63	661.711	733.242	674.27	727.831	688.973	652.547	664.121	737.83	809.027	890.786	697.251
ENSG00000099284	H2AFY2	578.228	0.246679	0.080648	3.05872	0.00222286	2.65309	0.0464521	Y	577.923	662.016	615.536	464.717	467.309	416.457	531.725	568.803	509.144	470.745	533.141	674.991	680.658	659.289	613.313	600.161	532.432	512.362	653.805	714.443	627.421	634.629
ENSG00000096080	MRPS18A	510.093	0.24654	0.0707419	3.48506	0.000492031	3.30801	0.0160817	Y	505.33	473.263	465.972	497.412	510.618	416	488.749	501.067	466.772	358.46	447.22	549.66	587.488	524.259	605.04	609.475	475.82	438.614	565.035	570.278	610.359	555.147
ENSG00000162236	STX5	812.086	0.245221	0.0599579	4.08989	4.31571e-05	4.36495	0.00245577	Y	742.163	715.168	770.735	647.308	752.879	742.524	837.389	821.269	764.104	679.822	702.144	922.837	853.438	841.29	763.337	817.519	827.305	826.825	940.355	1063.34	935.176	898.973
ENSG00000060971	ACAA1	758.581	0.244756	0.0787108	3.10955	0.0018737	2.7273	0.0413002	Y	792.749	748.746	754.863	596.572	628.919	565.418	677.51	701.194	732.152	740.13	698.968	885.191	886.221	876.372	739.643	726.277	692.547	702.104	751.248	886.041	1027.38	878.543
ENSG00000142453	CARM1	1142.63	0.243542	0.0798823	3.04876	0.00229789	2.63867	0.0475871	Y	970.09	1157.33	1230.03	937.543	845.251	909.633	983.389	1146.53	1037.13	1216.72	1077.05	1316.45	1330.81	1357.03	1339.52	1125.95	945.447	1073.47	1226.07	1229.43	1313.92	1369.16
ENSG00000125970	RALY	2479.63	0.243503	0.0713987	3.41046	0.000648529	3.18807	0.0194829	Y	2479.67	2479.93	2691.33	2030.5	2177.4	1775.47	2232.31	2212.55	2376.39	2219.24	2303.18	2875.5	2971.27	2837.52	2736.67	2657.16	2200.89	2191.64	2928.47	2723.18	2817.95	2633.63
ENSG00000102890	ELMO3	593.558	0.241431	0.0778603	3.10082	0.00192989	2.71447	0.0421564	Y	506.27	538.468	544.079	490.891	516.733	608.719	522.095	488.439	646.774	529.237	593.43	552.908	622.649	596.523	607.36	589.658	676.842	611.633	572.469	632.555	861.288	749.263
ENSG00000090621	PABPC4	2260.34	0.240678	0.0763984	3.15031	0.00163099	2.78755	0.0374608	Y	1970.62	2031.05	2095.03	2314.37	2295.64	1613.6	1881.88	2124.45	2283.68	2175.58	2006.02	2330.33	2629.11	2375.98	2598.65	2630.12	2007.1	2000.86	2724.43	2960.02	2183.71	2495.21
ENSG00000188986	NELFB	1006.1	0.240382	0.0596136	4.03233	5.52267e-05	4.25785	0.00300065	Y	993.876	989.507	1009.36	831.755	909.931	827.252	897.325	974.038	939.637	837.473	934.372	1089.61	1134.82	1103.9	1090.47	1010.91	930.302	944.564	1199.48	1146.05	1275.78	1063.71
ENSG00000173660	UQCRH	1444.09	0.239943	0.065061	3.68797	0.000226051	3.64579	0.00899398	Y	1353.9	1367.67	1409.53	1421.79	1488.94	991.618	1291.6	1314.44	1373.11	1278.94	1272.4	1548.12	1493.5	1527.72	1760.92	1748.05	1461.37	1307.07	1534.08	1728.44	1579.83	1516.91
ENSG00000187514	PTMA	22960	0.23883	0.059499	4.01402	5.96937e-05	4.22407	0.00318801	Y	22109.7	20639.2	20584.6	20612.5	18202.6	21035.1	20322.6	18775	23519.2	23484.7	22418.1	23311.3	23167.5	21672.8	25602.7	23602.1	27976.8	28455.9	23267.2	23087.3	26627.4	26645
ENSG00000103510	KAT8	569.552	0.237576	0.0681994	3.48355	0.000494816	3.30556	0.016131	Y	556.468	552.5	525.649	573.147	520.297	485.907	395.41	488.8	564.125	558.414	528.603	640.052	583.591	625.041	656.724	687.406	546.468	563.28	571.555	547.844	716.559	642.309
ENSG00000130520	LSM4	1370.3	0.236999	0.0647527	3.66006	0.000252158	3.59833	0.00975615	Y	1198.99	1265.37	1213.01	1307.51	1371.05	1488.13	1209.01	1213.51	1203.8	1164.32	1204.25	1242.08	1311.8	1336.8	1665.65	1697.93	1691.3	1466.74	1376.53	1474.07	1623.88	1420.95
ENSG00000100982	PCIF1	634.047	0.236196	0.0737946	3.20072	0.00137084	2.86301	0.0331125	Y	601.183	566.49	633.596	493.709	539.303	525.996	507.158	586.184	691.731	601.549	657.082	682.843	669.473	715.112	703.946	740.413	666.652	603.008	576.328	602.431	816.688	768.149
ENSG00000197858	GPAA1	1462.79	0.235237	0.0720502	3.26491	0.00109498	2.96059	0.0282294	Y	1343.94	1367.8	1408.82	1238.52	1359.68	1167.19	1520.15	1426.55	1354.61	1209.59	1381.86	1634.3	1691.39	1607.77	1514.68	1442.14	1378.69	1245.2	1606.99	1736.98	2038.13	1506.47
ENSG00000159069	FBXW5	2177.79	0.234875	0.0657342	3.5731	0.000352774	3.4525	0.0123204	Y	2022.53	2112.5	2116.34	1986.51	2219.37	1580.93	1952.47	1992.13	2066.71	1851.36	2105.68	2469.99	2511.57	2328.19	2416.37	2349.57	1975.92	1941.24	2263.35	2597.98	2743.59	2307.03
ENSG00000048140	TSPAN17	1008.07	0.23467	0.0721873	3.25085	0.00115062	2.93907	0.0293269	Y	847.273	858.731	928.831	949.558	1093.14	1019.77	957.017	973.741	891.814	732.604	936.467	962.792	932.152	937.965	1309.73	1167.36	1137.59	1096.91	1097.03	1223.73	1044.49	1078.87
ENSG00000005022	SLC25A5	4607.44	0.23329	0.0623385	3.7423	0.000182343	3.73911	0.00772925	Y	3841.89	4148.28	4183.43	4633.67	4927.67	4546.95	4031.85	3929.83	4437.43	3796.54	4115.26	4912.74	4899.54	4980.25	5934.37	5673.55	4877.79	4444.44	4824.36	5328.24	4584.99	4310.69
ENSG00000109113	RAB34	917.538	0.232177	0.073406	3.16292	0.00156195	2.80633	0.0364383	Y	869.812	1037.86	962.569	732.589	723.271	942.268	822.91	807.161	823.796	713.895	848.306	1140.31	1072.06	1057.13	866.412	899.138	1027.21	939.423	870.863	985.975	1077.24	965.649
ENSG00000180198	RCC1	986.713	0.23126	0.0614751	3.76185	0.000168658	3.77299	0.00721008	Y	980.189	1057.51	957.5	795.769	839.389	867.487	857.02	901.76	904.525	878.012	946.525	1195.45	1229.56	1207.87	949.786	949.171	1001.06	1047.76	981.396	1036.37	1072.13	1051.46
ENSG00000206418	RAB12	585.478	0.231076	0.062974	3.66939	0.000243132	3.61416	0.00955323	Y	576.828	516.654	617.206	539.372	568.224	487.103	460.895	500.299	500.168	583.695	573.806	590.493	614.138	620.525	674.909	655.018	622.284	693.758	653.261	690.408	503.407	638.055
ENSG00000138430	OLA1	1371.57	0.229829	0.0544087	4.22413	2.39865e-05	4.62003	0.00154203	Y	1330.05	1238.8	1326.41	1201.78	1164.68	1305.92	1316.37	1270.61	1189.52	1205.2	1338.39	1496.67	1548.65	1355.19	1460.49	1450.9	1587.56	1489.52	1554.64	1745.13	1198.69	1399.49
ENSG00000072135	PTPN18	1543.65	0.228924	0.074809	3.06012	0.00221249	2.65512	0.0463121	Y	1532.63	1610.28	1571.21	1640.42	1548.39	1167.1	1232.78	1260.16	1373.16	1303.73	1393.73	1847.67	1859.92	1813.45	1762.71	1764.47	1333.72	1427.21	1614.22	1666.27	1629.86	1607.09
ENSG00000165637	VDAC2	2085.74	0.227522	0.0703871	3.23244	0.00122738	2.91102	0.0307942	Y	1895.06	2057.28	2250.41	1785.66	1761.45	1419.1	2048.61	2065.44	2028.15	1804.81	2018.56	2370.98	2267.58	2308.19	2249.7	2076.24	1961.24	2042	2525.97	2540.24	2322.68	2086.91
ENSG00000166333	ILK	1325.74	0.227242	0.0551043	4.12385	3.7259e-05	4.42877	0.00217905	Y	1201.07	1252.62	1240.1	1273.17	1263.66	1373.44	1284.36	1222.84	1203.01	1061.9	1063.22	1482.82	1418.25	1537.66	1435.5	1424.05	1380.06	1181.15	1530.24	1571.98	1450.94	1314.32
ENSG00000170296	GABARAP	4130.29	0.22655	0.0627614	3.60969	0.000306558	3.51349	0.0111925	Y	3424.16	3754.57	3721.15	3588.13	3726.27	4205.41	4277.53	3861.67	4078.41	3441.27	3794.29	3964.26	3919.5	3839.2	4131.76	4508.13	4635.82	4478.56	4808.17	4773.94	5473.17	4461.07
ENSG00000104969	SGTA	1187.81	0.223322	0.0656783	3.40024	0.000673271	3.17181	0.020012	Y	1111.18	1156.35	1188.77	1033.32	980.56	956.471	1157.02	1171.39	1172.28	1038.68	1089.34	1330.98	1294.85	1213.61	1202.05	1108.38	1173.88	1086.81	1283.63	1424.03	1574.58	1383.61
ENSG00000167965	MLST8	683.904	0.222602	0.0594122	3.74674	0.000179145	3.74679	0.0076069	Y	675.809	690.002	623.31	564.046	625.156	538.31	638.602	588.904	690.721	643.413	663.06	717.062	690.218	724.725	768.779	742.61	676.828	726.809	703.513	741.596	919.565	692.847
ENSG00000143256	PFDN2	512.24	0.222399	0.0574693	3.86988	0.00010889	3.96301	0.00505717	Y	520.329	480.752	497.629	476.771	448.607	395.419	520.743	429.962	494.414	497.599	438.02	498.62	552.203	580.646	563.064	529.868	545.385	482.021	544.486	580.654	623.502	568.587
ENSG00000144567	RETREG2	1741.2	0.219937	0.0602572	3.64997	0.00026227	3.58125	0.00998089	Y	1517.62	1688.84	1615.31	1842.53	1819.21	1320.45	1657.98	1616.59	1565.09	1376.55	1672.16	1726.54	1943.49	1811.86	2160.7	1980.23	1730.83	1874.78	1982.3	1854.39	1774.92	1774.13
ENSG00000149357	LAMTOR1	958.076	0.21659	0.0685767	3.15837	0.00158656	2.79954	0.0368422	Y	929.857	954.387	928.866	853.63	978.731	845.689	981.563	936.983	842.562	722.266	773.222	1010.19	1088.3	1057.83	1065.53	1153.83	960.739	856.244	1080.36	1158.37	1039.98	858.557
ENSG00000015676	NUDCD3	1292.15	0.215102	0.070472	3.05231	0.00227089	2.6438	0.0471439	Y	1339.22	1195.29	1322.39	1184.26	978.131	1115.05	1201.12	1211.69	1226.24	1131.29	1248.39	1404.44	1539.32	1771.42	1447.05	1423.33	1245.35	1306.85	1382.11	1373.65	1235.89	1144.89
ENSG00000131148	EMC8	370.469	0.213813	0.0681933	3.13539	0.00171624	2.76542	0.0386727	Y	281.471	353.986	376.445	349.843	327.55	340.829	329.491	408.091	356.239	315.174	330.895	378.602	400.806	405.311	387.625	399.798	358.082	426.269	476.708	348.843	435.529	362.738
ENSG00000073792	IGF2BP2	1415.81	0.20935	0.0471301	4.44195	8.91469e-06	5.04989	0.000670326	Y	1478.68	1327.8	1443.75	1317.45	1196.95	1310.81	1266.74	1344.85	1311.67	1265.19	1181.06	1580.84	1582.99	1498.94	1457.37	1345.19	1427.15	1628.22	1621.15	1597.77	1470.73	1492.56
ENSG00000123144	TRIR	2998.54	0.209162	0.0522224	4.00521	6.1963e-05	4.20787	0.00328111	Y	2843.09	2910.61	2911.58	2625.89	2483.98	2610.95	2956.16	2773.07	2922.04	2744.56	2813.84	3146.57	3208.01	3033.6	3094.09	2983.21	3026.21	2871.08	3195.26	3453.48	3924.33	3436.29
ENSG00000108523	RNF167	1686.28	0.209065	0.0574903	3.63652	0.000276345	3.55855	0.0102826	Y	1471.23	1479.4	1570.98	1552.78	1376.31	1537.26	1652.3	1682.11	1681.88	1538.52	1659.48	1778.94	1746.16	1596.94	1699.77	1789.9	1789.39	1798.15	1702.01	1831.77	2332.68	1830.18
ENSG00000154767	XPC	914.849	0.20816	0.067644	3.07728	0.002089	2.68006	0.0445389	Y	937.405	926.257	886.406	812.013	669.14	717.488	764.426	938.892	916.484	919.86	848.518	1035.54	1017.73	1030.88	918.462	934.021	851.991	954.146	1002.29	889.884	1090.75	1064.08
ENSG00000161395	PGAP3	550.363	0.207948	0.0539096	3.85736	0.000114619	3.94074	0.00529406	Y	475.229	568.143	534.917	522.065	535.446	502.125	494.639	456.434	524.356	457.906	545.922	665.104	586.123	633.8	559.711	523.291	575.013	579.631	554.785	571.93	646.416	595.007
ENSG00000065150	IPO5	2334.2	0.207638	0.0641601	3.23624	0.00121114	2.9168	0.0304542	Y	2424.82	2331.62	2119.87	2089.16	2187.89	2166.96	2227.17	2216.28	2037.49	2107.56	1922.01	2570.97	3036.56	2572.95	2550	2779.26	2300.22	2559.87	2612.71	2317.07	1945.07	2276.98
ENSG00000184900	SUMO3	1356.69	0.205432	0.0641273	3.2035	0.00135769	2.8672	0.0329619	Y	1362.89	1374.45	1367.69	1270.17	1347.99	1170.45	1148.48	1230.03	1242.87	1237.15	1110.25	1591.53	1696.12	1531.16	1505.48	1496.97	1334.74	1352.52	1403.08	1607.89	1184.28	1280.92
ENSG00000166337	TAF10	1062.42	0.204977	0.0649277	3.15701	0.00159397	2.79752	0.0369465	Y	940.306	959.259	979.067	972.688	1008.61	1061.55	1159	960.634	983.957	847.264	983.778	1045.19	1018.91	1022.31	1017.26	1194.06	1180.41	1054.24	1156.62	1282.17	1414.5	1131.36
ENSG00000169714	CNBP	3627.33	0.204933	0.0407764	5.02578	5.01395e-07	6.29982	6.11968e-05	Y	3209.22	3394.23	3364.83	3239.67	3367.74	3578.39	3491.98	3189.89	3540.05	3351.01	3347.29	3773.46	3692.08	3779.92	4023.69	3867.19	4265.77	4279.08	3915.2	4070.84	3394.49	3665.18
ENSG00000089248	ERP29	2724.55	0.204651	0.0550627	3.7167	0.00020184	3.69499	0.0082784	Y	2587.59	2563.57	2686.81	2615.52	2416.46	2086.83	2802.69	2654.16	2576.82	2304.94	2546.83	2859.19	2772.45	2752.29	2906.19	2879.67	2681.82	2751.47	2978.64	3123.42	3526.62	2866.22
ENSG00000137106	GRHPR	1174.24	0.203282	0.0607521	3.34609	0.000819593	3.0864	0.0229568	Y	1010.07	1068	1141.43	1275.78	1132.89	1101.75	1002.97	980.59	1141.33	1054.4	1096.34	1204.56	1182.54	1330.82	1455.76	1496.58	1175.43	1223.96	1113.15	1183.14	1297.02	1164.8
ENSG00000275895	U2AF1L5	1074.23	0.200098	0.0633755	3.15733	0.00159219	2.79801	0.0369391	Y	1125.75	1044.61	1084.76	911.296	875.82	800.938	1005.72	980.578	1140.87	1042.17	984.757	1079.61	1037.08	1074.8	1154.85	1121.05	1112.45	1174.92	1245.36	1089.4	1316.13	1230.08
ENSG00000004059	ARF5	2249.89	0.198414	0.057877	3.4282	0.000607604	3.21638	0.0186675	Y	1911.41	2009.18	2067.23	2181.36	2272.96	2374.24	1975.18	1846.04	2189.63	2072.19	2150.57	2080.53	2149.57	2375.29	2420.82	2539.79	2488.89	2262.38	2290.65	2391.3	2885.36	2563.02
ENSG00000196262	PPIA	8557.59	0.197981	0.0603426	3.28094	0.0010346	2.98523	0.0272853	Y	8320.94	8224.75	8806.05	8338.8	8460.13	6861.53	6871.35	6841.84	8526.65	8031.44	8397.99	8905.28	9185.7	9221.1	10274.9	10184.7	8139.11	8411.57	8370.68	9280.4	9924.17	8687.85
ENSG00000124659	TBCC	423.765	0.196686	0.0566088	3.47448	0.000511843	3.29086	0.0164945	Y	391.684	411.817	407.898	364.685	370.126	469.876	391.173	392.667	360.501	387.02	398.486	419.462	421.736	449.956	426.732	485.248	519.622	492.789	439.784	472.984	422.495	426.092
ENSG00000179262	RAD23A	2038.55	0.192936	0.0487656	3.95639	7.60909e-05	4.11867	0.00382955	Y	1789.74	1920.01	2021.91	1801.08	1747.54	1651.01	1978.95	1970.63	1990.88	1971.41	2079.66	2147.69	2149.41	2008.06	2236.6	2136.59	2052.33	2001.83	2291.16	2201.09	2508.27	2192.28
ENSG00000164032	H2AFZ	1375.56	0.189582	0.0558315	3.39562	0.000684734	3.16448	0.0203049	Y	1284.84	1426.85	1280.23	1306.32	1369.37	1199.48	1218.29	1203.92	1344.28	1158.49	1343.59	1258.69	1317.07	1447.44	1648.11	1663.08	1420.78	1446.41	1346.81	1500.01	1618.71	1459.61
ENSG00000175550	DRAP1	853.09	0.189541	0.0548531	3.45543	0.000549423	3.26009	0.0173198	Y	837.368	847.182	838.868	816.488	771.134	697.677	808.408	756.085	811.271	820.311	760.603	889.034	838.164	817.336	949.071	970.74	882.266	833.746	886.983	906.37	1126.78	902.1
ENSG00000186184	POLR1D	1327.81	0.189022	0.0579137	3.26386	0.00109906	2.95898	0.02828	Y	1182.82	1086.56	1056.59	1224.54	1386.9	1331.55	1336.58	1229.86	1354.18	1151.89	1310.71	1289.04	1339.68	1300.69	1481.25	1481.38	1447.54	1420.16	1306.83	1420.61	1640.67	1431.67
ENSG00000162517	PEF1	843.669	0.188028	0.0565887	3.32272	0.000891433	3.04991	0.0243745	Y	803.595	851.326	837.639	715.45	760.234	736.902	863.115	783.857	856.183	748.854	719.08	915.868	933.487	922.987	824.784	829.057	809.773	799.473	980.794	1038.02	951.125	879.121
ENSG00000108604	SMARCD2	2104.18	0.187092	0.0587781	3.18302	0.00145746	2.8364	0.0346405	Y	2087.91	2104.67	1989.52	1772.2	1784.13	1829.28	1777.09	1740.75	2307.53	2068.59	2185.15	2307.87	2297.49	2312.29	2288.79	2036.55	2179.33	2200.76	2097.85	2069.92	2583.86	2270.38
ENSG00000128789	PSMG2	487.485	0.186264	0.046252	4.02717	5.64522e-05	4.24832	0.00305003	Y	440.882	451.572	465.56	470.327	471.24	425.836	407.787	477.323	488.098	467.093	448.882	514.701	543.239	511.8	521.834	566.822	492.421	464.541	518.501	550.24	487.634	538.336
ENSG00000148335	NTMT1	279.041	0.185835	0.0607513	3.05894	0.00222118	2.65342	0.0464521	Y	263.472	259.068	283.121	270.689	271.457	245.707	259.399	240.926	260.658	263.476	254.07	321.743	298.495	303.13	269.785	254.39	256.063	295.719	288.314	313.246	347.577	318.387
ENSG00000167778	SPRYD3	1520.35	0.182658	0.0501542	3.64193	0.000270605	3.56766	0.0102042	Y	1396.93	1485.23	1404.45	1357.06	1440.8	1319.04	1554.83	1517.6	1372.86	1240.48	1573.87	1471.82	1515.57	1576.27	1606.65	1543.24	1601.58	1569.59	1769.22	1781.47	1780.91	1568.18
ENSG00000163785	RYK	1028.1	0.180197	0.0535487	3.3651	0.000765165	3.11624	0.0217457	Y	970.832	978.051	1027.99	1098.26	1007.55	880.79	1033.56	927.743	931.659	885.379	859.641	1020.47	1082.74	1095.89	1161.57	1167.9	1116.65	1081.11	1148.47	1191.21	936.319	1014.32
ENSG00000106605	BLVRA	851.049	0.179852	0.0557724	3.22475	0.00126083	2.89934	0.0314151	Y	809.925	857.641	829.83	686.578	728.689	757.006	832.988	716.373	915.104	818.506	827.034	875.706	861.739	910.803	862.954	782.115	929.739	912.308	905.465	926.371	1027.99	948.216
ENSG00000104964	AES	14004.8	0.179347	0.0526035	3.40942	0.00065102	3.18641	0.0195113	Y	14083.3	15141.7	13944.9	11750.6	11651.9	14289.8	13452	13039.6	12570.3	11683.1	12885.7	15399.9	15307.7	15849.4	14006.3	13309.6	15336.1	14499.9	14785.5	15229.6	16042.6	13845.2
ENSG00000132507	EIF5A	4732.7	0.177687	0.0423962	4.1911	2.77606e-05	4.55657	0.00175343	Y	4464.16	4460.26	4666.57	4036.6	4365.86	4335.19	4657.34	4420.52	4764.39	4122.7	4561.66	4680.29	4797.29	4655.94	4861.44	5050.01	5031.27	4760.42	5161.48	5438.25	5735.51	5092.34
ENSG00000168802	CHTF8	1653.17	0.177578	0.0559373	3.1746	0.00150043	2.82379	0.0353952	Y	1640.57	1660.99	1672.39	1449.61	1437.42	1411.88	1606.94	1739.3	1662.29	1285.74	1496.44	1615.25	1712.47	1796.33	1743.04	1746.83	1746.92	1765.58	1630.39	2045.87	1814.49	1689.01
ENSG00000156467	UQCRB	3147.47	0.173598	0.0523982	3.31305	0.000922857	3.03487	0.0249903	Y	3034.14	2869.13	2824.01	3297.73	2999.08	2382.78	3275.79	2817.5	2964.6	3068.79	3003.3	3081.25	3285.79	2958.47	3324.63	3577.02	3254.49	3371.96	3304.05	3537.09	3636.19	3376.57
ENSG00000113048	MRPS27	1163.63	0.164312	0.0512164	3.2082	0.0013357	2.87429	0.0326368	Y	1200.37	1090.97	1164.12	1025.59	1097	990.225	982.803	1019.51	1120.73	1173.04	1204.86	1345.21	1361.56	1260.55	1232.23	1255.17	1075.38	1158.17	1216.91	1214.26	1225.91	1185.3
ENSG00000278845	MRPL45	706.874	0.1578	0.0519645	3.03668	0.002392	2.62124	0.0488158	Y	705.998	707.023	666.716	680.978	634.364	606.516	645.259	595.591	741.53	719.542	647.976	844.557	811.508	776.668	699.241	740.824	729.668	656.69	711.968	727.261	745.2	756.161
ENSG00000140740	UQCRC2	2757.3	0.149982	0.0405925	3.69481	0.000220051	3.65748	0.00883877	Y	2567.78	2504.49	2712.16	2628.18	2686.79	2786.95	2671.9	2496.56	2652.7	2521.83	2527.49	2789.18	2793.86	2998.09	3106.26	2919.08	3024.25	3004.13	2995.86	3112.24	2495.23	2665.52
ENSG00000130414	NDUFA10	1536.95	0.14528	0.0439736	3.30381	0.000953815	3.02054	0.0255077	Y	1496.19	1507.86	1462.56	1479.38	1392.41	1215.64	1457.98	1459.18	1530.44	1445.68	1604.01	1659.89	1667.77	1743.22	1708.4	1599.15	1460	1622.09	1540.2	1575.84	1571.1	1613.81
ENSG00000116478	HDAC1	1811.63	0.13431	0.0407187	3.29849	0.000972066	3.0123	0.0259064	Y	1760.01	1815.36	1796.13	1559.65	1595.9	1768.16	1568.26	1712.52	1849.11	1784.21	1792.27	1929.2	1976.87	1918.1	1847.77	1744.7	1816.57	1851.25	1920.2	2059.96	1957.49	1832.25
ENSG00000132676	DAP3	1485.8	0.131547	0.0399265	3.29474	0.000985122	3.00651	0.0261531	Y	1430.03	1566.48	1384.43	1346.86	1379.71	1339.41	1465.08	1313.46	1574	1319.38	1480.18	1568.11	1605.27	1614.67	1518.37	1506.47	1496.16	1670.35	1515.21	1559.43	1518.56	1515.99
ENSG00000157954	WIPI2	1412.74	0.12351	0.0394448	3.13121	0.00174088	2.75923	0.0390616	Y	1325.12	1398.22	1438.65	1311.34	1300.6	1198.23	1370.25	1344.8	1446.72	1371.71	1366.47	1401.68	1408.34	1343.38	1482.8	1473.52	1415.57	1511.69	1520.61	1502.03	1554.63	1593.91
ENSG00000106049	HIBADH	999.48	-0.132252	0.0435009	-3.04022	0.00236407	2.62634	0.0484021	Y	1115.1	1046.87	971.507	1062.15	1025.81	911.88	1128.87	1091.33	1037.82	1061.17	1042.88	934.251	959.957	967.505	1000.64	985.794	928.043	903.259	979.147	1054.14	864.607	915.824
ENSG00000139990	DCAF5	1826.1	-0.15168	0.044271	-3.42618	0.00061214	3.21315	0.0187236	Y	1964.02	1886.98	1983.64	1899.89	1781.55	1846.52	1966.89	2071.74	1895.42	1917.42	1928.57	1903.88	1772.15	1863.14	1747.42	1570.72	1664.39	1676.17	1923.17	1738.74	1514.19	1657.68
ENSG00000136631	VPS45	570.067	-0.152153	0.0475997	-3.19651	0.00139099	2.85668	0.0334381	Y	597.907	633.735	576.471	606.023	544.413	625.274	658.858	592.339	548.493	601.396	618.057	595.398	491.53	502	558.348	527.961	542.237	503.075	556.1	557.078	580.959	523.813
ENSG00000124831	LRRFIP1	3289.78	-0.153095	0.0432401	-3.54057	0.000399261	3.39874	0.0136685	Y	3453.76	3293.93	3249.36	3452.19	3397.07	3786.02	3453.45	3383.18	3464.96	3770.87	3406.57	3161.65	3003.08	2933.12	3090.53	2708.71	3474.19	3402.03	3192.96	3083.23	2992.33	3222.08
ENSG00000118900	UBN1	1267.89	-0.155999	0.0514503	-3.03204	0.0024291	2.61456	0.049215	Y	1491.69	1371.38	1466.9	1156.66	1262.73	1291.16	1234.68	1404.73	1270.5	1350.82	1400.12	1233	1177.27	1300.51	1346.37	1085.76	1232.46	1140.23	1201.23	1206.51	1128.53	1140.32
ENSG00000071051	NCK2	1349.84	-0.177542	0.0570433	-3.1124	0.00185572	2.73149	0.0411439	Y	1392.99	1375.85	1284.66	1416.44	1438.18	1268.38	1582.95	1543.42	1537	1395.03	1523.83	1178.41	1278.54	1184.52	1353.44	1293.9	1394.03	1431.07	1386.47	1166.47	1123.46	1147.46
ENSG00000137776	SLTM	1785.83	-0.186888	0.0616144	-3.03318	0.00241989	2.6162	0.0491298	Y	2111.21	1911.44	2107.8	1925.19	1545.51	1833.22	1630.73	1796.82	1867.94	2190.78	1993.71	1819.45	1625.66	1682.33	1687.26	1716.54	1498.49	1658.07	1769.81	1603.3	1492.31	1820.79
ENSG00000102172	SMS	1504.94	-0.189383	0.05923	-3.19741	0.00138668	2.85802	0.0334297	Y	1453.08	1329.95	1478.74	1816.78	1653.76	1546.33	1659.53	1443.61	1770.13	1739.63	1745.6	1354.3	1417.26	1385.03	1419.96	1595.6	1277.76	1316.15	1511.7	1337.8	1437.15	1418.83
ENSG00000010017	RANBP9	1178.83	-0.191356	0.0486531	-3.93308	8.38657e-05	4.07642	0.00414651	Y	1359.4	1344.23	1318.91	1173.8	1163.72	1150.17	1187.19	1271.6	1276.24	1266.81	1311.57	1020.88	1166.32	1124.75	1139.43	1007.57	1081.71	1295.87	1057.11	1066.89	1040.23	1109.97
ENSG00000278730	AC005332.6	873.733	-0.195026	0.0442252	-4.40984	1.03446e-05	4.98529	0.000761971	Y	915.812	929.838	974.964	958.788	906.858	809.113	989.168	983.8	921.274	953.859	913.013	838.924	866.093	847.049	813.664	821.907	745.556	770.779	894.62	839.342	740.689	787.016
ENSG00000100883	SRP54	1178.79	-0.196056	0.0587223	-3.3387	0.000841716	3.07483	0.0233949	Y	1293.12	1200.3	1257.28	1433.9	1343.6	1106.41	1188.46	1135.07	1255.39	1357.78	1273.14	1059.71	1112.22	1049.02	1264.83	1200.14	950.362	1001.38	1216.31	1119.19	1006.24	1109.62
ENSG00000180329	CCDC43	424.948	-0.2013	0.0592955	-3.39486	0.000686639	3.16327	0.0203375	Y	480.065	447.514	458.076	521.078	394.424	419.214	481.445	438.371	435.809	490.638	432.983	421.651	397.419	378.727	413.922	447.899	405.997	407.411	356.907	372.689	336.832	409.782
ENSG00000214944	ARHGEF28	1651.98	-0.201518	0.0625521	-3.2216	0.00127477	2.89457	0.0317	Y	1788.67	1855.34	1840.59	1620.54	1653.02	1647.63	1630.33	1630.82	1964.25	1835.51	1971.81	1546.46	1639.56	1628.52	1432.81	1401.61	1495.23	1562.51	1392.96	1274.38	1716.54	1814.46
ENSG00000143198	MGST3	1124.73	-0.202246	0.0566055	-3.5729	0.000353056	3.45216	0.0123204	Y	1362.12	1373.77	1224	1117.1	1212.44	1110.72	1318.37	1096	1128.53	1076.03	1218.18	1132.35	1102.19	1025.05	1016.1	1168.7	957.874	929.928	994.032	1067.43	1078.25	1034.82
ENSG00000137074	APTX	524.846	-0.206159	0.0670154	-3.0763	0.0020959	2.67863	0.0445731	Y	509.089	568.626	537.524	595.688	560.483	490.294	645.085	543.668	627.228	500.754	606.924	430.57	437.232	479.39	506.84	440.231	472.537	484.155	473.225	553.711	493.634	589.714
ENSG00000131149	GSE1	1261.83	-0.206726	0.0662802	-3.11897	0.00181485	2.74116	0.0403629	Y	1324.88	1241.93	1305.75	1273.97	1369.24	1452.05	1380.29	1600.56	1288.57	1278.78	1358.93	1295.09	1267.68	1241.46	1004.77	1078.61	992.667	1316.21	1201.71	1142.12	1002.53	1342.38
ENSG00000135040	NAA35	519.01	-0.216674	0.0704482	-3.07565	0.00210046	2.67768	0.0445917	Y	642.206	569.953	603.309	563.469	526.318	519.253	542.838	579.731	500.87	543.435	545.094	518.256	525.261	521.994	453.497	445.106	544.838	525.741	504.761	473.745	358.157	410.391
ENSG00000198863	RUNDC1	1117.71	-0.218389	0.0542315	-4.02698	5.64976e-05	4.24797	0.00305003	Y	1222.96	1236.38	1158.11	1037.57	1100.41	1163.54	1374.92	1402.92	1173.04	1148.04	1204.5	1034.06	1004.68	1007.89	939.206	1026.75	1062.27	1064.62	1178.29	1058.39	1020.61	970.504
ENSG00000111707	SUDS3	1980.75	-0.218564	0.0704524	-3.10229	0.00192028	2.71664	0.0420792	Y	2229.4	2081.8	2046.46	2002.86	2105.51	2273.1	2325.31	2255.45	1880.76	2149.8	2085.94	1786.84	1678.53	1895.2	2012.64	1944.23	1926.73	1946.12	2032.59	2047.3	1298.95	1571.1
ENSG00000166444	ST5	2662.59	-0.218976	0.0687398	-3.18558	0.00144465	2.84024	0.0344331	Y	2778.73	2707.71	2780.45	2711.11	2079.23	3157.52	2720.15	3116.11	3225.01	3138.45	3093.85	2318.29	2512.12	2344.83	2162.83	2254.28	2659.63	2795.63	2554.2	2562.85	2416.3	2487.71
ENSG00000256537	SMIM10L1	517.344	-0.220846	0.0554537	-3.98254	6.81834e-05	4.16632	0.00353727	Y	555.082	514.944	573.463	556.561	569.245	499.856	620.123	617.543	542.212	551.586	524.063	481.535	462.932	476.332	518.457	526.928	475.051	399.795	534.88	478.403	449.052	453.517
ENSG00000188559	RALGAPA2	4068.11	-0.227605	0.0734159	-3.10022	0.0019338	2.71359	0.0421564	Y	4526.36	4627.35	4647.56	4446.16	4062.03	4255.14	4524.45	4822.81	3842.48	4491.21	4026.74	4296.46	4223.54	4813.4	3605.97	3384.83	3555.02	3822.21	3803.28	3278.86	2954.67	3487.95
ENSG00000153015	CWC27	438.856	-0.240385	0.075804	-3.17114	0.00151844	2.8186	0.0357534	Y	488.867	416.703	492.896	541.873	499.865	362.954	479.392	496.98	447.979	518.781	480.248	390.925	358.644	334.196	454.684	449.44	360.477	371.837	478.11	423.634	397.111	409.229
ENSG00000175727	MLXIP	2450.63	-0.241258	0.0646859	-3.72968	0.000191723	3.71733	0.0079849	Y	2801.83	2615.02	2744.07	2643.2	2466.59	2292.05	2614.23	2816.77	2607.57	2956.07	2648.19	2615.14	2286.77	2658.03	2096.77	1934.93	2201.68	2339.13	2121.92	1802.04	2287.97	2363.88
ENSG00000100342	APOL1	1193.45	-0.241533	0.0736692	-3.27862	0.00104317	2.98164	0.0274254	Y	1198.13	1155.05	1235.09	1261.95	1323.11	1530.47	1513.1	1486.17	1165.27	1120.91	1235.68	1009.42	1116.6	1105.96	1089.38	1017.64	1145.05	990.755	1180.4	1383.86	1029.55	962.268
ENSG00000100077	GRK3	556.733	-0.241666	0.0662873	-3.64573	0.000266632	3.57409	0.0100845	Y	575.275	562.229	596.511	616.559	653.211	584.043	565.225	611.724	562.402	693.463	614.365	564.365	433.137	439.11	543.339	465.268	608.227	527.258	552.115	537.99	438.491	503.826
ENSG00000125779	PANK2	753.97	-0.241735	0.0766054	-3.15558	0.00160177	2.7954	0.0370592	Y	740.486	686.99	783.698	789.01	803.179	777.962	845.42	768.117	874.401	967.573	947.888	605.494	572.96	572.325	667.808	702.238	694.938	771.303	731.843	672.454	804.879	806.368
ENSG00000064999	ANKS1A	1365.37	-0.243662	0.0701287	-3.4745	0.000511802	3.2909	0.0164945	Y	1553.47	1489.63	1424.37	1372.13	1291.01	1429.93	1693.98	1721.43	1372.45	1466.45	1469.25	1234.39	1181.77	1375.31	1080.19	1120.72	1371.49	1377.45	1464.21	1338.9	1015.52	1194.16
ENSG00000197702	PARVA	1938.15	-0.244387	0.0612917	-3.98727	6.68368e-05	4.17498	0.00349613	Y	2007.71	2066.38	1956.98	2386.02	2419.52	2060.48	2006.59	2059.46	2067.61	2088.69	2003.12	1692.41	1810.44	1869.48	2149.51	1894.53	1758.18	1826.37	1830.73	1672.58	1455.14	1557.46
ENSG00000186532	SMYD4	336.792	-0.244922	0.0791839	-3.09308	0.00198088	2.70314	0.0427752	Y	343.09	371.411	373.529	453.082	344.493	412.857	358.239	325.098	320.496	314.924	400.127	310.58	241.889	300.958	344.748	329.516	351.532	308.311	345.384	299.394	267.598	292.17
ENSG00000137996	RTCA	500.449	-0.246546	0.0595235	-4.142	3.44297e-05	4.46307	0.00204674	Y	488.669	579.567	533.994	548.758	562.137	516.742	587.263	572.184	508.974	529.597	546.504	462.177	490.932	431.646	484.487	390.097	538.007	462.282	448.24	506.43	389.066	432.136
ENSG00000185561	TLCD2	819.628	-0.247697	0.0730309	-3.39167	0.000694676	3.15822	0.0204796	Y	852.925	822.454	915.533	829.41	784.141	691.649	918.604	977.336	921.271	1065.01	1007.41	709.135	768.109	803.988	736.996	686.811	606.138	747.543	837.032	745.623	827.134	777.578
ENSG00000263001	GTF2I	5145.4	-0.25066	0.074153	-3.38031	0.000724035	3.14024	0.0208821	Y	6292.65	5914.07	6302.96	5177.71	4519.99	5572.87	5060.76	5968.81	5256.09	5735.69	5702.99	5150.23	5268.89	5119.06	4559.8	4059.17	4428.64	5176.18	5013.78	4558.43	3514.08	4845.84
ENSG00000143375	CGN	3670.1	-0.252585	0.0774422	-3.26159	0.0011079	2.9555	0.0284172	Y	3771.33	3702.23	3380.87	3723.94	3345.86	4406.91	4204.78	4254.36	4384.55	4599.26	4123.17	3570.45	2869.58	2814.07	3001.03	2934.52	3879.16	3849.26	3578.61	3107.03	3448.41	3792.9
ENSG00000141279	NPEPPS	1857.13	-0.254987	0.0584258	-4.36428	1.2754e-05	4.89435	0.000923296	Y	2120.13	2004.32	1792.1	2263.85	2050.68	2122.08	1983.81	2190.48	1827.61	2080.01	1794.59	1670.97	1894.92	1780.86	1650.32	1548.98	1670.82	1848.14	1757.9	1817.39	1396.16	1590.77
ENSG00000147130	ZMYM3	960.941	-0.257709	0.0671176	-3.83966	0.000123203	3.90938	0.00555039	Y	1042.96	1018.35	1071.81	913.062	789.862	1153.41	1022.05	1188.36	1088.19	1171.73	1054.57	920.558	834.618	953.774	822.372	862.315	846.002	807.265	976.351	820.644	813.393	969.047
ENSG00000189337	KAZN	895.92	-0.257841	0.0827915	-3.11434	0.00184356	2.73434	0.0409394	Y	1152.53	1066.18	1095.31	783.853	852.264	996.248	1019.03	1154	816.159	924.982	874.538	934.628	947.843	937.983	785.149	778.512	801.036	842.07	741.759	719.497	697.091	789.575
ENSG00000134779	TPGS2	2508.53	-0.263817	0.0717403	-3.67738	0.000235639	3.62775	0.00930224	Y	2719.79	2779.04	2769.24	2382.91	2285.76	2653.53	3055.25	3115.02	2726.11	2785.71	2837.78	2091.29	2279.15	2192.21	1864.81	1863.07	2705.24	2650.48	2390.2	2343.94	2298.07	2399.06
ENSG00000020922	MRE11	496.594	-0.264226	0.0796656	-3.3167	0.000910886	3.04054	0.0247991	Y	499.843	441.788	499.173	581.934	469.954	626.12	526.49	545.297	577.136	628.763	566.876	428.65	423.902	432.006	445.202	440.251	460.936	545.153	375.121	427.847	414.973	567.657
ENSG00000113407	TARS	1252.71	-0.266422	0.0770179	-3.45922	0.000541748	3.2662	0.0171735	Y	1706.08	1429.16	1342.86	1476.12	1314.84	1165.57	1113.57	1178.63	1339.06	1509.26	1473.49	1072.8	1224.99	1152.86	1144.2	963.485	1205.65	1137.87	949.467	1113.38	1218.84	1327.44
ENSG00000086102	NFX1	1678.33	-0.26807	0.0673745	-3.97881	6.92622e-05	4.1595	0.00355852	Y	1792.28	1760.93	1705.19	1968.28	1759.47	1601.87	1652.99	1714.55	2010.66	2122.82	2082.01	1678.73	1726.75	1669.3	1511.58	1509.82	1358.6	1271.14	1463.86	1345.91	1586	1630.57
ENSG00000152127	MGAT5	1965.57	-0.270891	0.0865244	-3.1308	0.0017433	2.75863	0.0390811	Y	1912.59	2060.6	2033.16	2308.9	2279.99	1772.25	2713.87	2642.24	1906.84	2038.58	1973.44	1933.27	1711.23	1714.6	1983.36	1812.03	1651.06	2105.01	1963.68	1791.84	1325.43	1608.52
ENSG00000101350	KIF3B	3653.51	-0.272564	0.0886266	-3.07542	0.00210207	2.67735	0.0445917	Y	3403.96	3154.63	3282.57	4011.87	4173.34	3974.88	4633.12	5056.68	3851.17	4117.23	4313.74	2807.38	2763.12	2679.96	3437.1	3390.15	3449.97	3720	3947.08	3533.09	3127.8	3548.39
ENSG00000147852	VLDLR	382.586	-0.272573	0.0805786	-3.3827	0.000717766	3.14402	0.0208425	Y	469.189	473.791	469.588	379.273	340.763	358.406	405.71	366.53	427.537	443.193	471.36	399.245	344.089	317.505	295.453	323.188	383.663	359.282	351.35	311.298	313.778	412.703
ENSG00000100591	AHSA1	2969.22	-0.2732	0.0835739	-3.26897	0.00107941	2.96681	0.0279624	Y	3293.55	2943.85	3187.99	3071.5	2777.78	3217.43	3390.88	3128.1	3483.7	3550.75	3696.46	2095.16	2087.81	2093.46	2716.37	2941.69	2835.44	3028.36	2875.68	2707.29	3252.63	2947
ENSG00000136159	NUDT15	475.612	-0.273218	0.0628155	-4.34953	1.36429e-05	4.86509	0.000973694	Y	529.004	511.911	487.472	611.684	599.724	455.495	530.384	563.568	508.999	475.314	449.589	425.105	433.066	407.887	399.281	485.254	435.973	464.005	390.699	448.211	413.61	437.235
ENSG00000134504	KCTD1	1389.61	-0.273318	0.0689537	-3.96379	7.37699e-05	4.13212	0.00373506	Y	1576.72	1420.86	1468.4	1372.08	1385.3	1239.2	1517.42	1878.72	1581.07	1739.59	1548.83	1274.49	1219.03	1341.82	1147.53	1331.82	1241.53	1106.13	1367.57	1440.64	1123.84	1248.74
ENSG00000107290	SETX	1818.12	-0.274289	0.0828442	-3.3109	0.000929948	3.03154	0.0251149	Y	2074.16	1982.76	1996.57	2068.69	1952.06	1891.87	1805.97	1938.73	2047.64	2084.42	2052.92	1755.93	2034.04	2046.39	1733.44	1659.47	1469.75	1577.7	1303.43	1133.22	1664.12	1725.41
ENSG00000071794	HLTF	556.627	-0.275308	0.0807096	-3.41109	0.000647044	3.18907	0.0194614	Y	627.048	572.999	554.848	723.708	659	559.551	597.052	632.756	533.191	654.335	591.094	462.844	459.589	495.903	575.519	574.39	583.306	575.527	537.051	451.863	366.791	457.42
ENSG00000086189	DIMT1	479.561	-0.275924	0.0847678	-3.25505	0.00113372	2.94549	0.0290208	Y	510.546	434.833	487.887	498.619	552.395	682.667	488.52	470.829	533.641	520.448	600.27	438.876	438.989	388.966	498.767	462.665	493.023	494.992	376.11	430.412	325.976	420.909
ENSG00000109062	SLC9A3R1	7193.85	-0.276886	0.0712934	-3.88376	0.000102855	3.98777	0.00484821	Y	8578.6	8250.55	8074.57	7566.2	6537.3	6705.76	7076.58	7234.41	8565.5	9038.08	9074.7	6458.53	6388.36	6348.55	6750.82	5912.65	5951.48	6501.18	6353.91	5747.88	8032.47	7116.68
ENSG00000126773	PCNX4	1321.58	-0.278594	0.0813089	-3.42636	0.000611729	3.21344	0.0187236	Y	1342.91	1270.66	1266.87	1494.52	1477.57	1659.07	1637.46	1734.65	1193.12	1482.5	1379.11	1067.68	971.466	1103.39	1177.78	1199.34	1429.88	1347.88	1342.34	1312.68	1044.8	1139.06
ENSG00000146409	SLC18B1	550.509	-0.280618	0.0785073	-3.57442	0.000351011	3.45468	0.012283	Y	505.024	547.329	531.634	578.034	591.101	524.857	780.093	658.468	587.377	667.212	671.471	435.988	447.672	451.295	511.501	466.349	567.184	553.78	524.349	544.379	465.077	501.02
ENSG00000138081	FBXO11	1367.54	-0.281138	0.054833	-5.12716	2.94149e-07	6.53143	3.89093e-05	Y	1585.82	1411.52	1548.25	1465.16	1360.19	1425.42	1592.08	1589.77	1348.79	1644.19	1532.47	1409.4	1205.96	1243.11	1152.59	1214.08	1311.94	1409.22	1160.13	1176.98	1062.65	1236.17
ENSG00000067177	PHKA1	381.452	-0.283353	0.0724537	-3.91082	9.19826e-05	4.03629	0.00447391	Y	430.705	477.776	464.559	376.605	344.422	389.177	378.293	493.456	388.443	458.565	406.525	341.66	347.886	327.917	362.653	297.636	391.018	357.452	351.361	365.004	288.93	351.91
ENSG00000100554	ATP6V1D	1364.27	-0.28456	0.0918636	-3.09763	0.00195072	2.7098	0.042341	Y	1347.76	1358.42	1418.72	1623.13	1719.94	1536.82	1882.03	1714.9	1327.31	1220.21	1332.04	1167.09	1034.1	1140.21	1236.04	1441.73	1273.83	1343.89	1373.6	1495.51	954.712	1071.94
ENSG00000165416	SUGT1	872.852	-0.284583	0.0817173	-3.48253	0.000496698	3.30391	0.0161715	Y	889.221	909.787	933.232	987.015	875.718	891.802	1114.2	1102.92	918.353	975.859	943.768	733.941	596.461	593.352	752.264	771.323	924.345	947.341	859.137	820.008	833.117	829.574
ENSG00000119685	TTLL5	1829.23	-0.285526	0.0897788	-3.18033	0.00147107	2.83237	0.0348655	Y	2188.1	1830.48	2069.67	1722.34	1563.36	1966.92	2110.63	2391.77	1890.64	2247.57	2123.36	1555.83	1504.71	1457.55	1494.19	1316.01	1958.22	2203.29	1729.61	1720.59	1476.05	1722.16
ENSG00000130066	SAT1	15960.3	-0.285768	0.0719244	-3.97317	7.09232e-05	4.14921	0.00361934	Y	15421.8	14725.4	16411.3	18048.9	19110.3	19031.7	21207	19208.9	15504.9	15773.5	18450.3	13656.8	13743.2	12848.7	12381.5	14561.3	15392	14158.9	14872.7	17691.7	14708.6	14217.9
ENSG00000066135	KDM4A	1585.31	-0.286402	0.0614697	-4.65924	3.17376e-06	5.49843	0.000283339	Y	1737.81	1806.9	1715.75	1544.41	1406	1564.01	1830.62	1783.44	1902.58	1968.78	1903.82	1557.27	1439.58	1597.04	1302.55	1348.9	1305.22	1395.81	1473.19	1318.36	1442.67	1532
ENSG00000140105	WARS	2154.66	-0.287367	0.0512661	-5.6054	2.0778e-08	7.6824	3.83179e-06	Y	2350.23	2449.72	2420.84	2136.43	2063.58	2294.04	2506.95	2525.72	2497.14	2286.99	2519.54	1948.67	1753.86	1821.67	1849.82	1858.1	1927.99	2075.31	2041.35	2292.05	1830.93	1951.7
ENSG00000162923	WDR26	2145.31	-0.28839	0.0778748	-3.70325	0.000212856	3.67191	0.0086183	Y	2637.4	2433.93	2522.42	2537.76	2243.13	2167.27	2422.47	2614.44	2022.7	2343.18	2005.27	2213.04	2219.14	2118.8	2028.19	1809.82	1933.44	1950.82	2033.11	1899.14	1376.68	1664.62
ENSG00000104320	NBN	1111.49	-0.289083	0.0882351	-3.27628	0.00105185	2.97805	0.0275388	Y	1317.72	1319.23	1405.55	1206.77	1294.79	1021.33	1247.86	1380.04	1040.72	1101.68	1111.88	1118.45	1008.84	1097.93	1096.57	1134.25	1063.86	980.218	983.693	1018.74	649.245	853.499
ENSG00000122550	KLHL7	463.495	-0.290297	0.0916632	-3.167	0.00154022	2.81242	0.0360647	Y	461.174	467.195	482.759	506.29	490.709	606.289	597.129	616.297	476.878	410.733	494.619	363.68	356.307	330.006	456.631	411.455	510.545	420.239	471.898	496.091	412.969	356.997
ENSG00000114480	GBE1	392.306	-0.290956	0.0606019	-4.8011	1.57794e-06	5.80191	0.000160107	Y	438.011	384.714	407.338	437.552	448.224	376.95	448.278	451.615	456.478	461.738	435.189	335.378	354.212	362.719	375.342	412.301	323.448	324.404	387.094	384.534	309.446	315.774
ENSG00000173614	NMNAT1	262.081	-0.291233	0.0876619	-3.32223	0.000893023	3.04914	0.0243916	Y	259.082	293.678	339.451	322.797	327.759	293.928	253.129	284.11	263.439	295.48	239.605	223.268	259.932	233.652	272.782	305.388	260.933	210.491	201.079	216.687	197.869	211.247
ENSG00000101844	ATG4A	426.07	-0.292428	0.0871148	-3.35681	0.000788471	3.10321	0.0222329	Y	465.576	480.234	463.012	507.561	599.732	438.167	477.745	497.999	393.285	384.016	450.833	320.179	352.189	333.031	379.373	443.608	468.821	356.512	463.742	404.306	349.449	344.169
ENSG00000078246	TULP3	1192.49	-0.294098	0.0772456	-3.80731	0.000140486	3.85237	0.00615012	Y	1255.97	1222.82	1119.07	1293.01	1101.43	1235.05	1499.1	1549.05	1258.05	1542.62	1372.9	990.939	933.572	881.266	970.881	1070	1064.21	1219.09	1238.45	1108.56	1128.28	1180.43
ENSG00000196116	TDRD7	489.158	-0.295472	0.0803664	-3.67657	0.000236395	3.62636	0.00931748	Y	466.523	464.178	461.509	554.328	581.366	662.368	642.182	547.616	525.386	488.169	537.306	366.129	398.255	386.766	419.006	457.454	532.231	494.843	452.76	464.273	415.579	443.251
ENSG00000075568	TMEM131	2735.93	-0.296088	0.0768292	-3.85384	0.00011628	3.9345	0.00535659	Y	2836.15	2824.72	2968.19	2904.25	2670.19	3576.79	3044.63	3040.62	2890.4	3533.56	2886.54	2728.33	3016.84	2365.1	2375.52	2198.04	2759.06	2833.01	2336.11	2044.85	1998.95	2358.68
ENSG00000132549	VPS13B	996.084	-0.297439	0.0946387	-3.14289	0.00167289	2.77653	0.0380862	Y	1013.72	1112.92	1016.21	1010.7	922.051	1147.49	1166.38	1256.27	1129.94	1171.46	1137.95	1084.64	1009.66	1062.59	801.57	761.517	875.402	910.169	829.396	553.044	927.506	1013.25
ENSG00000172943	PHF8	923.193	-0.298976	0.0918616	-3.25464	0.00113538	2.94486	0.0290337	Y	920.925	907.625	965.67	904.079	718.997	1237.49	977.209	1169.09	1214.49	1098.68	1091.31	867.527	794.464	785.375	748.647	677.942	933.743	1006.87	801.923	895.429	716.465	876.286
ENSG00000124333	VAMP7	548.744	-0.300228	0.0974988	-3.0793	0.00207486	2.68301	0.0443121	Y	662.476	576.171	584.01	591.297	607.066	524.514	745.161	722.804	522.322	554.889	570.323	516.264	532.662	537.578	543.197	509.865	483.835	495.725	513.941	549.789	281.749	446.733
ENSG00000131171	SH3BGRL	1881.41	-0.300264	0.0771352	-3.8927	9.91364e-05	4.00377	0.00472167	Y	2516.52	2353.51	2343.04	1795.36	1696.91	1920.81	2009.21	1985.37	2109.18	1968.9	2143.68	1946.27	1971.76	1791.34	1456.54	1372.75	1793.18	1681.58	1688.46	1628.14	1539.54	1678.89
ENSG00000170832	USP32	628.701	-0.300929	0.0893406	-3.36833	0.000756237	3.12134	0.0216135	Y	757.806	607.252	802.721	783.285	622.601	508.583	603.466	815.096	703.187	635.023	792.761	522.47	554.466	518.126	581.106	658.597	490.813	653.821	573.641	643.926	471.517	531.15
ENSG00000154114	TBCEL	474.648	-0.301946	0.0855377	-3.52998	0.000415596	3.38133	0.0141129	Y	500.438	623.227	449.582	510.367	563.159	625.644	575.089	515.808	447.081	462.631	496.818	481.301	421.363	395.355	416.477	408.371	526.679	512.275	383.05	412.619	340.439	374.481
ENSG00000175970	UNC119B	3527.01	-0.303131	0.0992852	-3.05314	0.00226462	2.645	0.0470523	Y	3559.06	3684.13	3282.42	3297.96	3356.58	4344.7	5015.02	4634.44	3837.48	3828.15	4019.18	2881.64	2608.66	2699.71	2865.25	2763.04	3973.71	3894.15	3692.3	3584.85	2615.24	3156.63
ENSG00000106078	COBL	1125.73	-0.304884	0.055215	-5.52176	3.35625e-08	7.47415	5.80792e-06	Y	1337.77	1240.85	1209.35	1208.76	1164.08	1009.46	1201.18	1320.82	1326.06	1252.88	1409.8	1014.85	963.266	968.402	987.978	956.814	1054.2	1177.08	964.563	929.365	1047.98	1020.61
ENSG00000117528	ABCD3	1912.25	-0.305722	0.0788558	-3.87697	0.000105766	3.97566	0.00494846	Y	2087.52	1963.57	2124.36	2287.07	2196.19	2291.1	2191.03	2287.74	1833.53	2042.8	1950.33	1584.72	1598.76	1638.23	1878.43	2032.19	1938.68	1949.01	1742.8	1746.4	1162.98	1542.01
ENSG00000140403	DNAJA4	8101.87	-0.307205	0.0921031	-3.33544	0.000851635	3.06975	0.0235411	Y	8212.34	7788.31	6919.37	8271.54	8296.63	9343.06	10241.6	9597.37	9844.07	10055.9	10003.7	5925.34	5550.25	5606.44	7249.53	7273.01	7966.18	8201.25	8371.92	7480.21	7521.66	8521.39
ENSG00000175216	CKAP5	1521.9	-0.307751	0.0947622	-3.24761	0.00116379	2.93413	0.0295212	Y	1686.63	1732.49	1716.35	1612.74	1405.97	1512.96	1388.39	1574.9	1898.29	2129.76	1861.57	1555.46	1439.57	1447.96	1396	1059.23	1312.04	1123.14	1222.85	1149.55	1433.55	1822.44
ENSG00000085433	WDR47	591.515	-0.308201	0.0893536	-3.44923	0.000562182	3.25012	0.0175471	Y	621.959	645.592	636.76	606.31	556.761	708.264	680.984	783.021	608.525	785.838	566.168	546.432	499.781	507.391	489.261	516.28	554.64	652.218	630.497	560.354	359.462	496.841
ENSG00000058668	ATP2B4	3021.08	-0.308966	0.100939	-3.06093	0.00220648	2.6563	0.0462246	Y	3397.73	3556.04	3784.14	3030.7	2417.38	3029.6	3494.4	3904.75	3275.69	3500.04	3386.96	3367.49	3256.09	3369.37	2070.33	2091.75	2466.99	2775.2	2693.98	2287.01	2357.87	2950.25
ENSG00000153944	MSI2	4215.58	-0.310828	0.101264	-3.06947	0.00214437	2.6687	0.0452989	Y	4588.58	4546.99	4539.06	5193.13	4553.26	5154.75	4837.35	5389.94	3713.66	4648.66	4179.21	3514	3556.46	3052.86	3756.29	3640.16	4213.27	4994.38	4592.1	4276	2430.37	3372.27
ENSG00000127870	RNF6	1582.34	-0.316282	0.0702597	-4.50162	6.74387e-06	5.17109	0.000534119	Y	1782.41	1561.3	1660.41	1680.13	1613.02	1857.95	1967.14	1940.46	1576.76	1865.32	1803.42	1341.52	1372.17	1245.51	1492.14	1499.95	1606.45	1680.59	1411.71	1360.43	1065.43	1427.27
ENSG00000100578	KIAA0586	460.512	-0.316708	0.086826	-3.64761	0.000264689	3.57726	0.0100411	Y	520.119	541.985	442.112	429.271	439.83	625.161	461.105	603.814	503.739	575.439	478.881	413.232	409.929	341.137	348.413	414.134	531.349	389.249	406.059	368.09	429.885	458.328
ENSG00000184575	XPOT	1476.67	-0.317763	0.0665008	-4.77834	1.76752e-06	5.75264	0.000177208	Y	1744.77	1539.91	1612.81	1855.01	1829.65	1535.75	1537.63	1492.96	1589.85	1799.4	1489.13	1290.9	1333.26	1227.82	1555.3	1241.26	1485.34	1440.76	1182.74	1174.71	1112.87	1414.81
ENSG00000140280	LYSMD2	149.625	-0.319332	0.103012	-3.09995	0.00193554	2.7132	0.0421564	Y	154.486	142.841	157.598	199.536	207.696	190.597	168.75	177.401	138.425	133.153	156.68	104.791	123.005	129.602	145.603	162.206	165.251	143.874	110.828	127.362	110.819	141.236
ENSG00000124374	PAIP2B	545.251	-0.324957	0.0963759	-3.37177	0.000746866	3.12676	0.0213698	Y	565.714	503.583	491.15	574.077	559.798	589.76	724.552	743.16	596.921	667.128	654.857	417.581	415.499	412.752	416.274	450.368	534.555	537.125	606.424	554.908	405.804	573.538
ENSG00000188786	MTF1	1318.86	-0.325801	0.0969867	-3.35923	0.000781591	3.10702	0.022113	Y	1564.88	1516.51	1522.68	1348.62	1246.59	1320.91	1741.22	2026.68	1125.93	1421.57	1303.88	1339.28	1238.29	1332.71	1121.27	1040.99	1204.48	1237.94	1341.56	1117.94	889.173	1011.82
ENSG00000122507	BBS9	693.695	-0.326469	0.0956581	-3.41288	0.000642812	3.19192	0.0194016	Y	637.106	827.009	737.361	712.235	647.402	907.249	943.132	906.89	670.398	768.865	732.916	612.025	473.904	493.923	559.793	597.262	615.159	670.39	643.217	824.617	598.041	682.398
ENSG00000081377	CDC14B	827.889	-0.327565	0.093081	-3.51914	0.000432948	3.36356	0.0145265	Y	819.324	840.946	786.977	852.753	880.102	1080.44	1052.12	1002.05	882.824	957.376	982.553	710.91	627.243	625.054	681.894	691.038	957.247	916.697	785.918	821.218	538.272	720.606
ENSG00000121210	TMEM131L	277.768	-0.327622	0.082869	-3.95349	7.70203e-05	4.11339	0.00386095	Y	293.974	341.43	339.199	313.878	282.167	271.031	356.693	372.529	298.26	264.622	266.518	295.512	244	255.258	220.764	216.605	214.043	233.45	258.517	297.007	225.376	250.069
ENSG00000075151	EIF4G3	1756.55	-0.32795	0.0938743	-3.4935	0.000476738	3.32172	0.0156733	Y	1908.1	2063.41	1894.85	1782.04	1539.27	1687.59	2060.25	2541.93	1789.37	2334.84	1906.64	1700.02	1757.53	1609.95	1300.92	1127.84	1622.79	1658.67	1800.67	1512.55	1330.96	1713.89
ENSG00000076716	GPC4	1086.58	-0.329451	0.107843	-3.05491	0.00225126	2.64757	0.0469292	Y	1182.69	1097.99	1189	1082.25	1096.55	966.149	1570.35	1465.49	1060	1206.73	1392.88	881.246	975.351	834.314	830.665	755.49	1005.88	1032.16	1315.32	1262.81	792.77	908.747
ENSG00000163093	BBS5	885.163	-0.329456	0.104285	-3.15917	0.00158218	2.80074	0.0368082	Y	869.091	907.721	777.705	892.647	864.301	970.02	1226.18	1171.47	1028.63	1043.27	1092.46	635.626	616.843	664.517	675.16	623.565	948.01	928.152	883.718	864.547	938.322	851.618
ENSG00000215251	FASTKD5	418.931	-0.330106	0.0822476	-4.01356	5.98107e-05	4.22322	0.00318801	Y	456.456	482.981	501.2	457.282	426.697	401.559	538.872	577.812	416.186	429.51	442.647	365.854	389.743	373.641	390.749	337.77	351.396	392.034	399.268	475.159	310.469	299.203
ENSG00000174437	ATP2A2	12126.3	-0.330695	0.102722	-3.2193	0.00128503	2.89109	0.0318296	Y	12272.3	12627.8	13007.9	11834.9	11779.2	12320.1	17352.4	17127.6	13226.3	13486.1	13575.8	10835.4	10723	10578	9111.54	8839.41	9843.98	10544.7	14863.4	13975.5	8285.28	10568.9
ENSG00000160991	ORAI2	1813.09	-0.33114	0.0861274	-3.84477	0.000120667	3.91841	0.00546352	Y	2095.78	2057.55	1787.31	1726.07	1744.52	2005.62	2458.21	2315.34	1974.61	1975.54	2083	1506.97	1439.34	1422.64	1300.96	1277.37	1764.11	1915.93	1910.46	1706.26	1563.14	1857.33
ENSG00000124214	STAU1	3016.5	-0.3327	0.0841181	-3.95516	7.6484e-05	4.11643	0.00384169	Y	3231.46	3169.11	3472.39	2702.48	2594.95	2997.93	4007.44	4142.83	3413.56	3569.31	3689.16	2916.78	2958.57	2877.48	2463.21	2371.94	2476.04	2512.39	3010.89	2951.44	2243.35	2590.28
ENSG00000167306	MYO5B	3553.06	-0.33299	0.0548544	-6.07042	1.27574e-09	8.89424	3.9792e-07	Y	4142.84	4136.79	4027.7	3885.57	3589.47	3504.35	4119.22	4615.63	3637.47	4063.7	3854.05	3403.33	3225.69	3304.52	3233.16	3167.64	3166.97	3396.39	3237.55	2895.2	2604.7	2955.35
ENSG00000138496	PARP9	994.44	-0.33758	0.08331	-4.0521	5.07598e-05	4.29448	0.002794	Y	1125.15	1080.68	1187.4	1093.43	1097.66	1181.2	1243.04	1252.58	891.34	1003.5	1056.79	937.391	1010.91	924.234	804.93	895.46	878.685	885.707	997.756	1002.87	619.693	707.279
ENSG00000116729	WLS	1722.73	-0.337697	0.082253	-4.10558	4.03298e-05	4.39437	0.00231051	Y	1765.92	1623.21	1756.18	1952.08	1591.23	1806.5	2261.7	2351.01	1964.15	2050.66	2032.79	1556.47	1426.38	1359.42	1363.24	1219.56	1396.6	1621.87	1632.05	1850.48	1603.46	1715.09
ENSG00000136828	RALGPS1	598.721	-0.338619	0.103473	-3.27253	0.00106591	2.97228	0.0277599	Y	622.006	624.876	512.146	769.652	611.034	869.656	707.078	559.486	700.452	657.787	721.068	415.512	555.853	583.559	643.712	541.85	546.723	661.183	416.212	497.91	403.269	550.839
ENSG00000171608	PIK3CD	350.766	-0.338923	0.109133	-3.10558	0.00189907	2.72146	0.0417581	Y	323.232	367.57	340.898	307.599	338.39	451.697	430.498	468.942	425.864	365.753	487.282	222.471	287.06	352.533	362.129	256.678	383.802	361.903	264.613	270.101	336.306	311.539
ENSG00000104450	SPAG1	1864.26	-0.339639	0.0979813	-3.46637	0.000527545	3.27774	0.0168501	Y	2019.92	1992.87	1753.57	1843.24	1908.44	2239.35	2583.73	2485.15	1830.43	2183.51	2070.76	1371.78	1480.07	1452	1459.2	1489.94	1970.41	2144.16	1950.41	1755.74	1255.25	1773.75
ENSG00000165219	GAPVD1	2882.86	-0.340639	0.092598	-3.67869	0.000234435	3.62998	0.00926917	Y	3080.8	3248.73	2949.93	2744.55	2748.02	3319.89	3131.64	3498.89	3440.99	3883.67	3391.03	2590.39	2520.35	2493.25	2342.13	2211.89	3151.6	3249.31	2421.13	2250.29	1786.11	2968.44
ENSG00000171497	PPID	823.581	-0.342307	0.0831576	-4.11636	3.84902e-05	4.41465	0.0022304	Y	788.846	778.246	837.228	978.194	969.896	967.849	1023.16	897.961	846.568	1050.31	988.109	613.743	583.062	581.159	736.359	826.336	685.89	848.094	700.099	815.464	842.149	760.063
ENSG00000001084	GCLC	3675.65	-0.342943	0.111723	-3.06959	0.00214356	2.66887	0.0452989	Y	3437.73	3466.95	3270.05	5125.42	4796.78	3464.89	3197.35	3449.11	4751.24	5313.56	4942.14	2916	2875.89	2842.05	3972.73	3630.45	3248.28	3607.33	3384.48	2914.06	2583.83	3674.08
ENSG00000160408	ST6GALNAC6	2469	-0.343845	0.0965124	-3.56271	0.00036705	3.43527	0.0126688	Y	2240.03	2468.35	2194.66	2952.93	2822.73	3214.45	3132.33	2651.3	3045.47	2597.57	3059.69	1789.77	1725.39	1729.69	2601.61	2573.15	2622.2	2373.81	2095.12	1903.96	2379.92	2143.88
ENSG00000183196	CHST6	6499.94	-0.346219	0.107641	-3.21644	0.00129794	2.88675	0.0320238	Y	7378.47	7778.14	6760.89	9164.75	9421.14	7037.98	7726.13	6845.2	6019.25	5741.3	6164.03	5525.5	4947.24	5604.07	7585.93	7325.17	5722.02	5561.3	6239.67	5546.23	4202.05	4702.29
ENSG00000111647	UHRF1BP1L	612.927	-0.346611	0.104943	-3.30285	0.000957081	3.01905	0.0255609	Y	669.982	625.3	629.988	748.09	705.932	775.374	686.9	785.936	600.109	673.989	646.246	514.552	529.552	632.587	563.552	629.826	597.329	615.489	594.033	550.535	293.324	415.77
ENSG00000184979	USP18	296.919	-0.347386	0.0674793	-5.14804	2.63216e-07	6.57969	3.55623e-05	Y	343.317	357.093	300.899	334.628	330.261	315.252	365.901	366.287	309.698	268.179	362.96	267.101	264.992	240.622	233.7	266.835	265.863	283.499	280.754	301.683	239.513	233.191
ENSG00000143951	WDPCP	433.554	-0.34756	0.106489	-3.26383	0.00109919	2.95893	0.02828	Y	503.085	502.79	446.458	448.511	445.133	631.765	570.796	509.226	400.867	450.993	432.424	384.93	354.962	296.402	303.462	372.844	483.812	517.801	437.791	310.275	329.482	404.388
ENSG00000109944	JHY	699.435	-0.34789	0.0997504	-3.4876	0.000487372	3.31214	0.0159707	Y	770.991	750.592	679.607	717.76	624.956	826.407	963.302	928.076	796.087	776.539	782.401	556.859	582.703	517.149	498.288	544.719	736.552	794.433	749.121	706.391	484.319	600.328
ENSG00000130396	AFDN	6226.59	-0.348041	0.089289	-3.89792	9.70239e-05	4.01312	0.00465144	Y	7087.04	6873.03	6064.77	6925.85	6127.73	8213.08	7877.94	8233.56	5767.27	7061.63	6483.48	5484.29	5625.24	5466.45	5052.06	4904.46	6485.5	6768.19	5990.71	5119.09	3811.88	5561.83
ENSG00000153904	DDAH1	1266.88	-0.349487	0.100725	-3.4697	0.000521042	3.28313	0.016727	Y	1510.19	1401.57	1341.5	1081.63	1112.22	1334.71	1765.56	1789.86	1317.03	1511	1450.29	1102.85	1177.26	1186.08	860.417	915.13	1180.19	1177.14	1341.23	1339.75	886.675	1089.06
ENSG00000174628	IQCK	1433.87	-0.350244	0.109964	-3.18507	0.0014472	2.83947	0.0344614	Y	1356.57	1434.83	1409.89	1483.63	1421.56	1861.63	2012.74	1936.18	1593.33	1479.11	1688	1025.83	940.204	1005.18	1127.24	1161.54	1688.49	1664.15	1288.09	1425.64	1166.63	1374.76
ENSG00000054219	LY75	1424.49	-0.350441	0.103863	-3.37409	0.000740608	3.13041	0.0212389	Y	1620.62	1339.43	1386.92	1360.25	1529.11	2055.35	1865.2	1877.93	1507.35	1552.61	1470.5	1224.47	1420.93	1172.58	1192.93	1193.76	1473.66	1540.04	1397.55	1250.59	778.395	1128.53
ENSG00000154930	ACSS1	1208.13	-0.352197	0.0768093	-4.58534	4.5325e-06	5.34366	0.000379184	Y	1379.03	1476.44	1327.33	1052.06	1128.82	1613.68	1468.14	1321.05	1431.39	1352.61	1355.45	1110.98	1024.3	978.086	942.706	923.47	1213.79	1197.34	970.326	963.756	1243.5	1104.5
ENSG00000272398	CD24	23392.6	-0.352869	0.11246	-3.13774	0.00170254	2.7689	0.0384906	Y	24066.6	23245.4	23253	25748.3	28659.8	35239.8	31213.9	27034	22504.4	22791.9	24874.9	18139.8	17961	17259.9	20206.2	21701.2	29237	27557.3	20920.7	20340.1	15023.3	17658.1
ENSG00000151116	UEVLD	783.863	-0.352943	0.0910336	-3.87706	0.000105725	3.97582	0.00494846	Y	910.798	818.177	813.608	882.044	875.464	1009.41	959.52	1046.73	745.703	823.526	786.156	689.113	619.642	597.268	768.186	752.086	740.12	850.869	751.71	753.43	472.453	578.972
ENSG00000182628	SKA2	682.35	-0.353751	0.106614	-3.31805	0.000906472	3.04265	0.0247055	Y	906.892	735.6	795.193	1049.04	844.764	563.775	836.297	584.291	589.566	787.589	730.841	583.189	600.167	610.978	786.891	679.621	514.558	610.611	518.242	593.772	518.452	571.377
ENSG00000116205	TCEANC2	558.833	-0.353919	0.0814672	-4.34432	1.3971e-05	4.85477	0.000991509	Y	677.621	658.942	586.598	665.189	627.888	702.487	540.35	475.937	652.415	668.208	640.528	501.053	594.104	476.918	389.969	461.739	451.671	528.434	401.347	533.086	508.782	551.068
ENSG00000214022	REPIN1	2665.22	-0.354698	0.0930265	-3.81287	0.00013736	3.86214	0.00604599	Y	3250.99	3143.06	3156.89	2069.97	2388.56	2802.51	3220.14	3566.15	3025.9	2998.66	3280.84	2229.84	2231.93	2239.86	1949.63	1830.73	2491.76	2365.34	2469.56	2296.05	2935.98	2690.47
ENSG00000100147	CCDC134	96.7426	-0.355751	0.089348	-3.98163	6.84429e-05	4.16467	0.00354113	Y	113.92	112.308	91.2916	107.466	97.345	120.847	117.866	112.107	113.126	112.095	97.7166	99.5146	78.2301	91.786	85.9535	89.9065	91.3093	98.3788	85.2356	72.7724	66.4193	72.7434
ENSG00000130559	CAMSAP1	2411.5	-0.356277	0.0988915	-3.60271	0.000314917	3.5018	0.0114645	Y	2647.94	2582.37	2631.21	2233.33	2086.87	2935.24	3211.81	3369.7	2767.95	2797.52	2521.22	2291.6	2333.71	2144.73	1630.61	1816.25	2625.4	2486.07	2264.65	1989.55	1555.64	2129.67
ENSG00000114107	CEP70	407.969	-0.35741	0.0867315	-4.12087	3.77437e-05	4.42316	0.00219722	Y	412.286	398.604	388.185	478.363	364.292	464.758	472.916	494.406	490.982	545.645	530.184	323.66	295.444	281.224	382.267	328.757	411.282	400.215	395.477	364.511	369.003	382.855
ENSG00000104812	GYS1	1026.63	-0.360466	0.0675438	-5.33678	9.46135e-08	7.02405	1.42515e-05	Y	1088.14	1212.95	1101.92	1093.75	1038.73	1018.7	1150.37	1258.52	1234.23	1224.66	1271.64	936.329	863.246	841.084	890.651	703.84	757.932	964.839	968.989	1034.15	939.512	991.644
ENSG00000132300	PTCD3	780.886	-0.360541	0.107474	-3.35467	0.000794596	3.09985	0.0223558	Y	868.599	760.077	716.549	988.569	871.223	1238.52	836.57	979.052	734.105	728.808	936.882	579.604	689.892	789.005	724.378	675.64	774.103	881.733	630.936	557.325	500.38	717.538
ENSG00000111877	MCM9	502.604	-0.360989	0.0831636	-4.34071	1.42023e-05	4.84764	0.000999503	Y	697.442	532.804	499.58	607.895	584.385	524.801	561.699	602.935	498.639	559.946	546.187	478.377	518.594	536.123	409.197	386.793	453.816	504.822	438.821	373.052	339.579	401.801
ENSG00000163637	PRICKLE2	522.578	-0.362631	0.107832	-3.36293	0.000771188	3.11284	0.0218922	Y	533.776	571.154	533.786	445.661	434.746	747.017	691.956	764.271	552.585	618.345	574.246	449.255	414.366	436.405	413.593	399.871	415.074	598.315	562.514	498.721	377.559	463.512
ENSG00000008869	HEATR5B	732.287	-0.362866	0.107424	-3.37788	0.000730474	3.1364	0.0210438	Y	811.214	838.329	831.999	837.059	783.03	883.578	633.12	698.741	808.476	1022.97	914.809	737.879	711.906	785.988	528.478	560.151	574.884	684.046	663.704	469.181	478.49	852.285
ENSG00000196263	ZNF471	182.623	-0.363161	0.109177	-3.32636	0.00087988	3.05558	0.0241895	Y	216.135	205.815	218.415	205.605	153.645	215.856	251.193	216.216	169.484	199.171	207.713	191.202	169.692	175.519	152.335	189.428	209.075	134.076	146.734	120.895	109.66	159.847
ENSG00000198270	TMEM116	340.494	-0.36317	0.097591	-3.72135	0.00019816	3.70298	0.00814067	Y	308.289	356.563	366.878	353.956	460.728	476.413	422.468	366.647	371.998	339.022	392.239	277.138	265.256	219.196	263.409	289.837	322.113	391.671	337.411	347.438	255.905	306.299
ENSG00000205302	SNX2	1221.17	-0.363359	0.0665036	-5.46374	4.66193e-08	7.33143	7.64829e-06	Y	1331.27	1235.93	1317.69	1416.98	1341.11	1357.49	1642.43	1503.37	1257.2	1355.16	1354.97	1109.89	1036.46	1020.54	1069.98	1032.68	1067.64	1141.11	1162.47	1315.57	926.207	869.51
ENSG00000106868	SUSD1	247.752	-0.364921	0.112262	-3.25063	0.00115149	2.93874	0.0293269	Y	322.481	251.658	292.882	334.531	295.162	337.017	279.213	277.573	223.371	237.711	216.621	242.458	235.367	216.926	234.06	245.372	159.127	219.207	271.478	236.76	150.778	170.791
ENSG00000185621	LMLN	977.965	-0.365253	0.106247	-3.43778	0.000586502	3.23173	0.0181371	Y	981.959	1006.47	937.953	1124.79	1168.98	1202.15	1475.73	1339.93	847.952	1101.1	926.22	773.601	818.149	765.194	782.189	928.067	1106.71	1016.91	924.787	894.372	608.932	783.101
ENSG00000080200	CRYBG3	930.244	-0.365826	0.120018	-3.0481	0.00230292	2.63772	0.0476132	Y	1012.92	1114.95	1128.25	1197	1387.9	895.214	1103.85	1089.3	862.442	850.292	884.174	995.256	1029.59	1127.13	915.838	807.444	674.541	614.942	765.724	652.302	608.936	747.373
ENSG00000116455	WDR77	539.873	-0.365958	0.0884393	-4.13795	3.50421e-05	4.45541	0.00206886	Y	547.359	703.406	597.933	441.656	535.296	667.832	667.955	706.488	611.369	497.657	713.386	497.533	493.01	496.722	434.476	367.149	537.762	466.711	446.187	520.401	462.091	464.823
ENSG00000241399	CD302	453.937	-0.366698	0.0740434	-4.95247	7.32762e-07	6.13504	8.3019e-05	Y	547.171	543.299	519.786	459.223	514.09	489.739	558.972	502.566	495.296	506.864	488.636	467.233	429.407	388.324	403.48	411.304	435.131	452.419	360.918	391.862	275.618	345.281
ENSG00000153339	TRAPPC8	1195.81	-0.367061	0.0896265	-4.09545	4.21351e-05	4.37536	0.00240847	Y	1349.37	1257.51	1345.2	1120.5	1634.15	1629.73	1261.96	1373.01	1387.82	1221.34	1243.34	1119.12	1117.78	925.879	1247.95	1047.97	1229.77	1199.29	886.466	988.261	744.426	976.875
ENSG00000156787	TBC1D31	196.298	-0.367062	0.110306	-3.32768	0.000875726	3.05763	0.0241015	Y	196.279	230.601	187.844	171.637	235.754	218.424	190.141	212.014	256.276	275.855	259.85	153.654	128.731	149.468	169.17	142.718	170.243	197.379	184.469	147.112	215.703	225.227
ENSG00000132623	ANKEF1	481.806	-0.367723	0.0823281	-4.46655	7.94907e-06	5.09968	0.000608586	Y	567.495	543.905	562.118	580.594	543.546	565.757	578.624	557.142	412.533	534.983	525.514	436.654	409.888	394.46	390.181	500.282	487.735	505.78	433.586	388.421	300.34	380.201
ENSG00000124508	BTN2A2	261.451	-0.368289	0.0761917	-4.83372	1.34008e-06	5.87287	0.000141385	Y	310.436	228.617	294.841	358.296	300	267.075	322.538	301.119	265.595	302.661	288.924	234.15	265.577	227.449	208.114	219.787	211.868	189.28	236.505	223.253	253.248	242.598
ENSG00000096872	IFT74	1127.41	-0.369292	0.120569	-3.0629	0.00219201	2.65916	0.0459976	Y	1267.45	1098.37	984.113	1007.14	932.456	1206.21	1706.08	1513.73	1395.12	1484.16	1385.29	818.567	850.949	755.586	781.935	828.325	1062.11	1220.02	1179.95	1133.72	1029.82	1161.83
ENSG00000137713	PPP2R1B	419.75	-0.371259	0.093507	-3.97038	7.17569e-05	4.14414	0.00364776	Y	458.475	406.769	532.854	495.837	534.648	463.527	510.819	537.412	362.936	464.32	440.22	406.361	391.054	359.191	381.823	388.311	407.957	344.568	422.24	361.703	228.906	334.565
ENSG00000180867	PDIA3P1	204.16	-0.371843	0.102132	-3.64079	0.000271799	3.56575	0.010234	Y	249.889	200.452	255.256	260.481	243.98	293.755	207.806	180.54	227.339	200.057	215.314	191.336	218.351	197.7	189.173	215.772	189.208	153.085	170.058	144.139	132.676	155.144
ENSG00000101096	NFATC2	387.98	-0.37372	0.10404	-3.59209	0.000328033	3.48408	0.0118059	Y	449.677	472.263	412.414	347.417	352.071	565.817	439.415	554.33	354.554	467.578	403.783	377.652	330.185	340.134	280.595	354.808	390.117	429.202	354.469	295.815	266.868	296.405
ENSG00000129493	HEATR5A	1225	-0.374574	0.114494	-3.27157	0.00106953	2.97081	0.0278001	Y	1436.86	1425.28	1555.38	1183.67	1132.6	1394.88	1726.54	1862.87	1032.71	1241.57	1222.7	1188.69	1146.55	1229.37	1022.75	870.172	1152.03	1408.55	1059.82	889.121	746.744	1021.1
ENSG00000103494	RPGRIP1L	1334.42	-0.375009	0.107713	-3.48155	0.000498518	3.30232	0.0162098	Y	1532.39	1309.23	1469.31	1400.97	1237.63	1668.56	1768.03	1908.91	1290.72	1608.9	1380.54	1039.47	1095.28	868.241	1103.1	1215.2	1338	1568.02	1309.4	1240.76	787.585	1216.89
ENSG00000109339	MAPK10	946.399	-0.376272	0.121251	-3.10325	0.00191409	2.71804	0.0420152	Y	942.063	947.798	885.383	926.215	967.086	1491.52	1051.76	1106.84	1154.4	1159.48	1128.29	718.149	705.923	670.641	633.968	694.819	1092.69	1094.45	680.337	721.094	1059.18	988.698
ENSG00000144736	SHQ1	401.007	-0.379641	0.0888029	-4.2751	1.91052e-05	4.71885	0.00129062	Y	472.919	389.56	390.26	367.435	415.604	375.071	503.744	533.244	614.103	428.239	501.495	358.831	339.366	360.589	340.259	339.749	355.413	332.149	401.806	367.507	285.687	349.124
ENSG00000092148	HECTD1	5278.1	-0.380921	0.0661182	-5.76122	8.35087e-09	8.07827	1.91804e-06	Y	6186.16	5835.12	5680.76	6720.82	5873.26	5146.06	5567.82	5565.09	5813.5	7148.04	6147.27	5277.01	4745.45	4852.31	4935.77	4672.17	4539.89	4865.95	4357.65	3703.32	3900.05	4584.79
ENSG00000143479	DYRK3	283.12	-0.380942	0.11394	-3.34336	0.000827699	3.08213	0.0231582	Y	346.089	339.944	274.108	276.09	270.092	389.17	391.099	382.492	275.742	291.122	288.068	253.271	236.04	201.019	214.622	188.599	299.981	308.236	287.77	309.774	185.741	219.571
ENSG00000175182	FAM131A	513.955	-0.38182	0.115374	-3.30942	0.00093489	3.02924	0.0251544	Y	491.224	504.111	498.057	532.118	537.515	688.523	849.193	750.307	517.149	448.035	581.32	382.256	390.084	407.049	432.53	421.41	564.39	438.992	559.714	522.657	387.079	403.293
ENSG00000152061	RABGAP1L	1770.66	-0.382357	0.114551	-3.33786	0.00084426	3.07352	0.0234398	Y	2209.49	1756.07	2017.35	2433.64	1912.75	2372.63	2471.53	2298.74	1413.08	1567.89	1592.08	1528.7	1570.03	1532.85	1531.31	1486.26	1803.86	1978.73	1657.27	1529.65	1067.44	1223.26
ENSG00000151726	ACSL1	1267.26	-0.383913	0.121293	-3.16517	0.00154992	2.80969	0.0362246	Y	1520.9	1536.34	1649.08	1730.94	1805.48	989.745	1459.79	1517.16	1109.73	1145.14	1317.95	1200.07	1295.37	1305.33	1184.62	1313.66	883.032	912.39	1116.52	1262.64	773.369	850.51
ENSG00000117408	IPO13	1054.56	-0.385247	0.0984447	-3.91333	9.10323e-05	4.0408	0.00444945	Y	1008.61	1231.17	1126.23	945.927	1071.81	1167.16	1299.92	1363.89	1360.97	1210.9	1349.46	685.834	832.801	757.795	929.063	822.129	932.498	814.815	987.084	947.825	1294.24	1060.26
ENSG00000179023	KLHDC7A	629.981	-0.385843	0.112449	-3.43127	0.00060077	3.22129	0.0185124	Y	765.895	768.801	676.815	998.803	971.799	584.964	599.036	597.721	633.069	607.179	645.332	505.047	487.675	468.506	700.103	691.313	473.194	522.725	624.564	512.883	508.924	515.242
ENSG00000243667	WDR92	650.409	-0.386148	0.113887	-3.39063	0.000697327	3.15656	0.0205098	Y	688.895	665.664	589.398	629.569	554.487	761.479	842.447	840.462	773.302	940.106	821.025	454.16	466.214	463.431	532.397	549.065	734.799	784.6	523.72	499.183	543.165	651.428
ENSG00000114446	IFT57	5082.79	-0.386881	0.119509	-3.23726	0.00120683	2.91835	0.0304287	Y	4851.5	4870.98	4573.38	4995.86	4909.1	6550.61	7749.24	6608.65	6209.97	5979.16	6064.91	3450.25	3328.53	3175.8	4140.95	4191.18	6015.01	5454.67	4252.75	4385.67	4897.68	5165.58
ENSG00000137073	UBAP2	933.62	-0.3872	0.0782537	-4.948	7.4978e-07	6.12507	8.45678e-05	Y	1036.67	1062.2	1091.67	1056.28	1124.54	970.895	815.693	1043.23	1119.08	1157.98	1159.42	927.395	873.991	921.844	800.071	788.218	632.896	630.404	817.52	762.916	923.119	823.625
ENSG00000184831	APOO	588.412	-0.388057	0.123168	-3.15064	0.00162914	2.78804	0.0374525	Y	551.722	577.414	577.574	608.872	569.872	785.553	855.442	748.405	673.089	690.191	699.973	365.97	339.683	344.289	500.389	521.448	648.833	613.385	533.194	626.315	539.797	573.653
ENSG00000165092	ALDH1A1	25050.1	-0.389005	0.100968	-3.85275	0.000116799	3.93256	0.00535659	Y	29270.1	27561.2	26095.5	32945.9	29512.9	30172.2	22782.3	21017.8	32701.1	31103	29315.4	18589	18878.2	18541.1	26893.7	25020.6	24522.6	25838.3	19499.3	15676.2	21379	23786.7
ENSG00000155085	AK9	1282.78	-0.389219	0.114885	-3.38791	0.000704277	3.15226	0.0206182	Y	1408.15	1214.61	1190.86	1380.5	1125.41	1669.51	1542.93	1369.97	1660.08	1790.03	1651.02	938.633	822.494	990.387	900.986	1136.01	1504.77	1392.56	1128.04	913.265	1097.01	1393.82
ENSG00000158023	WDR66	4124.14	-0.389336	0.12551	-3.10203	0.001922	2.71625	0.0420792	Y	4270.25	4036.38	3943.83	4605.34	4283.89	5408.73	4282.77	4196.9	5494.47	5190	5737.16	2848.31	2587.14	2543.74	3381.53	3397.54	4463.71	4420.48	3176.26	2834.06	4841.77	4786.83
ENSG00000160285	LSS	1489.34	-0.389742	0.127951	-3.04602	0.00231892	2.63471	0.047787	Y	1333.24	1464.88	1599.6	1837.14	1785	1445.4	1256.47	1432.83	1984.55	2055.89	2386.47	1167.75	1155.01	1156.25	1354.98	1332.08	856.996	955.428	1498.81	1597.29	1628.29	1481.21
ENSG00000159459	UBR1	767.671	-0.391246	0.125819	-3.1096	0.00187342	2.72736	0.0413002	Y	977.373	1124.05	825.487	879.075	910.607	1035.45	790.793	865.326	596.018	873.23	706.508	816.027	786.492	749.391	745.716	735.328	516.414	612.065	772.017	640.546	378.4	552.453
ENSG00000175066	GK5	590.091	-0.394084	0.128516	-3.06642	0.00216636	2.66427	0.045573	Y	537.106	798.412	682.072	830.67	931.504	777.424	568.988	731.135	513.186	453.168	551.338	551.122	525.522	501.84	533.118	477.609	488.331	638.522	431.867	416.498	379.129	663.435
ENSG00000185339	TCN2	550.643	-0.395091	0.090808	-4.35084	1.35618e-05	4.86768	0.000970647	Y	597.709	601.185	662.841	737.591	843.919	457.586	696.074	564.981	609.928	498.963	608.421	476.771	504.803	446.9	438.38	444.844	465.686	463.765	513.635	467.179	583.335	429.651
ENSG00000122970	IFT81	1274.14	-0.397462	0.129551	-3.06799	0.00215504	2.66654	0.0454483	Y	1267.94	1240.13	1116.88	1142.7	1116.98	2011.95	1733.26	1481.03	1563.2	1637.42	1624.8	910.453	872.166	833.542	922.306	980.732	1440.24	1473.21	1262.99	1039.46	1005.96	1353.81
ENSG00000057019	DCBLD2	1296.87	-0.398694	0.116407	-3.42501	0.000614782	3.21128	0.018759	Y	1385.75	1313.56	1292.43	1256.1	1251.4	1829.51	2073.47	1691.15	1332.06	1457.04	1342.83	950.806	1040.33	1061.54	955.097	953.284	1532.79	1419.22	1249.42	1261.85	819.808	1061.77
ENSG00000165392	WRN	378.576	-0.400141	0.12802	-3.12561	0.00177438	2.75095	0.0396023	Y	500.399	297.587	536.41	411.347	458.631	496.202	429.172	440.329	405.258	382.993	378.761	408.232	341.458	311.246	331.885	328.318	203.96	467.156	330.578	237.195	257.286	374.267
ENSG00000002549	LAP3	1717.15	-0.401598	0.0558385	-7.19214	6.37857e-13	12.1953	3.9306e-10	Y	1905.47	1818.07	2044.73	1787.04	1887.88	1734.93	2339.31	2234.77	1801.78	1844.82	2099.85	1485.74	1477.8	1498.91	1369.25	1414.78	1507.19	1519.75	1551.96	1630.68	1390.14	1432.54
ENSG00000172915	NBEA	1614.53	-0.402808	0.130384	-3.08941	0.00200554	2.69777	0.0432338	Y	1534.41	1391.85	1355.1	1781.14	1811.01	2279.93	1927.44	1832.26	1935.96	2223.12	2152.72	1180.86	1065.9	1171.89	1301.45	1264.42	1828.73	2139.62	1285.4	1053.78	1278.7	1724.08
ENSG00000169902	TPST1	465.523	-0.405012	0.122343	-3.31046	0.000931434	3.03085	0.0251149	Y	467.703	444.629	453.395	513.128	495.965	513.34	744.35	672.399	455.296	530.895	542.961	317.806	303.395	249.153	395.259	415.737	486.105	465.28	496.563	470.648	414.193	393.313
ENSG00000159212	CLIC6	3658.76	-0.405441	0.0762742	-5.31557	1.06322e-07	6.97338	1.58734e-05	Y	3777.34	3481.66	3586.21	3969.45	3744.76	4163.09	4291.2	4422.72	4705.07	4879.35	4843.97	2813.72	2738.47	2844.35	2971.73	2827.18	3144.99	3469.68	3283.97	3202.28	3582.53	3749.05
ENSG00000057252	SOAT1	1152.35	-0.406755	0.134301	-3.02869	0.00245617	2.60974	0.0497236	Y	1322.89	1022.8	990.856	1305.14	1356.5	1543.98	1756.7	1675.12	1103.92	1175.47	1196.74	916.537	872.686	858.977	919.294	1032.49	1132.47	1236.56	1333.39	1158.67	537.119	903.34
ENSG00000196872	KIAA1211L	2929.74	-0.407879	0.0874909	-4.66196	3.13219e-06	5.50415	0.00028062	Y	3124.5	3101.19	3069.61	2678.81	2670.04	3338.5	3582.56	3894.46	3774.8	3552.69	3966.76	2301.41	2070.45	2344.43	2280.85	2126.38	2852.51	2653.43	2739.15	2426.68	2938.3	2966.85
ENSG00000075239	ACAT1	808.812	-0.409354	0.118033	-3.46814	0.000524067	3.28061	0.0167814	Y	943.304	1000.33	929.533	868.551	791.267	552.227	825.499	785.492	1114.69	1046.82	1294.09	714.685	628.004	697.111	616.56	707.759	633.498	636.858	653.114	580.019	840.868	933.577
ENSG00000054392	HHAT	631.638	-0.409729	0.094902	-4.31739	1.57883e-05	4.80166	0.00109586	Y	630.29	672.074	620.004	685.129	760.2	779.238	992.895	799.539	633.185	600.969	754.489	499.183	457.715	460.896	567.253	509.179	620.259	626.754	663.423	598.285	468.195	496.883
ENSG00000085831	TTC39A	762.932	-0.410062	0.0929841	-4.41002	1.0336e-05	4.98565	0.000761971	Y	997.604	950.708	1003.58	960.432	1088.21	716.118	722.966	866.883	789.601	711.537	767.261	704.466	781.749	688.051	679.173	753.852	550.647	590.744	586.599	711.522	540.213	622.587
ENSG00000103021	CCDC113	5967.87	-0.410552	0.119031	-3.4491	0.000562452	3.24991	0.0175471	Y	6387.24	6013.9	5668	5993.06	5286.59	6565.3	9107.26	9100.99	6450.77	7409.81	6941.51	4658.59	3842.39	4243.19	4419.9	4234.85	6420.97	6691.59	6290.85	5643.99	4396.53	5525.82
ENSG00000278540	ACACA	2002.93	-0.410954	0.100361	-4.09474	4.22645e-05	4.37402	0.00241041	Y	1946.98	2417.46	2174.45	2527.67	2223.17	1896.44	2326	2153.13	2308.07	2490.25	2685.92	2110.53	1614.41	2053.89	1854.36	1993.9	1169.91	1502.41	1394.85	1485.21	1616.65	2118.87
ENSG00000163704	PRRT3	1129.7	-0.411751	0.131285	-3.13631	0.00171091	2.76677	0.0386293	Y	1068.89	1031.62	974.681	1585.26	1398.44	1185.56	1577.16	1416.9	1258.67	1284.72	1404.53	697.369	622.025	606.418	1100.55	1098.02	1044.33	1125.86	1264.97	1054.63	1034.98	1017.74
ENSG00000012048	BRCA1	299.758	-0.412507	0.133013	-3.10125	0.00192706	2.71511	0.0421533	Y	390.432	273.95	317.355	242.933	238.372	284.275	428.097	374.956	389.018	432.891	392.757	208.597	271.103	214.288	298.063	190.09	325.529	312.332	316.023	220.808	203.555	269.256
ENSG00000198729	PPP1R14C	1120.78	-0.412792	0.128861	-3.2034	0.00135814	2.86706	0.0329619	Y	1219.5	1170.35	1147.81	1021.4	1102.96	1776.44	1532.16	1279.19	1347.23	1171.91	1312.37	722.302	701.143	806.962	755.026	834.282	1399.97	1375.42	977.844	1048.35	913.694	1040.79
ENSG00000259291	ZNF710-AS1	234.366	-0.412839	0.121222	-3.40564	0.000660083	3.1804	0.0196663	Y	252.864	291.768	271.425	210.297	189.561	221.475	269.288	332.697	286.368	328.072	290.523	162.562	221.561	214.814	181.123	135.211	177.665	200.745	206.766	187.531	291.019	232.716
ENSG00000126001	CEP250	1433.93	-0.413252	0.115137	-3.58923	0.000331656	3.47931	0.0118402	Y	1554.54	1221.63	1231.68	1551.22	1599.07	1363.38	1776.08	1684.38	2069.59	2144.2	1823.02	1151.21	1109.75	1147.18	1528.14	1257.31	963.999	1056.57	1132.55	1048.97	1636.48	1495.51
ENSG00000048471	SNX29	1037	-0.413608	0.0929734	-4.44867	8.64045e-06	5.06346	0.000653595	Y	1018.69	1176.56	988.12	1035.09	976.349	1237.89	1287.83	1381.53	1295.5	1338.6	1294.88	866.676	811.514	838.494	728.945	772.399	1020.71	1165.86	935.334	833.468	752.553	1057.04
ENSG00000112186	CAP2	514.471	-0.415208	0.135944	-3.05425	0.00225622	2.64662	0.0469551	Y	505.888	518.152	451.597	702.177	598.426	689.799	721.121	579.541	594.774	516.729	590.375	291.677	303.853	331.494	493.245	443.736	646.332	577.517	542.873	429.585	333.818	455.661
ENSG00000104490	NCALD	651.034	-0.415955	0.135047	-3.08008	0.00206946	2.68414	0.0443093	Y	621.869	610.704	561.802	675.092	630.828	822.26	748.64	731.432	983.561	891.966	909.939	443.416	365.924	387.245	507.154	449.097	626.828	714.857	701.855	695.376	610.155	632.754
ENSG00000197386	HTT	1709.4	-0.416905	0.102559	-4.06503	4.80271e-05	4.31851	0.0026786	Y	1684.4	1957.24	2463.81	2323.32	1787.47	1663.18	1685.81	2226.35	1565.65	2330.17	1815.26	1432.02	1682.87	1628.04	1382.71	1574.87	1243.16	1471.74	1465.35	974.303	1528.82	1720.33
ENSG00000067369	TP53BP1	2753.79	-0.416918	0.0997159	-4.18106	2.90159e-05	4.53736	0.00180489	Y	3123.1	2816.5	2613.26	3099.62	2634.42	3260.22	3234.44	4005.24	2952.41	3446.32	3452.72	2122.13	2241.59	2122.09	1919.67	1963.97	3027.09	2847.27	2566.46	1791.22	2510.84	2832.88
ENSG00000169756	LIMS1	1638.64	-0.41778	0.0986945	-4.23306	2.30534e-05	4.63726	0.00151227	Y	2049.47	1802.48	2025.23	1645.71	1632.95	2054.27	2111.44	2103.75	1497.77	1849.65	1844.2	1417.41	1422.32	1456.82	1235.45	1205.11	1784.65	1782.37	1468.79	1412.34	908.179	1339.75
ENSG00000109814	UGDH	1404.09	-0.418021	0.100584	-4.15593	3.2396e-05	4.48951	0.00196751	Y	1688.79	1482.15	1462.64	1478.25	1154.55	1603.8	1924.84	1752.16	1545.81	1750.12	1824.53	1118.71	1063	976.994	1031.75	1161.43	1559.2	1571.64	1265.72	1238.97	951.191	1283.79
ENSG00000255874	LINC00346	48.0866	-0.42084	0.13391	-3.14271	0.00167392	2.77627	0.0380862	Y	40.6154	54.6925	57.621	58.409	52.4156	50.3454	70.6623	75.5435	49.8248	45.7833	49.3741	38.5604	35.0545	40.1015	38.7892	32.6517	39.0458	39.869	60.8559	48.4871	35.4802	43.7227
ENSG00000198919	DZIP3	3734.43	-0.42094	0.130689	-3.22094	0.00127771	2.89357	0.0317353	Y	3865.85	3404.84	3294.61	3855.12	3473.47	4329.51	6431.21	6198.73	3732.2	4212.16	4232.57	2676.95	2464.41	2624.17	3115.08	2949.5	3666.09	3863.52	4050.83	3853.51	2563.05	3300.01
ENSG00000156345	CDK20	531.985	-0.421151	0.136371	-3.08828	0.00201317	2.69612	0.0433613	Y	555.964	535.926	476.55	464.911	541.783	831.689	736.389	715.414	578.398	552.363	712.183	423.428	380.436	328.151	365.551	335.181	677.953	586.907	500.762	505.433	383.469	514.835
ENSG00000228672	PROB1	71.5783	-0.421212	0.13123	-3.20971	0.00132868	2.87658	0.0325281	Y	77.3632	93.9072	71.34	68.4226	73.3829	81.5113	88.5897	89.7052	95.7419	79.5764	82.2906	56.4298	52.5823	58.6855	45.4121	43.9108	50.2013	57.5883	70.4637	56.0292	97.5715	84.0162
ENSG00000115947	ORC4	661.899	-0.421509	0.0968309	-4.35304	1.34262e-05	4.87205	0.000966416	Y	675.225	616.389	700.269	773.293	818.912	896.224	893.468	777.765	584.793	755.737	844.757	452.021	494.811	468.558	590.874	604.15	660.772	609.389	637.712	692.261	451.486	562.901
ENSG00000170873	MTSS1	1722.9	-0.421907	0.0748126	-5.63952	1.70527e-08	7.76821	3.2152e-06	Y	1912.8	1874.6	1852.8	2008.88	1569.25	2164.58	1714.27	2131.7	1904.24	2313.1	2257.79	1511.1	1332.24	1419.82	1347.87	1406.64	1643.65	1678.66	1634.07	1202.02	1414.36	1609.44
ENSG00000103994	ZNF106	2727.21	-0.422738	0.130275	-3.24496	0.00117467	2.93008	0.0297375	Y	3774.04	2909.11	3174.2	3135.51	2834.58	2840.42	3482.84	3472.59	2441.46	3605.01	2691.79	3066.53	2920.41	2860.28	2448.28	2338.46	2080.07	2816.39	1977.13	1986.65	1181.49	1961.48
ENSG00000006453	BAIAP2L1	3027.54	-0.424515	0.10762	-3.94456	7.9946e-05	4.0972	0.0039839	Y	2913.82	2846.07	2753.08	3287.67	3071.77	4051.78	3773.33	3521.94	3891.47	3788.73	4268.11	2070.99	2029.53	2089.02	2314.17	2416.98	2966.77	3232.31	2545.44	2389.14	3241.34	3142.32
ENSG00000198947	DMD	1357.28	-0.42476	0.122396	-3.47039	0.000519712	3.28424	0.0167055	Y	1599.95	1611.87	1591.92	1184.05	1507.76	2106.37	1402.68	1811.01	1326.84	1627.38	1346.75	1313.07	1251.49	1200.64	1176.16	1321.14	1311	1379.2	889.998	813.654	708.51	1378.72
ENSG00000138175	ARL3	1417.59	-0.428052	0.138132	-3.09886	0.00194269	2.7116	0.0422757	Y	1232.02	1189.87	1184.42	1599.61	1628.1	2519.65	1924.64	1619.32	1738.99	1597	1657.09	926.39	892.882	794.22	1123.02	1195.72	1600.84	1489.53	1275.78	1314.52	1405.94	1277.39
ENSG00000175279	CENPS	548.533	-0.429433	0.136731	-3.14072	0.00168532	2.77332	0.0381538	Y	534.503	526.463	506.59	623.395	595.145	868.993	633.698	626.416	633.19	684.174	693.485	353.233	375.441	271.935	460.361	439.101	669.886	569.755	435.292	383.869	555.163	627.628
ENSG00000104549	SQLE	2897.96	-0.430776	0.134678	-3.19855	0.00138118	2.85975	0.0333291	Y	2821.87	2712.66	2747.77	4765.11	4886.98	3326.02	3343.1	2975.15	2841.54	3090.08	3090.87	2066.02	2080.65	1906.25	3354.36	3307.07	2688.04	2539.79	2782.92	2572.59	1737.5	2118.73
ENSG00000127914	AKAP9	5342.4	-0.431554	0.115886	-3.72395	0.00019613	3.70746	0.00808355	Y	5937.27	5265.92	5139.72	7987.07	7004.85	6742.66	7625.81	6139.21	5141.99	5798.27	4707.98	4189.38	3775.54	4226.62	5160.96	5743.19	5324.05	5975.88	4385.66	3628.7	3341.73	4290.4
ENSG00000131019	ULBP3	114.305	-0.433508	0.13683	-3.16822	0.00153376	2.81424	0.03598	Y	183.336	138.107	140.888	135.292	103.562	84.9069	147.939	132.716	114.752	133.291	129.267	93.2647	132.286	117.712	102.931	78.0469	61.7561	85.2972	84.282	113.071	77.9295	124.079
ENSG00000110172	CHORDC1	503.241	-0.433945	0.102688	-4.22584	2.38048e-05	4.62333	0.00153818	Y	669.676	614.203	536.032	571.01	497.585	544.642	667.252	702.688	507.553	496.07	554.691	336.035	370.422	369.026	510.292	516.699	520.756	477.809	446.696	427.33	295.255	439.583
ENSG00000111110	PPM1H	1402.84	-0.434301	0.0802175	-5.41404	6.16186e-08	7.21029	9.66952e-06	Y	1350.46	1417.97	1409.73	1927.88	1950.92	1558.57	1807.06	1731.05	1486.43	1564.13	1531.9	1196.81	992.344	1049.17	1270.92	1305.31	1310.17	1320.98	1288.18	1258.7	986.421	1147.45
ENSG00000162643	WDR63	1670.08	-0.434589	0.13221	-3.28712	0.00101219	2.99474	0.0267499	Y	1916.5	1780.07	1677.35	1537.41	1495.47	1618.45	2587.76	2582.9	1981.63	1941.6	1997.26	1145.22	1216.22	924.21	1221.68	1178.38	1603.35	1504.08	2112.05	1797.19	1423.5	1499.61
ENSG00000124613	ZNF391	234.255	-0.43573	0.1202	-3.62504	0.000288916	3.53923	0.0106313	Y	309.791	219.224	210.644	339.214	252.317	274.421	310.665	344.817	227.087	230.023	243.368	235.396	204.759	199.785	168.663	220.153	237.702	260.697	170.586	194.261	137.084	162.956
ENSG00000164039	BDH2	722.215	-0.436453	0.118318	-3.6888	0.000225318	3.6472	0.00899398	Y	675.181	605.118	717.324	1085.74	1206.92	770.812	882.961	730.581	805.473	769.668	886.719	473.339	491.717	534.662	799.179	743.935	611.392	642.987	639.623	662.982	547.555	604.854
ENSG00000079257	LXN	1012.25	-0.437143	0.143029	-3.05633	0.00224063	2.64963	0.0467462	Y	1043.52	1056.79	967.74	878.788	878.849	1173.75	2005.57	1663.27	995.471	954.025	1191.19	833.302	793.432	770.242	683.376	750.103	869.317	836.493	1150.7	1164.79	751.542	857.287
ENSG00000143156	NME7	1050.59	-0.438128	0.144401	-3.03411	0.00241247	2.61754	0.0491052	Y	1105.84	804.069	878.934	1082.45	907.23	1150.72	1648.19	1550.39	1329.13	1300.41	1539.96	625.221	726.945	689.934	711.786	726.142	1106.38	980.803	1109.52	1131.05	1003.51	1004.3
ENSG00000143450	OAZ3	37.182	-0.44143	0.144333	-3.05842	0.00222504	2.65266	0.0464592	Y	37.2013	46.8139	42.4029	42.1828	53.4296	49.8172	47.6977	33.3312	40.9594	38.6853	37.3413	30.1249	19.1787	36.1344	30.7628	34.8056	28.565	28.6127	36.3732	51.2249	22.9802	29.3794
ENSG00000095203	EPB41L4B	1772.79	-0.441483	0.125135	-3.52804	0.00041865	3.37815	0.0141837	Y	1680.68	1692.22	1470.6	1935.26	2024.89	2593.62	2153.66	2044.42	2234.7	2328.15	2304.19	1157.46	1178.59	1158.68	1398.63	1435.74	2140.76	2161.31	1451.66	1428.98	1310.21	1716.98
ENSG00000164070	HSPA4L	1358.27	-0.443185	0.099146	-4.47002	7.82113e-06	5.10673	0.000600611	Y	1842.25	1827.47	1611.14	1433.45	1192.9	1400.16	1722.99	1804.76	1358.09	1626.19	1398.3	1218.05	1196.51	1217.3	994.645	966.608	1295.01	1336.63	1248.89	1313.29	766.679	1110.56
ENSG00000145604	SKP2	390.326	-0.446015	0.131527	-3.39104	0.000696286	3.15721	0.0205031	Y	400.092	497.73	410.144	517.683	556.154	337.686	436.118	403.124	360.19	483.548	548.751	297.035	298.144	255.538	477.544	325.446	452.738	425.683	299.682	291.272	225.12	287.741
ENSG00000118307	CASC1	1671.58	-0.448079	0.138315	-3.23955	0.00119717	2.92184	0.0302164	Y	1553.51	1550.3	1383.08	1949.74	1805.16	2393.57	2461.45	2182.95	1962.43	1987.72	1990.24	967.54	1010.81	951.305	1449.16	1460.58	2007.85	2036.5	1489.79	1450.72	1305.02	1425.36
ENSG00000204634	TBC1D8	1956.74	-0.448656	0.128979	-3.47852	0.000504184	3.29741	0.016352	Y	2015.5	2059.01	1877.05	1717.29	1772.78	3353.98	2325.75	2408.03	2450.99	2274.52	2590.66	1415.52	1386.41	1480.58	1217.78	1228.72	2220.38	2197.32	1710.51	1533.92	1887.53	1924.1
ENSG00000204711	C9orf135	1188.41	-0.449812	0.12614	-3.56597	0.000362507	3.44068	0.0125807	Y	1131.89	1122.21	1075.03	1364.61	1457.99	1693.31	1673.1	1364.19	1432.42	1279.86	1499.39	680.373	727.604	648.8	988.9	1050.51	1309.33	1244.07	1122.06	1005.98	1198.42	1074.89
ENSG00000183273	CCDC60	1199.28	-0.450575	0.148852	-3.02701	0.00246989	2.60732	0.0499614	Y	1075.4	1047.79	1069.47	1216.7	1125.15	1315.48	2146.95	1968.53	1421.72	1441.32	1406.53	816.977	704.17	698.383	904.204	938.93	1076.78	1090.05	1456.24	1306.25	1009.71	1147.41
ENSG00000103064	f5	756.711	-0.45136	0.111521	-4.04732	5.18065e-05	4.28562	0.00284542	Y	734.792	836.846	733.423	904.207	824.199	1384.61	701.796	831.281	886.381	1006.67	776.773	537.896	626.837	634.046	656.97	570.282	792.477	692.33	555.826	504.299	670.082	785.618
ENSG00000066185	ZMYND12	555.065	-0.451514	0.144545	-3.1237	0.00178595	2.74813	0.0397827	Y	531.604	458.522	435.739	633.611	661.829	915.591	735.781	626.579	728.958	611.237	713.895	335.848	297.562	302.839	488.79	604.813	603.787	512.89	467.078	488.114	517.832	538.519
ENSG00000171132	PRKCE	412.789	-0.452316	0.130907	-3.45525	0.000549792	3.2598	0.0173198	Y	522.226	388.265	502.623	356.311	351.741	633.527	602.642	443.098	568.357	418.046	461.702	290.053	339.248	262.016	301.452	266.099	443.415	494.61	297.533	393.477	366.976	377.938
ENSG00000109738	GLRB	160.904	-0.454054	0.118702	-3.82516	0.000130685	3.88378	0.00584921	Y	220.694	199.913	231.966	182.911	180.888	169.388	207.49	197.551	125.243	166.014	164.54	131.028	120.321	114.964	123.437	104.78	152.962	191.092	166.485	152.798	103.052	132.378
ENSG00000240303	ACAD11	504.819	-0.455079	0.0935464	-4.86474	1.14608e-06	5.94078	0.000123216	Y	517.672	595.373	485.612	586.374	518.311	698.175	567.902	632.614	618.442	606.502	594.21	336.144	343.049	363.673	447.592	478.888	586.634	468.819	420.884	395.696	366.211	477.239
ENSG00000076555	ACACB	359.658	-0.458943	0.110599	-4.14962	3.33033e-05	4.47751	0.00199859	Y	421.387	445.179	367.931	463.975	548.194	365.947	339.688	488.635	392.162	363.547	377.721	278.427	285.864	285.741	310.043	260.362	347.24	479.791	287.908	305.864	243.355	253.519
ENSG00000213533	STIMATE	1140.16	-0.460013	0.138794	-3.31435	0.000918563	3.03689	0.0249275	Y	1231.12	1332.76	1181.77	925.001	908.193	1565.89	1758.52	1603.78	1184.57	1235.33	1596.18	934.927	808.881	818.669	611.235	698.475	1345.64	1068.9	1108.87	968.12	1030.76	1165.96
ENSG00000189157	FAM47E	1087.23	-0.460639	0.12907	-3.56892	0.000358462	3.44556	0.0124746	Y	958.832	1028.32	926.381	1171.48	1223.42	1415.34	1548.74	1475.65	1308.64	1340.83	1455.55	682.583	577.277	623.232	903.04	905.426	1101.97	1103.57	1018.48	1057.81	1022.95	1069.48
ENSG00000196659	TTC30B	1401.15	-0.462832	0.132133	-3.50276	0.000460459	3.33681	0.0152871	Y	1314.22	1208.44	1273.14	1517	1565.19	2082.13	2111.32	1975.31	1565.09	1553.39	1699.53	940.497	879.476	860.729	1148.56	1208.1	1719.84	1558.19	1302.48	1096.87	965.751	1279.97
ENSG00000137494	ANKRD42	1556.64	-0.463116	0.101667	-4.55522	5.23316e-06	5.28124	0.000427883	Y	1751.99	1485.45	1606.14	1594.72	1461.61	1749.56	2161.09	2119.52	1784.09	2094.88	2039.44	1118.09	1092.92	1042.13	1108.5	1129.35	1522.95	1631.17	1589.93	1424.92	1261.45	1476.17
ENSG00000105948	TTC26	1676.03	-0.463375	0.115325	-4.018	5.86937e-05	4.23141	0.0031484	Y	1854.15	1742.77	1644.29	1793.99	1794.48	2106.21	2539.07	2385.34	1762.3	1988.63	1760.29	1185.46	1125.6	1131.56	1331.12	1429.14	1706.46	2118.15	1479.22	1559.59	1020.9	1413.97
ENSG00000140057	AK7	2840.59	-0.464873	0.123593	-3.76131	0.000169029	3.77204	0.00721369	Y	2910.46	2665.05	2495.45	2968.03	2774.59	3475.84	4082.91	3987.26	3393.51	3786.96	3698.28	1753.49	1773.17	1762.81	2344.07	2276.53	3199.21	3083.33	2790.54	2514.5	2069.16	2687.75
ENSG00000119661	DNAL1	2296.24	-0.465206	0.142129	-3.27313	0.00106363	2.97321	0.0277599	Y	2506.98	2342.95	2341.33	2599.86	2482.7	3558.22	3873.74	2906.26	1870.01	2622.2	2193.46	1754.28	1416.37	1536.84	1662.71	1780.34	2772.75	2937.72	1968.65	2139.57	1490.68	1759.77
ENSG00000170421	KRT8	16945	-0.465532	0.146586	-3.17583	0.00149407	2.82563	0.0352783	Y	17183.9	18234	17000.2	13084	13072.9	20167.6	25527.3	25114	22876.6	21024.9	22924	11384.2	11347.6	11910.7	10780.2	9295.02	14979.1	15348.9	19365.3	18018.9	18071.2	16079.1
ENSG00000072310	SREBF1	4569.18	-0.465876	0.142539	-3.2684	0.00108157	2.96594	0.0279693	Y	4680.32	5063.94	4796.79	5297.95	5655.37	4648.44	4154.84	3949.48	6319.49	6849.1	6889.76	3336.42	2954.61	3307.8	4710.28	4631.38	2862.17	3070.27	3339.4	2905.56	5568.17	5530.39
ENSG00000139160	ETFBKMT	139.653	-0.466021	0.145778	-3.19679	0.00138966	2.85709	0.0334381	Y	143.73	125.176	100.161	195.67	223.371	181.831	204.233	165.495	128.203	148.028	165.999	119.749	101.366	102.67	149.235	168.363	103.222	140.51	132.261	91.7134	89.5258	91.8576
ENSG00000273117	AC144652.1	67.8126	-0.466826	0.136274	-3.42563	0.000613378	3.21227	0.0187388	Y	66.7313	72.2486	68.5928	66.7614	75.493	81.5092	79.0782	94.3914	62.5259	99.208	99.6214	43.2629	51.5569	46.9519	46.3633	50.664	57.6325	50.94	61.9114	51.7158	79.8415	84.8755
ENSG00000104218	CSPP1	1682.59	-0.468004	0.136104	-3.43857	0.000584795	3.233	0.0181064	Y	1668.52	1709.74	1553.62	1884.3	1627.86	2602.04	2428.46	2062.24	2004.75	2090.22	1853.54	1004.66	1054.52	1030.28	1112.28	1338.45	2052.22	2079.35	1561.89	1368.92	1352.49	1576.73
ENSG00000074370	ATP2A3	1023.96	-0.468257	0.123843	-3.78104	0.000156172	3.8064	0.00676792	Y	1347.11	1538.09	1475.33	973.558	1149.45	1053.06	1177.28	1354.42	950.154	1066.05	991.17	1158.72	1152.09	1119.48	756.636	789.876	678.078	672.636	833	873.918	710.998	706.029
ENSG00000137343	ATAT1	215.067	-0.469748	0.146119	-3.21483	0.00130523	2.88431	0.0321409	Y	200.085	174.253	209.171	227.285	238.723	309.396	230.176	226.145	314.588	344.662	274.336	156.356	162.66	142.083	141.445	186.636	164.205	177.494	152.622	148.154	278.351	272.648
ENSG00000119636	BBOF1	3273.25	-0.470463	0.131537	-3.57666	0.000348007	3.45841	0.0122286	Y	3596.02	3270.31	3324.64	4137.34	3911.92	4929.57	4383.29	3851.69	3058.56	3808.66	3553.42	2194.66	2144.7	1955.61	2526.3	2777.78	4110.55	4300.42	2843.41	2516.02	2180.38	2636.24
ENSG00000132613	MTSS1L	4216.2	-0.470537	0.0822594	-5.72017	1.0642e-08	7.97298	2.27856e-06	Y	4898.32	4667.02	4559.85	4339.9	4039.59	4855.22	5808.16	6430.84	4527.01	4760.89	4986.37	3289.63	3151.11	3483.61	3244.53	3036.78	3639.85	3930.78	4519	3669.56	3249.97	3668.5
ENSG00000105619	TFPT	391.019	-0.472321	0.144341	-3.27227	0.00106689	2.97188	0.0277599	Y	342.307	414.174	346.872	419.618	515.716	524.406	581.038	479.996	498.879	388.84	487.085	313.082	270.567	268.613	351.364	269.65	249.701	191.206	389.869	432.105	513.171	354.159
ENSG00000145703	IQGAP2	379.541	-0.47518	0.153892	-3.08774	0.00201683	2.69533	0.0433742	Y	388.399	326.401	331.472	375.884	431.664	447.049	625.252	620.764	405.727	467.832	433.445	289.771	317.706	260.197	169.424	222.145	364.342	342.585	378.706	492.277	337.881	320.986
ENSG00000175567	UCP2	5688.73	-0.477219	0.112916	-4.22632	2.37543e-05	4.62426	0.00153818	Y	5318.35	5931.93	5656.44	6216.79	7231.58	7592.08	7502.77	6496.54	7225.75	6390.58	7269.1	3578.55	3350.88	3179.86	4806.81	4926.5	5975.08	5875.33	5210.59	4679.85	5855.77	4880.83
ENSG00000104517	UBR5	2610.82	-0.478049	0.07919	-6.03673	1.57268e-09	8.80336	4.62022e-07	Y	2950.95	3206.94	3221.76	3005.2	2526.2	2804.8	2874.94	3342.75	3048.19	3389.37	3059.86	1949.81	2534.63	2627.31	2046.2	1987.91	1885.97	2044.15	2026.03	1761.57	2551.41	2592.11
ENSG00000160183	TMPRSS3	806.09	-0.482469	0.147134	-3.27912	0.00104131	2.98242	0.0274049	Y	878.628	855.509	779.305	816.423	877.442	1353.76	1357.16	1171.06	739.3	725.291	782.355	524.854	570.779	543.001	510.415	619.575	954.224	884.668	785.568	855.97	568.684	580.003
ENSG00000198130	HIBCH	584.494	-0.484192	0.156539	-3.0931	0.00198075	2.70317	0.0427752	Y	673.068	465.929	611.046	665.785	680.016	458.212	642.183	581.199	938.203	958.34	822.924	534.01	344.379	376.222	476.546	501.14	324.207	417.576	521.302	430.659	715.147	720.766
ENSG00000138036	DYNC2LI1	1030.89	-0.486266	0.13645	-3.56371	0.000365654	3.43693	0.0126378	Y	1008.89	950.067	921.963	1146.13	1089.36	1553.69	1442.12	1385.37	1205.46	1249.61	1280.37	617.428	608.49	558.153	779.213	769.717	1172.08	1176.17	1009.98	895.398	827.571	1032.45
ENSG00000265817	FSBP	157.904	-0.488778	0.146467	-3.33713	0.000846498	3.07237	0.0234639	Y	226.339	207.713	191.86	189.583	179.891	203.012	258.93	219.635	129.769	112.13	110.87	122.025	147.171	132.544	160.219	163.719	143.467	106.33	121.272	141.118	99.4945	106.806
ENSG00000169895	SYAP1	2582.66	-0.49031	0.14121	-3.47222	0.000516182	3.2872	0.0166132	Y	2293.9	2108.96	2191.95	3997.04	3954.28	2262.74	3305.4	3433.4	3017.47	3224.94	3399.72	1538.43	1640.72	1660.7	2626.91	2791.76	2379.92	2268.65	2717.56	2096.81	1682.87	2224.48
ENSG00000137965	IFI44	328.518	-0.490694	0.116049	-4.22832	2.35442e-05	4.62812	0.00152916	Y	328.422	375.343	463.974	415.267	423.058	507.09	351.352	334.141	354.735	327.129	342.635	309.474	349.013	301.854	261.613	237.766	352.613	317.237	194.341	202.346	239.467	238.515
ENSG00000233369	GTF2IP4	3847.03	-0.494527	0.0722447	-6.84516	7.63893e-12	11.117	3.50905e-09	Y	3806.45	4143.65	4117.25	4846.12	4741.51	5197.31	4649.16	4876	4138.07	4317.57	4666.91	2813.2	2785.05	2855.71	3364.96	3604.45	3692.94	3891.41	3027.91	3006.28	2889.97	3202.73
ENSG00000101347	SAMHD1	5350.41	-0.499448	0.0822032	-6.07577	1.23395e-09	8.9087	3.89697e-07	Y	5985.79	5820.02	5604.34	6238.43	5544.47	5680.68	7498.41	7620.84	5846.87	6581.18	6517.79	3810.79	3785.5	3784.39	4105.82	3943.68	4984.66	5482.54	5256.32	4551	4478.37	4587.25
ENSG00000131778	CHD1L	689.046	-0.500767	0.0720087	-6.95426	3.5442e-12	11.4505	1.68952e-09	Y	784.879	675.985	723.397	900.745	808.106	914.519	831.394	781.826	793.434	846.578	821.987	499.805	531.3	475.814	652.025	580.964	684.124	670.873	529.381	532.571	567.676	551.638
ENSG00000117461	PIK3R3	2197.88	-0.501381	0.155243	-3.22964	0.00123945	2.90677	0.0310131	Y	3337.35	3328.46	3621.64	2197.78	1651.62	2216.81	2230.82	2519.27	2301.42	2496.96	2433.74	2448.07	2645.49	2388.43	1472.16	1196.25	1706.66	2211.71	1440.54	1363.56	1461.75	1682.8
ENSG00000176244	ACBD7	412.302	-0.503512	0.12189	-4.13086	3.61415e-05	4.44199	0.00212352	Y	634.186	609.895	510.154	368.933	378.793	316.768	504.165	478.962	479.705	521.025	516.251	371.833	295.308	324.478	262.175	310.155	348.893	377.831	325.88	266.938	424.638	443.671
ENSG00000155368	DBI	2284.22	-0.506426	0.0855465	-5.91989	3.22164e-09	8.49192	8.56787e-07	Y	2466.99	2454.4	2383.47	3114.27	3153.08	2960.24	2533.75	2088.48	2805	2721.49	2809.94	1611.93	1606.21	1550.92	2084.75	2299.56	2018.87	1947.9	1687.13	1790.69	2205.55	1958.16
ENSG00000148219	ASTN2	173.682	-0.506651	0.153795	-3.29434	0.000986541	3.00589	0.0261531	Y	141.39	157.025	156.09	163.647	189.848	265.288	248.493	222.036	218.504	206.747	273.405	127.538	95.5844	102.957	118.891	116.942	224.387	196.783	144.631	141.3	159.524	149.987
ENSG00000277893	SRD5A2	969.039	-0.507473	0.161535	-3.14158	0.00168041	2.77458	0.0380862	Y	1040.54	884.388	827.724	1031.35	1117.53	1730.91	1614.63	1249.24	978.912	947.292	1093.17	570.882	526.857	568.274	692.539	842.184	1272.69	1172.8	858.366	818.886	702.964	776.723
ENSG00000138613	APH1B	274.105	-0.509022	0.16368	-3.10985	0.00187179	2.72774	0.0413002	Y	231.318	241.75	276.086	237.236	252.818	433.483	411.749	373.716	364.542	314.716	399.674	137.839	198.656	168.033	212.477	212.123	225.769	201.105	267.894	225.995	423.469	219.86
ENSG00000170959	DCDC1	758.692	-0.510745	0.123365	-4.14009	3.47163e-05	4.45947	0.00205894	Y	806.442	747.049	696.846	785.295	916.671	1197.03	846.071	1048.35	897.378	954.639	913.807	544.165	524.458	460.849	606.226	489.337	816.096	926.247	573.926	605.143	553.623	781.575
ENSG00000135315	CEP162	701.065	-0.51398	0.125904	-4.08231	4.45912e-05	4.35075	0.00252035	Y	775.731	766.356	544.894	724.72	697.168	1044.55	975.757	939.699	792.024	951.696	859.102	444.491	440.767	422.766	586.708	593.483	764.647	771.983	640.939	491.138	531.639	663.166
ENSG00000232756	AC004990.1	251.518	-0.515021	0.151809	-3.39255	0.000692444	3.15962	0.0204615	Y	260.644	274.918	253.586	280.617	324.687	353.003	399.444	352.698	244.661	244.271	266.55	138.592	131.793	161.434	211.896	256.974	291.984	246.102	267.011	262.068	133.692	176.78
ENSG00000125864	BFSP1	119.301	-0.515317	0.104046	-4.95279	7.31556e-07	6.13575	8.3019e-05	Y	141.984	114.397	126.542	142.849	153.108	130.002	152.146	156.945	161.459	150.127	112.165	76.8003	93.0828	81.2535	94.5824	97.3579	86.3763	100.993	118.791	113.367	135.196	85.0891
ENSG00000163596	ICA1L	698.558	-0.517313	0.117205	-4.41375	1.01595e-05	4.99313	0.000754184	Y	802.713	758.453	681.565	676.566	716.546	1100.9	1004.33	1082.71	732.41	833.344	658.25	420.833	603.646	532.485	514.592	638.183	691.071	786.268	569.238	533.681	481.428	549.073
ENSG00000119917	IFIT3	220.454	-0.519773	0.123909	-4.19481	2.73106e-05	4.56367	0.00173367	Y	305.569	251.279	286.771	297.088	288.277	277.209	223.895	253.443	231.27	225.67	217.288	227.133	238.905	238.955	165.819	160.884	208.09	192.236	122.524	177.872	122.342	137.473
ENSG00000162814	SPATA17	1312.44	-0.521527	0.143826	-3.6261	0.000287738	3.541	0.0106127	Y	1284.36	1166.22	1137.32	1518.05	1409.92	1807.38	2071.61	1859.08	1520.98	1627.96	1615.6	710.192	745.685	681.793	1007.19	1041.92	1428.25	1444.46	1305.6	1151.74	1043.1	1295.2
ENSG00000051825	MPHOSPH9	386.571	-0.521822	0.135642	-3.84704	0.000119555	3.92243	0.00544308	Y	298.15	402.63	376.833	463.083	480.765	427.42	480.066	589.957	480.478	482.676	529.875	349.029	209.953	238.87	456.677	418.725	335.918	257.521	286.022	290.181	258.971	390.77
ENSG00000166575	TMEM135	386.171	-0.522991	0.145817	-3.58662	0.000334993	3.47496	0.0118871	Y	505.871	538.308	323.853	410.23	497.764	484.851	400.046	514.894	422.345	407.208	499.537	309.451	266.973	270.512	302.552	328.6	421.507	305.103	481.463	417.82	216.549	170.317
ENSG00000155530	LRGUK	479.225	-0.523718	0.162713	-3.21866	0.00128789	2.89012	0.0318381	Y	424.934	413.745	426.852	505.532	486.174	859.281	575.503	630.641	616.85	675.827	603.098	266.917	264.958	235.018	355.063	345.14	588.151	541.133	445.196	374.135	443.519	465.271
ENSG00000187957	DNER	583.463	-0.526267	0.136566	-3.85357	0.000116406	3.93403	0.00535659	Y	524.147	552.116	567.054	647.531	612.251	696.438	1064.06	846.925	660.425	609.375	795.201	379.961	356.745	337.448	421.966	421.088	596.821	636.782	581.832	563.515	461.262	503.243
ENSG00000126861	OMG	6588.55	-0.53204	0.158785	-3.3507	0.000806087	3.09362	0.0226035	Y	5844.55	5489.69	5221.6	9430.04	9352.2	9100.4	9498.07	6969.92	7915.34	7974.85	8891.62	3742.24	3284.78	3159.8	6165.39	6842.9	7138.99	7041.11	5262.78	4752.41	5622.91	6246.61
ENSG00000149809	TM7SF2	1221.43	-0.533179	0.139562	-3.82036	0.000133255	3.87532	0.00591686	Y	971.518	1156.41	1072	1786.11	1741.99	1357.95	1575.07	1261.99	1768.88	1548.53	1649.63	693.13	750.815	670.964	1235.95	1051.64	935.714	1056.07	1070.92	963.831	1444.31	1108.12
ENSG00000261068	AL512274.1	190.785	-0.534607	0.110462	-4.83972	1.30022e-06	5.88598	0.000138026	Y	243.708	256.985	246.938	184.422	203.401	184.596	209.837	282.262	241.31	220.213	209.634	186.219	150.541	157.481	107.862	119.343	150.593	152.823	136.639	150.841	209.576	192.04
ENSG00000104381	GDAP1	226.05	-0.534676	0.158444	-3.37455	0.000739373	3.13114	0.0212276	Y	189.062	242.63	200.243	195.486	233.561	322.173	273.209	290.816	330.822	324.269	337.726	155.408	111.168	143.409	157.479	138.041	285.539	214.444	227.734	207.582	153.242	239.056
ENSG00000137941	TTLL7	315.198	-0.535427	0.164145	-3.26192	0.00110659	2.95601	0.0284172	Y	404.471	319.937	331.322	409.537	445.851	384.267	424.547	528.144	257.383	328.664	264.538	195.119	186.842	161.832	215.15	303.82	237.737	373.501	407.616	327.574	222.484	204.01
ENSG00000216490	IFI30	189.927	-0.535529	0.118127	-4.53351	5.80104e-06	5.23649	0.000471608	Y	199.533	221.501	226.438	217.315	240.502	168.052	301.912	296.463	203.506	175.795	220.55	188.373	203.452	144.26	118.459	155.588	142.413	114.219	160.552	175.861	164.378	139.267
ENSG00000171517	LPAR3	728.621	-0.535604	0.0925526	-5.78703	7.16438e-09	8.14482	1.69166e-06	Y	921.365	868.382	748.641	891.581	934.989	795.302	747.14	673.012	936.005	977.031	992.195	531.555	537.382	469.444	593.635	635.328	704.294	740.684	520.131	492.283	620.994	698.298
ENSG00000171757	LRRC34	958.697	-0.535736	0.155308	-3.4495	0.000561618	3.25056	0.0175471	Y	884.25	841.976	790.974	1088.16	1175.54	1798.04	1456.56	1165.88	1106.28	1010.86	1164.6	598.843	518.058	509.822	782.044	802.838	1196.97	1010.72	890.37	787.582	688.186	822.791
ENSG00000138769	CDKL2	172.441	-0.53631	0.170314	-3.14894	0.00163862	2.78552	0.0376018	Y	168.349	176.49	190.136	200.689	185.038	258.779	301.11	244.402	167.01	197.861	154.447	115.552	112.691	83.3461	119.871	178.047	174.81	196.802	155.301	215.564	78.7939	118.624
ENSG00000116793	PHTF1	1323.63	-0.538484	0.103577	-5.19889	2.00481e-07	6.69793	2.78305e-05	Y	1419.08	1390.4	1346.51	1526.14	1468.51	1570.16	2129.42	1853.93	1418.88	1420.68	1700.7	844.39	987.135	812.002	980.068	1117.56	1176.65	1478.4	1075.83	1291.97	992.039	1119.46
ENSG00000102547	CAB39L	560.086	-0.540681	0.106155	-5.09332	3.51849e-07	6.45364	4.5822e-05	Y	757.933	697.234	792.652	600.131	568.004	635.042	795.797	718.005	617.424	545.149	572.506	509.582	552.261	449.399	351.19	396.383	416.914	529.214	478.902	597.218	329.467	411.477
ENSG00000090889	KIF4A	160.582	-0.54119	0.138302	-3.91309	9.11233e-05	4.04037	0.00444945	Y	116.735	155.702	175.81	229.677	178.583	165.69	175.546	200.373	229.189	231.427	235.252	116.627	109.395	101.875	185.11	180.837	113.117	130.432	116.504	94.9857	141.389	148.545
ENSG00000188010	MORN2	2658.53	-0.541304	0.176659	-3.06412	0.00218311	2.66092	0.0458489	Y	2323.38	2168.84	2032.93	3117.91	3324.43	4439.39	3890.06	3034.15	3427.78	3305.3	3602.71	1309.9	1262.56	1190.12	1941.73	2389.91	3128.64	2694.48	2142.85	2170.31	2859.56	2730.75
ENSG00000180773	SLC36A4	222.972	-0.541461	0.14081	-3.84533	0.000120391	3.91941	0.0054608	Y	362.58	252.154	234.151	295.082	212.343	264.921	314.267	245.964	280.982	207.757	234.502	157.943	168.328	192.57	173.741	159.002	231.059	220.556	249.852	213.901	94.0577	139.667
ENSG00000026652	AGPAT4	363.027	-0.541657	0.0889535	-6.08921	1.13471e-09	8.94512	3.6289e-07	Y	422.351	506.803	395.113	530.701	412.089	465.557	406.539	445.963	453.224	347.842	345.463	245.745	259.06	259.134	273.911	298.752	311.13	333.202	361.489	345.419	279.788	287.317
ENSG00000178075	GRAMD1C	556.807	-0.541658	0.148872	-3.63841	0.000274326	3.56173	0.0102588	Y	506.495	511.435	446.156	806.525	699.115	680.566	1044.11	778.906	590.381	566.668	630.687	311.414	352.354	332.159	458.715	500.671	538.561	430.733	539.86	648.963	374.415	500.861
ENSG00000137691	CFAP300	1564.85	-0.541834	0.14691	-3.6882	0.000225849	3.64618	0.00899398	Y	1407.66	1567.35	1410.29	1579.82	1696.35	2593.36	2610.15	2182.52	1839.38	1643.35	1878.69	883.266	880.277	869.482	1189.82	1171.67	1782.45	1681.73	1326.23	1538.6	1358.37	1335.94
ENSG00000285943	AC112128.1	507.266	-0.543514	0.105745	-5.13988	2.74917e-07	6.5608	3.67502e-05	Y	581.186	544.858	526.821	564.897	556.651	684.458	775.182	708.228	503.133	609.352	564.77	394.068	336.11	344.286	476.821	430.102	497.37	472.892	496.459	454.702	278.297	359.211
ENSG00000162946	DISC1	102.001	-0.543836	0.128414	-4.23504	2.28515e-05	4.64109	0.0015035	Y	86.8685	132.124	86.8001	111.251	134.91	133.317	138.763	101.186	130.338	142.725	132.449	70.0722	81.9021	70.2567	71.5961	59.7744	90.6086	128.498	80.7107	98.1525	78.0788	83.6394
ENSG00000158486	DNAH3	5784.66	-0.55084	0.123024	-4.47749	7.55254e-06	5.12191	0.000583532	Y	5897.51	6076.12	5648.19	6730.23	5774.4	8824.7	7598.82	7675.08	6982.9	7614.23	6813.17	4205.32	3915.53	4323.07	3861.71	4138.79	6168	7237.89	4418.34	3301.14	4334.25	5723.2
ENSG00000277053	GTF2IP1	2371.48	-0.551503	0.130387	-4.22974	2.3396e-05	4.63086	0.00152739	Y	3429.37	3692.08	3329.97	1812.15	1855.05	2439.25	3719.76	3118.7	2621.59	2641.61	2353.52	2274.34	2251.71	2145.75	1553.73	1562.5	1982.41	1952.03	2183.51	1935.26	1861.73	1456.64
ENSG00000177409	SAMD9L	372.663	-0.552255	0.124955	-4.41964	9.88668e-06	5.00495	0.000739015	Y	481.396	461.43	469.359	577.65	473.32	458.051	351.45	449.407	316.209	429.941	402.638	300.67	387.069	325.18	286.515	411.528	344.074	290.81	211.427	310.345	183.841	276.284
ENSG00000120314	WDR55	1055.2	-0.555653	0.131529	-4.22458	2.39383e-05	4.62091	0.00154203	Y	969.97	1171.8	1078.45	1832.91	1797.98	1233.52	1027.16	930.25	1210.21	1247.02	1314.99	796.948	744.068	806.86	1165.25	1227.48	717.561	763.163	730.038	777.904	801.143	869.635
ENSG00000186329	TMEM212	1303.76	-0.555896	0.138956	-4.00053	6.3201e-05	4.19928	0.00333356	Y	1401.42	1369.28	1185.02	1157.77	1055.59	1392.69	2452.96	2186.51	1493.46	1777.98	1598.08	935.751	875.742	906.609	875.294	934.761	1169.18	1322.76	1289.68	1150.68	904.117	1247.35
ENSG00000214900	LINC01588	54.4707	-0.558098	0.156953	-3.55582	0.000376796	3.42389	0.0129345	Y	55.0881	54.6583	63.4345	64.7328	59.3411	82.4587	76.5187	67.3433	65.3292	59.6802	61.8206	38.255	40.6994	33.7068	26.2472	35.3879	69.1945	54.8618	30.2634	56.7931	63.4252	39.1167
ENSG00000188921	HACD4	1678.42	-0.562379	0.179016	-3.1415	0.00168083	2.77448	0.0380862	Y	1490.17	1494.26	1391	2328.39	2283.88	2729.68	2710.64	2285.06	1644.97	1783.4	1875	979.603	919.322	945.153	1505.05	1693.64	2181.74	2163.83	1322.36	1220.96	847.107	1130.05
ENSG00000164675	IQUB	1307.55	-0.563606	0.122595	-4.59731	4.27983e-06	5.36857	0.000360433	Y	1428.98	1361.81	1368.4	1542.55	1574.36	1954.63	1896.95	1797.97	1288.61	1524.38	1419.56	882.745	817.289	863.568	1057.57	984.908	1500.05	1588.97	1099.91	994.509	776.47	1041.99
ENSG00000154529	CNTNAP3B	262.634	-0.563773	0.157506	-3.57938	0.000344415	3.46292	0.0121362	Y	320.312	315.464	210.277	427.017	369.293	275.128	258.955	209.34	347.664	393.427	321.103	243.744	214.112	230.525	242.761	246.288	246.95	211.099	157.655	94.0011	176.862	265.964
ENSG00000142875	PRKACB	389.022	-0.564825	0.122572	-4.60811	4.06339e-06	5.39111	0.000346829	Y	387.131	491.68	355.2	561.894	512.366	473.282	527.426	434.204	468.999	465.268	429.309	340.857	312.308	336.917	342.73	285.427	399.47	361.99	291.632	318.771	144.706	316.917
ENSG00000171408	PDE7B	77.4148	-0.569676	0.181169	-3.14444	0.00166402	2.77884	0.0380811	Y	63.741	58.7116	67.8749	75.9579	76.9664	105.863	154.317	79.6901	113.856	111.635	110.065	44.2908	45.2875	59.5968	46.8592	40.5702	96.462	61.6173	71.8783	73.5633	72.2824	72.0402
ENSG00000102230	PCYT1B	578.306	-0.571784	0.169148	-3.38039	0.00072384	3.14036	0.0208821	Y	615.008	526.728	546.27	744.588	624.734	769.006	688.484	677.518	758.717	804.762	848.826	311.707	254.732	275.357	360.859	370.151	623.182	745.583	523.967	456.73	538.411	657.402
ENSG00000236830	CBR3-AS1	48.9578	-0.572023	0.188496	-3.03466	0.00240805	2.61833	0.049064	Y	45.2299	57.0078	50.9752	82.2728	93.689	46.9371	49.7728	55.5055	51.7233	65.1336	43.0842	34.9464	38.6117	37.7167	33.5951	71.077	38.1098	20.2377	40.8399	54.7874	41.0118	24.8073
ENSG00000161267	BDH1	1175.11	-0.572721	0.16566	-3.45721	0.000545799	3.26297	0.0172586	Y	934.447	1016.41	940.491	1278.91	1457.91	2174.45	1996.12	1659.38	1281.33	1317.79	1401.82	653.209	606.247	616.694	888.004	963.876	1263.66	1237.87	1023.57	936.719	1112.55	1091.01
ENSG00000111850	SMIM8	111.85	-0.573056	0.150063	-3.81877	0.000134117	3.87252	0.0059239	Y	112.669	93.1432	88.4509	145.905	113.322	144.835	190.044	156.836	161.921	128.355	135.38	74.9919	45.6192	79.8245	82.7172	94.3367	106.741	89.3616	123.099	94.0905	107.163	91.8932
ENSG00000198805	PNP	433.248	-0.573769	0.0874479	-6.56126	5.33541e-11	10.2728	2.20982e-08	Y	550.302	542.271	563.502	523.844	522.044	573.755	552.272	474.169	455.111	443.277	501.629	319.986	339.825	365.952	371.523	373.356	449.278	418.225	260.196	265.286	324.011	341.652
ENSG00000138622	HCN4	152.992	-0.574105	0.186606	-3.07657	0.00209399	2.67902	0.0445731	Y	135.384	162.013	119.815	181.067	145.715	161.824	279.488	305.955	172.921	180.952	168.045	70.5373	64.9537	87.0495	113.529	132.859	154.324	142.864	182.569	140.074	116.419	147.457
ENSG00000239521	CASTOR3	970.747	-0.57561	0.105516	-5.45521	4.89138e-08	7.31057	7.97296e-06	Y	1157.5	1258.96	1160.72	932.584	997.787	1400.37	1252.24	1124.17	1157.71	1061.88	1276.65	885.2	794.692	847.327	544.651	519.361	1047.8	827.864	827.146	724.769	710.566	846.478
ENSG00000146038	DCDC2	278.456	-0.576995	0.168319	-3.42798	0.000608088	3.21603	0.0186675	Y	280.583	282.286	272.235	329.059	205.322	346.451	510.997	425.522	309.397	325.524	376.967	275.543	155.268	135.318	180.5	213.85	231.039	402.298	246.879	230.538	172.45	217.999
ENSG00000153558	FBXL2	398.755	-0.578536	0.129409	-4.47059	7.80048e-06	5.10788	0.000600611	Y	395.115	372.927	347.439	480.848	532.692	562.16	640.243	457.789	446.575	516.807	502.389	294.945	214.54	244.037	308.382	371.85	432.581	358.635	247.425	288.806	334.767	421.657
ENSG00000121753	ADGRB2	213.42	-0.580038	0.111352	-5.20903	1.89834e-07	6.72163	2.66453e-05	Y	262.857	262.105	258.591	245.495	202.152	209.082	293.604	278.314	282.198	239.742	278.258	188.125	182.542	127.457	127.34	147.161	177.625	180.033	139.951	151.405	249.382	211.823
ENSG00000197557	TTC30A	1452.54	-0.580453	0.11293	-5.13991	2.74866e-07	6.56088	3.67502e-05	Y	1463.13	1488.06	1429.55	1712.22	1674.16	1686.57	2554.37	2397.53	1423.43	1620.95	1699.51	1027.02	1036.17	1008.41	1293.29	1214.87	1214.13	1338.93	1374.05	1297.3	855.963	1146.22
ENSG00000172794	RAB37	189.448	-0.58046	0.13992	-4.14853	3.34624e-05	4.47544	0.00200338	Y	236.171	306.533	264.299	207.777	234.283	195.626	291.133	310.653	161.712	154.055	135.226	152.154	142.026	150.769	119.99	138.074	153.272	155.233	164.81	189.953	169.402	134.694
ENSG00000204396	VWA7	847.294	-0.583758	0.151052	-3.86461	0.000111268	3.95363	0.00515814	Y	1117.01	1082.27	1107.98	1144.36	1525.6	1149.07	980.195	869.172	759.589	667.031	778.458	679.013	698.52	662.701	770.239	797.374	899.108	938.567	607.555	421.456	496.12	489.068
ENSG00000182329	KIAA2012	1476.56	-0.586521	0.177605	-3.3024	0.000958629	3.01835	0.0255753	Y	1226.45	1306.51	1185.78	1825.83	1715.2	2267.15	2530.75	2252.18	1700.35	1849.65	1639.25	737.668	697.897	659.542	1090.76	1163.29	1600.11	1757.55	1538.28	1260.88	1114.63	1364.65
ENSG00000151882	CCL28	474.277	-0.588687	0.158623	-3.71124	0.000206243	3.68562	0.00843161	Y	578.156	535.435	515.026	632.549	604.162	808.742	705.649	723.589	329.702	386.568	447.375	404.474	389.458	413.621	275.485	331.011	466.203	500.188	406.398	474.459	227.725	278.125
ENSG00000121653	MAPK8IP1	1610.8	-0.591093	0.113374	-5.21366	1.85154e-07	6.73247	2.61336e-05	Y	1690.72	1863.74	1693.42	1467.52	1696.49	1801.77	2776.74	2563.39	1829.16	1837.89	2077.69	1241.67	1187.98	1116.93	1037.73	999.877	1456.37	1355.28	1666.63	1472.96	1433	1170.71
ENSG00000135723	FHOD1	296.534	-0.593842	0.164926	-3.60065	0.000317424	3.49836	0.0115153	Y	261.323	252.197	241.637	369.155	286.08	497.771	295.556	471.963	386.529	441.557	417.901	150.002	173.004	201.919	217.777	223.362	242.461	227.706	257.012	206.552	412.126	290.165
ENSG00000036672	USP2	971.849	-0.596404	0.133946	-4.45257	8.4849e-06	5.07135	0.000647646	Y	1018.42	952.455	957.385	1080.61	956.438	1147.81	1668.7	1642.81	1175.5	1103.17	1165.5	584.389	569.878	556.552	654.613	774.944	837.994	881.99	1147.27	865.892	839.998	798.363
ENSG00000120885	CLU	13859.1	-0.59657	0.156551	-3.8107	0.000138571	3.85833	0.00608869	Y	19328.6	18134.6	17584.7	12483.1	11159.8	12674.8	26198.3	21676.2	15342.2	14843.6	14101.3	11946.3	12414.1	11762.9	7628	7322.8	8985.57	9381.23	16800.7	13928.9	11223.2	9978.18
ENSG00000163029	SMC6	836.184	-0.597132	0.0737252	-8.09942	5.52197e-16	15.2579	6.97562e-13	Y	923.983	812.418	939.9	973.884	848.268	914.257	1089.23	1105.55	1042.27	1211.71	1214.19	660.616	690.929	692.254	700.574	683.842	662.375	723.959	682.849	590.601	573.442	658.946
ENSG00000203985	LDLRAD1	4066.39	-0.598574	0.158807	-3.7692	0.000163771	3.78576	0.00706086	Y	4282.31	4369.6	3893.92	2921.54	3143.5	4847.04	7162.45	5721.88	5984.08	5449.78	6103.34	2923.48	2697.69	2702.18	2182.83	2388.73	3489.4	3292.09	3482.05	3243.24	4510.89	4668.47
ENSG00000140718	FTO	1922.71	-0.602199	0.110441	-5.45267	4.96204e-08	7.30434	8.03628e-06	Y	2219.08	2196	1889.15	2547.29	2552.37	1823.7	1967.3	1694.07	3066.34	2987.12	2558.83	1613.16	1384.6	1468.16	1624.33	1735.19	1278.05	1313.24	1493.62	1244.46	1698.2	1945.43
ENSG00000242732	RTL5	106.061	-0.604191	0.168281	-3.59038	0.000330201	3.48122	0.0118402	Y	115.6	100.744	111.154	82.2916	79.3683	148.129	174.395	180.913	149.629	142.891	122.531	66.5191	79.085	84.768	53.7204	56.0796	75.9384	92.6042	123.368	115.966	81.1523	96.5043
ENSG00000132554	RGS22	1153.14	-0.604998	0.167348	-3.61521	0.000300108	3.52272	0.0109887	Y	1217.46	1150.78	1077.34	1028.67	1056.61	1806.3	1790.89	1636.15	1374.92	1605.48	1560.62	672.442	566.748	579.82	699.329	671.152	1304.07	1378.09	1093.78	977.057	980.458	1140.99
ENSG00000172456	FGGY	416.909	-0.613896	0.116453	-5.27161	1.35234e-07	6.86891	1.98645e-05	Y	376.099	413.12	415.215	498.833	594.767	694.31	561.863	473.132	511.073	501.142	509.901	311.167	271.103	328.42	248.082	285.646	367.161	326.681	343.89	271.536	457.608	411.252
ENSG00000182054	IDH2	3289.97	-0.614934	0.086656	-7.09626	1.28179e-12	11.8922	7.19654e-10	Y	4032.57	4329.67	4304.52	2993.28	3092.41	3547.53	4507.71	4593.46	4216.79	3807.32	4362.01	2702.84	2508.8	2476.87	2126.17	2156.71	2803.07	2857.01	2411.95	2605.62	3102.26	2840.74
ENSG00000276168	RN7SL1	2381.41	-0.615815	0.169818	-3.62633	0.000287479	3.54139	0.0106127	Y	3041.05	2585.45	2014.77	3631.55	2960.72	1808.33	4373.82	3305.33	3020.08	2262.12	2698.34	1855.61	1226.26	1350.8	1594.08	1662.2	1355.82	1757.42	3168.08	2735.96	2196.07	1787.06
ENSG00000157470	FAM81A	334.092	-0.616144	0.153574	-4.01204	6.01958e-05	4.22043	0.00320178	Y	387.72	377.271	284.104	423.535	398.157	551.279	414.722	551.82	311.751	380.257	367.506	161.011	165.255	186.153	263.968	318.482	414.734	309.144	254.004	255.135	275.041	298.974
ENSG00000153207	AHCTF1	1257.64	-0.61632	0.122539	-5.02959	4.91533e-07	6.30845	6.02844e-05	Y	1553.54	1677.76	1745.34	1724.7	1711.47	817.999	1614.55	1621.28	1366.07	1369.67	1541.33	1041.36	1073.36	1317.7	1139.15	805.077	725.21	1000.7	741.874	929.429	1131.84	1018.71
ENSG00000132259	CNGA4	632.38	-0.616433	0.192046	-3.20982	0.00132818	2.87674	0.0325281	Y	572.843	642.49	479.01	670.763	669.261	963.204	1112.65	876.699	809.971	792.204	831.195	332.155	270.088	244.873	467.769	413.904	778.006	812.321	619.856	461.682	536.219	555.199
ENSG00000113318	MSH3	1135.64	-0.6176	0.110096	-5.60964	2.02753e-08	7.69303	3.79448e-06	Y	1166.24	1108.16	1096.64	1378.04	1319.6	1488.5	2050.91	1602.46	1163.62	1302.73	1449.42	782.941	717.546	728.355	854.087	870.891	1101.79	1019.58	1051.92	949.12	792.597	988.838
ENSG00000134769	DTNA	403.384	-0.61809	0.202592	-3.05091	0.00228149	2.64178	0.0472862	Y	451.661	454.974	364.938	314.348	346.47	411.853	817.77	773.092	496.447	460.018	481.158	204.274	279.012	281.972	189.919	214.102	352.214	309.919	592.127	506.108	302.521	269.56
ENSG00000126947	ARMCX1	73.1078	-0.618733	0.130488	-4.74167	2.11959e-06	5.67375	0.000207564	Y	101.545	102.174	99.6899	85.9517	98.554	71.9206	84.3577	83.0756	85.9728	70.8602	89.224	78.0613	62.8969	73.3603	41.6307	50.6648	30.6765	66.4452	51.2404	57.1043	62.096	60.8698
ENSG00000007237	GAS7	433.61	-0.619448	0.172499	-3.59102	0.000329387	3.48229	0.0118378	Y	433.621	521.517	504.006	676.921	451.446	655.052	336.571	300.954	517.028	716.171	664.979	277.233	202.263	270.244	360.075	455.042	493.706	474.271	336.686	233.529	321.29	336.827
ENSG00000235663	SAPCD1-AS1	50.7874	-0.6224	0.171639	-3.62621	0.000287613	3.54119	0.0106127	Y	53.2117	56.8108	65.8341	76.8159	70.3079	99.4769	44.2331	41.4614	66.4367	43.6281	58.9239	33.858	34.0447	37.1828	44.4933	48.4023	43.6683	37.6396	33.063	25.8499	67.6832	34.2968
ENSG00000081059	TCF7	246.816	-0.624333	0.184557	-3.38286	0.000717342	3.14427	0.0208425	Y	267.36	260.803	243.555	194.931	155.812	256.634	407.929	514.002	322.337	333.18	337.229	191.108	146.955	177.448	119.77	128.934	179.619	249.857	238.674	182.539	244.941	276.336
ENSG00000265148	TSPOAP1-AS1	46.8285	-0.626357	0.171669	-3.64863	0.00026364	3.57899	0.0100163	Y	75.8827	74.2089	42.3516	54.9799	41.7622	34.1176	52.9151	58.0045	64.6157	50.9332	75.1992	39.2403	33.8694	30.3175	50.4937	37.8074	22.2675	22.6949	56.345	36.3158	37.0721	38.8338
ENSG00000267270	PARD6G-AS1	126.424	-0.628548	0.182238	-3.44905	0.000562563	3.24983	0.0175471	Y	204.625	168.901	173.085	151.812	193.346	168.827	164.838	212.201	80.7807	77.2345	92.9908	104.563	105.413	99.1849	95.8793	82.7974	99.8612	101.873	135.112	132.518	61.9181	73.5656
ENSG00000171916	LGALS9C	154.829	-0.634225	0.193494	-3.27775	0.00104637	2.98031	0.0274808	Y	167.998	152.133	144.323	257.383	262.826	140.604	135.061	98.3522	253.738	239.312	219.007	100.624	126.617	66.3031	156.978	132.702	110.086	147.886	79.8336	83.8327	178.97	151.674
ENSG00000065534	MYLK	783.528	-0.63695	0.135055	-4.71624	2.40241e-06	5.61935	0.000228855	Y	913.237	792.702	841.421	840.044	840.439	1126.81	1111.49	1298.41	861.981	976.581	884.657	555.162	507.036	424.37	477.419	494.63	650.979	863.208	762.796	892.289	463.719	658.24
ENSG00000181019	NQO1	3918.89	-0.642719	0.139381	-4.61123	4.00297e-06	5.39762	0.000344946	Y	3860.97	3840.8	3586.13	5473.94	5513.64	4837.16	6711.72	5424.46	4361.41	4084.42	4858.2	1999.6	2027.28	2005.72	3467.62	3687.53	3337.26	2990.77	3763.79	3727.05	3490.74	3165.5
ENSG00000280739	EIF1B-AS1	42.6589	-0.647681	0.201509	-3.21416	0.00130825	2.88331	0.032184	Y	42.5916	45.2778	43.4	70.2005	87.0594	71.4466	63.6586	42.2749	44.0097	29.0598	34.3312	34.8584	29.9117	20.745	20.8523	38.6061	42.8504	27.2946	36.1841	38.4949	27.2714	48.1166
ENSG00000023171	GRAMD1B	76.3691	-0.649069	0.175549	-3.69737	0.000217848	3.66185	0.00879223	Y	65.4746	74.0979	68.4916	126.603	86.2128	130.249	107.986	84.6488	100.716	76.8222	103.194	39.6694	34.3662	39.4524	46.1349	90.266	61.6275	70.9399	72.185	51.5714	69.8524	79.5598
ENSG00000114656	KIAA1257	343.721	-0.655141	0.190631	-3.43669	0.000588865	3.22998	0.0181879	Y	312.586	359.581	281.104	388.4	391.962	539.924	390.534	390.671	502.297	532.015	535.36	150.835	114.231	146.382	287.325	279.1	348.215	274.072	272.654	291.874	369.729	403.005
ENSG00000183690	EFHC2	1336.84	-0.655176	0.1398	-4.68654	2.77861e-06	5.55617	0.000255278	Y	1419.05	1292.52	1171.97	1593.89	1674	2144.09	1952.65	1647.55	1591.22	1685.68	1816.26	739.609	713.072	713.927	976.297	1058.45	1574.02	1458.4	1027.06	1017.22	942.785	1200.8
ENSG00000005156	LIG3	929.856	-0.658844	0.123965	-5.31474	1.06807e-07	6.9714	1.58734e-05	Y	1055.49	1275.42	1278.27	1277.24	1039.05	1547.79	944.669	972.023	858.274	1196.07	1080.52	907.713	721.528	759.905	727.324	519.191	815.092	928.267	623.178	558.85	499.236	871.725
ENSG00000185745	IFIT1	200.416	-0.66815	0.146016	-4.57588	4.74218e-06	5.32402	0.000394116	Y	226.433	215.286	212.846	359.572	259.206	353.239	244.298	237.738	220.936	211.334	165.761	140.399	144.871	146.479	151.702	138.624	228.294	211.465	145.71	169.624	97.0078	128.336
ENSG00000230943	LINC02541	450.605	-0.669078	0.203426	-3.28906	0.00100524	2.99773	0.0265941	Y	426.91	371.443	375.872	470.57	469.552	1041.97	497.113	402.201	652.517	666.623	712.759	281.666	296.372	309.027	254.669	291.778	594.238	530.257	221.999	222.345	353.784	469.655
ENSG00000178631	ACTG1P1	19.9114	-0.671883	0.207616	-3.23618	0.00121142	2.91671	0.0304542	Y	20.3107	25.8061	21.9489	15.0225	28.3134	34.7606	33.7342	29.2538	18.5625	19.6249	22.5241	13.167	9.28095	16.6296	18.9252	20.265	24.1667	16.6101	16.0096	15.0831	7.76305	10.2881
ENSG00000150893	FREM2	170.556	-0.675284	0.211625	-3.19095	0.00141807	2.8483	0.0339597	Y	127.13	116.864	133.282	222.694	354.91	207.307	208.92	133.128	239.987	233.088	329.123	214.389	103.697	112.317	196.752	108.788	115.596	116.654	143.785	94.2866	74.6364	164.894
ENSG00000160145	KALRN	330.248	-0.676366	0.113967	-5.93477	2.94259e-09	8.53127	7.90899e-07	Y	413.944	343.181	393.832	336.315	389.135	488.372	487.276	470.811	340.845	388.645	417.843	203.664	193.523	236.388	246.076	197.542	335.064	290.737	332.834	292.248	196.506	270.679
ENSG00000119698	PPP4R4	180.617	-0.678086	0.208754	-3.24825	0.00116118	2.9351	0.0295056	Y	211.621	275.41	200.813	173.049	148.147	372.402	182.116	130.59	264.275	258.469	229.221	156.132	117.291	94.1186	101.504	81.6963	229.733	264.765	103.138	111.008	112.359	155.719
ENSG00000154040	CABYR	93.4782	-0.684964	0.19136	-3.57945	0.000344316	3.46304	0.0121362	Y	90.9176	111.537	87.1813	203.395	143.502	43.3523	103.818	122.915	115.541	118.37	128.162	57.7944	58.4639	70.9863	71.7592	90.4725	60.9025	37.7256	87.9158	97.8695	76.9173	77.0211
ENSG00000163216	SPRR2D	39.1419	-0.688438	0.222564	-3.09321	0.00198001	2.70333	0.0427752	Y	59.0057	74.3423	50.2955	51.754	43.0071	41.9506	36.8816	54.6992	34.1946	23.99	60.6483	36.6795	30.9421	42.0683	17.0358	30.3952	27.8799	12.1794	34.1435	56.0165	23.2941	19.7196
ENSG00000198157	HMGN5	276.174	-0.689733	0.14273	-4.83245	1.34866e-06	5.8701	0.000141385	Y	291.496	247.443	282.503	356.603	339.541	319.788	366.257	356.719	339.241	389.679	460.506	179.883	149.898	115.756	208.553	194.736	242.459	293.932	186.9	203.663	243.331	306.943
ENSG00000046653	GPM6B	154.499	-0.690348	0.177312	-3.89342	9.8842e-05	4.00506	0.00472069	Y	170.211	162.125	154.01	138.677	165.933	175.149	232.866	167.536	233.882	265.592	230.985	71.3827	99.2644	56.6783	96.5964	94.9505	161.932	126.395	176.152	117.147	126.226	175.293
ENSG00000237188	AC242426.2	56.4267	-0.690394	0.226669	-3.04583	0.0023204	2.63444	0.047787	Y	56.2382	65.4099	46.3733	79.075	49.9711	98.3772	60.4597	45.6391	77.8565	115.243	74.2249	37.1607	24.4146	49.9043	37.0035	50.1665	53.6015	75.9055	13.6915	26.2232	42.7545	61.6935
ENSG00000283156	AC068620.3	24.4221	-0.69068	0.226206	-3.05333	0.0022632	2.64528	0.0470523	Y	30.5284	25.7537	18.8598	27.0051	32.9536	48.9846	43.0796	40.8091	20.3723	23.7059	19.9313	9.18549	17.2215	18.1574	21.6682	27.2692	33.4616	20.1789	16.6043	13.02	13.8988	14.6367
ENSG00000268001	CARD8-AS1	27.1476	-0.692545	0.185391	-3.73558	0.000187281	3.72751	0.0078599	Y	26.1117	36.1227	35.6687	43.3936	45.084	31.1655	35.8512	34.9282	21.4932	33.7952	25.1215	16.929	11.3422	21.5192	18.9232	29.2729	19.5212	21.0408	28.8222	28.0132	9.97985	23.1477
ENSG00000115425	PECR	299.206	-0.694164	0.118349	-5.86538	4.48098e-09	8.34863	1.13971e-06	Y	322.484	317.612	269.121	405.751	390.245	447.05	484.21	301.058	378.679	337.845	411.955	176.739	185.947	166.054	231.355	249.638	297.246	277.519	217.91	272.517	212.521	229.084
ENSG00000227375	DLG1-AS1	33.1258	-0.697787	0.171005	-4.0805	4.49384e-05	4.34738	0.00253431	Y	38.1714	35.6446	38.8049	40.3486	52.7642	46.1278	44.7374	40.0507	29.8842	39.8019	42.7389	21.3445	17.2967	14.4777	29.8762	42.2155	14.6757	33.7159	31.5986	29.7675	21.8838	22.8407
ENSG00000180509	KCNE1	1378.7	-0.700743	0.123179	-5.6888	1.27938e-08	7.893	2.55441e-06	Y	1511.17	1785.05	1665.91	1561.76	1684.04	1737.37	2484.56	2325.93	1302.87	1226.89	1494.23	1022.77	956.34	945.907	918.182	1028.15	1308.49	1226.13	1253.93	1209.71	744.034	937.916
ENSG00000276289	KCNE1B	1037.92	-0.70301	0.129083	-5.44617	5.14666e-08	7.28847	8.28218e-06	Y	1153.77	1115.14	1077.55	1020.51	1267.25	1562.66	1781.23	1636.13	1190.58	1079.15	1261.25	617.253	682.848	569.855	679.359	832.003	1111.42	1081.96	896.286	765.09	676.919	776.111
ENSG00000188039	NWD1	6707.13	-0.704151	0.123747	-5.69025	1.26853e-08	7.8967	2.55441e-06	Y	7469.38	7252.84	6152.3	7775.77	6925.83	9958.78	9600.39	9329.65	8825.3	9202.57	8941.88	3968.75	3663.42	3995.04	4859.11	4901.36	6733.03	7472.62	6057.55	4830.65	4214.47	5426.26
ENSG00000112208	BAG2	119.467	-0.707474	0.147801	-4.78665	1.69585e-06	5.77061	0.000171383	Y	137.319	135.183	122.559	136.844	118.459	164.222	230.972	171.863	145.567	140.62	126.467	78.0613	65.9849	70.4221	62.441	82.1923	129.223	105.21	98.2239	137.919	85.374	83.1587
ENSG00000183347	GBP6	856.414	-0.710038	0.141118	-5.03151	4.8662e-07	6.31281	6.02183e-05	Y	950.626	892.683	890.821	1346.81	1166.86	863.054	1128.37	1214.18	1024.83	1167.52	1046.41	536.084	538.214	504.708	922.466	979.533	496.418	544.862	817.758	760.688	406.934	641.272
ENSG00000260328	AC104024.2	26.9495	-0.71055	0.177754	-3.99737	6.40499e-05	4.19348	0.00337129	Y	30.946	36.12	37.4987	39.2192	22.016	39.5567	23.2003	33.9898	33.2167	41.4246	31.1844	17.8695	13.4038	28.3653	14.1918	15.7626	15.8036	21.0414	26.6893	25.8591	15.5233	30.006
ENSG00000182253	SYNM	108.784	-0.710772	0.170704	-4.16376	3.13047e-05	4.50439	0.00191504	Y	107.279	124.286	115.351	151.281	148.209	83.8175	186.14	186.252	121.562	152.464	109.099	57.661	91.8615	97.9182	96.0162	90.7444	61.5663	69.5115	136.309	91.9234	44.6022	69.3922
ENSG00000106714	CNTNAP3	356.872	-0.711313	0.124775	-5.70077	1.19269e-08	7.92347	2.46995e-06	Y	298.774	341.748	369.366	568.313	567.939	364.451	558.604	511.882	363.058	472.162	459.385	305.746	287.138	347.152	294.566	270.276	260.986	236.189	234.994	225.941	209.404	303.1
ENSG00000215908	CROCCP2	507.764	-0.713527	0.173063	-4.12292	3.74097e-05	4.42702	0.00218281	Y	524.42	523.5	458.038	597.666	596.192	939.803	800.127	709.202	613.369	599.088	578.73	247.27	236.059	256.965	335.208	370.761	557.656	550.907	306.85	297.439	552.835	518.73
ENSG00000166963	MAP1A	3809.98	-0.713572	0.133716	-5.33648	9.47659e-08	7.02335	1.42515e-05	Y	4299.17	4392.85	4172.25	4217.82	3353.55	4633.66	4632.37	5446.74	5322.21	5916.81	5680.94	2506.2	2352.28	2461.26	2474.22	2272.44	3407.66	3901.27	2745.93	1867.6	3844.7	3917.58
ENSG00000133115	STOML3	1920.21	-0.714341	0.154881	-4.61219	3.98441e-06	5.39964	0.000344747	Y	1952.44	1827.09	1826.17	2058.14	2327.69	2807.2	3481.32	2805.43	2405.89	2191.47	2564.28	990.854	901.316	938.398	1135.36	1444.47	2117.36	1826.81	1814.64	1712.63	1576.69	1538.94
ENSG00000112299	VNN1	47.5331	-0.715115	0.222793	-3.20977	0.00132843	2.87666	0.0325281	Y	30.9457	34.0551	37.499	55.0728	51.3694	92.2992	80.1497	56.6528	75.2259	76.3073	61.502	34.7984	29.9002	45.9708	22.7064	29.2736	56.708	33.2237	16.014	26.9369	47.6779	51.4387
ENSG00000164440	TXLNB	453.597	-0.718028	0.177891	-4.03633	5.42945e-05	4.26524	0.0029756	Y	431.57	390.636	358.972	418.934	399.969	623.313	752.209	731.801	653.162	772.923	673.054	260.453	240.334	258.199	229.016	317.409	441.737	469.966	476.456	390.695	267.292	421.029
ENSG00000228741	AL445985.1	140.092	-0.718436	0.190941	-3.76261	0.000168147	3.77431	0.00720041	Y	128.626	145.527	120.724	200.282	164.614	237.336	229.859	186.901	176.831	173.34	153.329	69.5968	76.3035	56.7332	108.811	126.098	183.124	176.076	93.9359	101.277	62.0982	110.595
ENSG00000246662	LINC00535	22.7638	-0.718546	0.234303	-3.06674	0.00216405	2.66473	0.0455623	Y	14.8342	20.7781	18.4125	27.2004	24.3675	27.5793	44.478	25.3396	36.5271	34.7418	35.9049	7.21306	8.89652	15.0036	9.97773	20.5077	18.7145	23.3562	21.4907	26.463	23.7127	15.3041
ENSG00000188352	FOCAD	1976.65	-0.72	0.114357	-6.29607	3.05284e-10	9.5153	1.13427e-07	Y	2242.11	1987.6	2034.59	2128.6	2185.3	2660.2	3729.9	3345.32	2077.75	2189.14	2479.4	1410.01	1299.31	1289.08	1370.66	1377.18	1669.84	1804.61	1762.92	1710.47	1293.73	1438.5
ENSG00000186517	ARHGAP30	46.8281	-0.721628	0.206277	-3.49834	0.000468164	3.3296	0.0154617	Y	42.6154	43.0966	33.04	94.3714	75.3303	53.0253	85.1415	52.4477	53.3538	54.4492	52.2347	22.2408	24.2968	23.4735	23.3259	52.5711	28.1658	35.0386	45.6838	36.1157	50.9463	49.2547
ENSG00000107014	RLN2	18.57	-0.721766	0.224596	-3.21362	0.00131073	2.88249	0.0322136	Y	12.5912	24.4009	20.145	32.1994	40.9606	25.2038	24.2704	16.0556	19.5655	19.6534	19.0856	13.1843	10.3273	6.85718	15.1623	21.4177	11.167	15.5218	12.8214	10.7868	19.9918	17.17
ENSG00000249241	LINC02265	66.2617	-0.723154	0.129111	-5.60104	2.13065e-08	7.67149	3.90079e-06	Y	83.18	92.9085	92.3665	80.1239	66.0695	118.664	88.5429	76.4253	65.4575	63.2386	81.4355	48.9059	51.5632	51.8469	35.9596	57.4163	56.6964	39.8631	50.1594	36.6293	65.435	54.8705
ENSG00000160200	CBS	29.0419	-0.723842	0.233336	-3.10215	0.00192123	2.71642	0.0420792	Y	47.2002	45.7447	36.7041	31.6804	33.3694	22.6231	43.0105	22.4746	33.6588	45.0822	36.1963	43.7245	32.3749	31.8839	18.4665	17.6736	8.76845	11.3048	14.5527	17.7186	22.9977	21.7115
ENSG00000155629	PIK3AP1	61.1463	-0.725184	0.229106	-3.16528	0.00154933	2.80986	0.0362246	Y	40.9138	51.8762	52.3105	106.788	68.2863	71.1498	110.53	92.7712	64.4848	108.155	67.8327	26.5149	33.4689	24.469	56.4285	37.8056	83.2168	60.0915	74.5012	37.082	27.9633	48.5773
ENSG00000174950	CD164L2	953.217	-0.728798	0.157443	-4.62895	3.67531e-06	5.43471	0.000321303	Y	931.443	975.211	916.675	987.376	1060.52	1440.59	1660.4	1299.31	1288.4	1143.91	1376.2	525.91	453.841	522.699	561.576	670.138	973.479	714.052	722.757	638.366	1214.23	893.687
ENSG00000088386	SLC15A1	22.2168	-0.732214	0.239116	-3.06217	0.00219737	2.6581	0.0460718	Y	16.2915	25.5669	22.6585	23.9804	50.1268	20.1936	34.4862	35.5541	24.357	20.5251	30.9027	23.2639	12.2609	16.4777	20.6265	27.8933	6.44859	7.68208	14.811	23.4901	17.5806	13.5931
ENSG00000185905	C16orf54	202.806	-0.733541	0.152296	-4.81656	1.46051e-06	5.83549	0.000151229	Y	209.855	223.95	175.602	304.58	257.909	244.531	385.955	338.934	190.508	206.036	247.745	130.729	98.9833	90.9656	152.327	155.373	182.203	173.867	178.28	200.406	155.236	157.746
ENSG00000215018	COL28A1	969.196	-0.734959	0.232629	-3.15936	0.00158117	2.80102	0.0368082	Y	860.282	808.436	918.849	929.744	829.548	1346.91	1799.73	1688.76	1462.87	1291.84	1381.98	329.21	331.015	364.935	469.846	583.776	1020.37	927.466	1238.36	864.75	954.525	919.115
ENSG00000203963	C1orf141	429.07	-0.736563	0.203196	-3.62489	0.000289084	3.53898	0.0106313	Y	435.799	349.698	340.305	321.219	309.935	586.986	922.888	661.272	703.729	579.286	688.413	251.505	240.346	219.25	203.803	273.397	392.189	310.682	445.02	421.458	306.935	475.433
ENSG00000261857	MIA	307.114	-0.740625	0.203561	-3.63835	0.00027439	3.56163	0.0102588	Y	385.412	455.964	430.31	347.472	402.143	242.826	625.607	550.779	253.867	185.537	346.112	268.158	247.571	243.802	215.469	239.689	126.475	103.759	285.017	327.472	277.477	195.586
ENSG00000235823	OLMALINC	610.745	-0.741524	0.0756592	-9.80085	1.11647e-22	21.9522	7.05193e-19	Y	707.889	720.591	656.062	891.557	855.412	816.483	795.995	634.99	768.713	804.741	754.856	401.381	421.34	430.387	481.398	560.982	434.085	445.328	413.02	406.62	501.088	533.466
ENSG00000227051	C14orf132	272.307	-0.741857	0.177197	-4.18662	2.83134e-05	4.54801	0.00177945	Y	339.161	343.678	352.506	190.132	292.375	344.336	313.435	264.591	419.084	513.012	374.523	273.882	231.013	223.3	148.778	121.337	166.429	117.581	220.258	159.985	305.568	275.797
ENSG00000154269	ENPP3	297.289	-0.746488	0.160927	-4.63866	3.50674e-06	5.4551	0.000309326	Y	314.195	297.497	341.558	312.086	330.013	468.642	560.502	461.687	301.601	299.85	410.501	199.909	197.294	212.676	125.541	151.211	350.334	315.845	239.524	245.94	211.624	192.334
ENSG00000135119	RNFT2	62.7241	-0.748332	0.228543	-3.27436	0.00105902	2.9751	0.0276978	Y	45.3751	47.6686	33.9149	83.0261	71.5067	67.1065	109.839	87.8238	112.414	98.7659	106.467	29.3186	54.7302	19.9329	43.0095	41.533	34.3687	50.5704	67.9727	43.361	58.1696	73.0554
ENSG00000174776	WDR49	1022.31	-0.754029	0.169421	-4.45063	8.56195e-06	5.06743	0.000649603	Y	1063.72	1023.35	839.313	1131.62	1026.71	1644.91	1577	1549.77	1380.14	1441.59	1440.67	527.56	442.577	450.917	690.138	733.348	1105.01	1201.92	767.536	764.185	724.009	964.834
ENSG00000103194	USP10	2315.55	-0.755512	0.158498	-4.76669	1.87275e-06	5.72752	0.00018628	Y	1986.96	2227.77	2081.15	2281.64	2367.7	2798.21	4344.9	3989.34	3331.05	2747.49	3835.66	1247.48	1221.73	1164.75	1689.63	1535.59	1938.67	2004.08	2010.31	1781.97	1968.64	2387.44
ENSG00000068615	REEP1	240.949	-0.759013	0.160956	-4.71564	2.40947e-06	5.61808	0.000228855	Y	261.822	232.04	199.14	314.98	308.484	408.756	389.547	366.57	262.257	335.332	255.602	132.158	128.077	125.536	147.704	199.192	288.344	263.083	148.879	150.856	184.039	198.486
ENSG00000225377	NRSN2-AS1	95.3088	-0.760958	0.141415	-5.38104	7.40558e-08	7.13044	1.14786e-05	Y	100.689	89.7156	92.2512	116.491	125.717	162.935	187.435	119.962	109.41	90.3394	124.846	62.036	60.7741	59.0446	70.9228	71.8238	89.3002	77.265	79.3851	80.7757	46.7288	78.945
ENSG00000137959	IFI44L	83.9032	-0.762166	0.211696	-3.60029	0.000317868	3.49775	0.0115153	Y	104.682	139.488	100.298	124.659	116.475	118.907	72.0161	138.518	93.7419	78.6762	72.9863	67.8772	83.3654	104.938	42.3565	24.8331	71.4553	58.9478	67.5385	80.999	25.9694	57.1438
ENSG00000131711	MAP1B	735.244	-0.764708	0.130401	-5.86427	4.51104e-09	8.34572	1.13971e-06	Y	797.483	772.739	785.874	1034.45	980.044	762.788	1045.47	1489.37	675.739	970.266	867.711	433.382	440.147	508.37	551.475	585.958	574.743	580.065	746.387	608.043	379.741	585.127
ENSG00000225345	SNX18P3	90.8755	-0.767748	0.135354	-5.67213	1.41029e-08	7.85069	2.76209e-06	Y	80.0092	107.534	89.7309	121.012	131.842	148.552	128.353	105.346	115.567	111.59	120.542	58.1742	60.0474	67.3457	57.7103	80.7076	88.802	67.4155	38.9123	52.2967	81.602	86.1705
ENSG00000100583	SAMD15	1015.05	-0.771546	0.0995724	-7.74859	9.29173e-15	14.0319	8.38413e-12	Y	1149.65	1177.54	1123.69	1236.27	1066.8	1094.4	1649.92	1724.88	1179.89	1404.48	1273.86	681.695	620.053	590.158	736.648	823.711	764.508	873.261	844.995	813.156	640.317	861.26
ENSG00000177459	ERICH5	672.481	-0.772869	0.215415	-3.58782	0.00033345	3.47697	0.011849	Y	668.835	589.648	494.398	643.19	668.04	1165.61	939.181	733.517	1191.23	1146.41	1093.18	298.285	330.782	289.808	383.656	346.155	771.993	830.028	419.952	393.303	713.599	683.795
ENSG00000133328	HRASLS2	400.726	-0.774542	0.226057	-3.42631	0.000611841	3.21336	0.0187236	Y	322.104	377.884	342.016	306.338	345.083	696.387	778.798	641.387	584.238	514.676	654.986	203.148	177.394	178.052	160.887	180.123	463.753	413.002	303.043	351.189	434.803	386.673
ENSG00000126709	IFI6	574.388	-0.77527	0.128531	-6.03177	1.62171e-09	8.79003	4.70948e-07	Y	518.517	499.603	534.942	776.165	971.384	776.192	891.108	1019.99	734.186	565.573	689.375	398.483	340.331	472.574	392.283	396.003	519.982	365.546	384.148	446.766	468.121	475.26
ENSG00000278961	SMIM34B	270.367	-0.776064	0.158798	-4.8871	1.0233e-06	5.99	0.000111759	Y	252.111	310.471	237.708	296.528	335.874	503.142	471.144	343.321	371.776	303.735	330.757	142.63	122.951	168.435	165.91	160.943	292.288	240.753	185.651	188.972	280.907	242.07
ENSG00000119125	GDA	1526.46	-0.77809	0.162945	-4.77517	1.79556e-06	5.7458	0.000179307	Y	1581.95	1461.82	1449.89	2706.19	2631.44	2505.58	1708.61	1688.79	1811.58	1709.17	1957.34	780.712	887.79	782.475	1106.33	1328.54	1815.46	1557.74	848.356	816.649	1241.59	1204.11
ENSG00000204131	NHSL2	27.3872	-0.779201	0.247959	-3.14246	0.00167533	2.7759	0.0380862	Y	26.5104	46.073	27.8964	34.255	29.1213	18.6236	61.1338	59.824	24.3951	19.0503	31.3653	20.0137	13.9343	16.9087	15.2976	28.5642	24.3252	16.0605	27.3583	18.2114	10.5231	33.0725
ENSG00000236824	BCYRN1	23.4792	-0.780555	0.218041	-3.57986	0.00034378	3.46372	0.0121362	Y	30.0296	21.7471	19.1871	28.4378	30.5142	44.327	39.8695	42.1656	29.3145	19.6626	20.8169	13.1671	10.3338	10.7754	14.2237	19.1227	21.3358	27.6477	15.9543	16.1395	28.9047	12.8658
ENSG00000112303	VNN2	240.432	-0.783286	0.122264	-6.4065	1.48902e-10	9.8271	5.78772e-08	Y	276.785	229.447	302.016	310.018	391.114	357.784	332.976	260.495	262.651	270.956	350.568	159.965	159.436	215.801	137.053	203.763	225.15	234.634	115.601	155.073	177.279	160.936
ENSG00000163141	BNIPL	391.259	-0.785493	0.245734	-3.19652	0.00139095	2.85669	0.0334381	Y	321.238	288.568	271.354	633.702	601.736	747.287	406.586	342.536	683.329	587.939	562.907	134.74	135.749	130.259	356.733	362.454	374.674	371.343	220.582	202.552	460.949	410.489
ENSG00000165731	RET	40.3404	-0.789662	0.223336	-3.53577	0.000406595	3.39084	0.0138259	Y	33.7957	25.5416	45.479	48.972	38.6676	105.94	62.4904	50.6713	53.5865	36.9514	62.3789	14.0176	28.1364	25.2166	31.9531	30.5761	27.4496	53.5286	28.0576	17.475	30.7919	35.8111
ENSG00000227877	MRLN	60.8183	-0.790043	0.211192	-3.74087	0.000183385	3.73664	0.00773493	Y	48.9118	52.4466	58.2393	76.0903	98.6827	79.2568	134.142	89.9136	73.3154	61.7587	74.8266	24.7232	32.7613	23.1569	37.5391	53.4877	52.4163	30.2191	55.4202	81.6695	43.544	55.4822
ENSG00000129007	CALML4	1848.65	-0.79476	0.151929	-5.23114	1.68467e-07	6.77348	2.43219e-05	Y	1800.99	1849.77	1742.81	2609.37	2363.9	2449.62	2513.31	2202.4	2702.78	2696.63	2866.72	846.785	859.544	857.049	1354.26	1439.23	1601.1	1662.7	1317.4	1129.56	1989.95	1814.35
ENSG00000172578	KLHL6	2271.63	-0.795989	0.255998	-3.10935	0.00187498	2.727	0.0413002	Y	2001.55	2088.43	1736.66	3958.53	3549.19	3289.1	4107.96	3975.35	2169.54	2363.8	2471.1	697.204	602.287	618.303	2446.02	2496.96	2071.99	2136.57	2548.76	2070.15	1220.88	1355.54
ENSG00000250090	AL390198.2	13.1457	-0.801928	0.238925	-3.3564	0.00078963	3.10258	0.0222408	Y	20.3364	14.489	22.8461	13.3768	15.7728	20.3685	21.0033	13.1362	24.4279	6.55176	11.2732	5.64303	12.3955	9.79316	8.53073	13.5006	7.42403	8.8495	9.57902	11.8387	7.77833	10.2918
ENSG00000226015	CCT8P1	30.1652	-0.803196	0.252661	-3.17895	0.00147809	2.8303	0.034999	Y	35.7833	30.9635	35.6683	43.3948	51.3769	53.9399	11.5982	20.7663	60.572	40.3372	37.2497	18.81	27.8406	14.6724	17.9775	16.888	23.239	36.544	9.60699	16.1612	38.8117	21.4332
ENSG00000171815	PCDHB1	25.2345	-0.80545	0.224447	-3.5886	0.000332452	3.47827	0.0118405	Y	25.1427	30.9576	19.2071	26.701	28.304	29.9675	58.0076	45.3276	26.3778	32.7021	31.1835	15.048	11.3411	16.6274	13.245	12.3852	26.9604	29.9019	19.2179	10.775	16.6312	29.1484
ENSG00000105929	ATP6V0A4	455.559	-0.807168	0.178633	-4.51857	6.22578e-06	5.20581	0.000504148	Y	369.563	365.433	380.301	576.929	691.028	552.504	820.321	693.815	653.859	585.237	688.481	232.932	192.457	174.85	313.071	301.521	365.472	400.288	424.755	389.772	433.118	416.597
ENSG00000100490	CDKL1	217.382	-0.807188	0.123396	-6.54142	6.09368e-11	10.2151	2.44376e-08	Y	351.787	304.596	233.868	267.321	200.663	249.632	299.772	306.699	284.513	306.432	235.475	175.455	179.821	196.88	167.009	177.517	126.564	185.308	157.066	129.133	89.2606	157.637
ENSG00000169035	KLK7	29.2462	-0.811407	0.233438	-3.4759	0.000509142	3.29316	0.0164705	Y	24.0893	48.5604	32.3891	16.3085	25.4906	44.5109	38.8697	37.2259	48.2296	30.9004	62.4627	32.7286	22.8918	26.3575	12.2455	22.7688	24.0184	23.4198	9.16892	17.0523	27.8986	15.8302
ENSG00000156206	CFAP161	989.141	-0.813458	0.148507	-5.47756	4.31219e-08	7.3653	7.31191e-06	Y	1037.72	981.55	988.65	965.538	995.042	1356.89	1824.07	1716.03	1218.28	1306.06	1479.6	531.381	499.072	492.017	606.508	622.604	958.372	885.913	842.206	825.297	779.564	848.756
ENSG00000129521	EGLN3	230.346	-0.813572	0.206832	-3.93349	8.372e-05	4.07717	0.00414651	Y	191.837	192.86	252.355	302.423	180.974	386.292	259.828	226.502	355.232	453.945	427.747	106.716	96.9234	123.119	107.027	158.406	248.733	235.892	158.721	141.035	229.32	231.724
ENSG00000119147	C2orf40	365.094	-0.814406	0.267469	-3.04486	0.00232793	2.63303	0.047787	Y	231.138	221.722	200.041	360.175	367.729	501.448	829.731	578.484	641.24	586.615	601.999	144.67	111.258	120.192	220.254	222.645	308.196	252.162	385.833	395.98	402.862	347.69
ENSG00000166922	SCG5	20.5377	-0.818895	0.244299	-3.35202	0.000802237	3.0957	0.0225456	Y	28.6776	25.7313	15.3241	20.7645	37.6206	15.3726	21.6902	24.9778	32.0196	35.6086	29.6705	11.885	11.3558	7.96532	19.5501	17.6324	34.785	12.2963	16.7632	13.4544	7.98508	10.6994
ENSG00000224743	TEX26-AS1	26.1622	-0.824462	0.249555	-3.30373	0.000954079	3.02042	0.0255077	Y	24.6396	28.6856	36.9165	20.5196	33.8029	75.532	45.011	38.6777	17.3526	22.2747	25.9715	16.8105	21.36	12.9659	18.0697	21.4742	24.6174	34.3491	15.527	14.7368	10.5956	15.6778
ENSG00000182472	CAPN12	102.717	-0.824468	0.138109	-5.96967	2.37727e-09	8.62392	6.6002e-07	Y	104.684	98.8598	111.384	137.328	162.774	178.377	163.685	137.764	107.285	110.205	131.071	54.3938	46.3704	59.5887	68.4379	73.9128	79.4786	89.1874	80.2693	98.3088	80.0663	86.3406
ENSG00000131389	SLC6A6	3378.89	-0.826569	0.106628	-7.75193	9.05094e-15	14.0433	8.38413e-12	Y	4759.71	4921.17	4548.22	3892.37	3610.73	4107.8	3784.58	3468.17	4573.09	4993.6	4875.26	3014.03	2813.68	2745.86	2135	1871.04	2542.86	2676.39	1962.59	1644.81	2577.99	2816.61
ENSG00000124749	COL21A1	758.789	-0.82751	0.154933	-5.34108	9.23955e-08	7.03435	1.40625e-05	Y	979.802	827.76	765.293	695.693	680.229	976.124	1227.07	1333.68	1023.64	1096.64	1070.16	522.144	509.597	335.913	382.332	443.774	677.613	739.273	666.49	379.664	703.955	656.531
ENSG00000275718	CCL15	189.299	-0.83657	0.23337	-3.58474	0.000337417	3.47183	0.0119563	Y	141.17	133.144	111.052	237.135	320.242	437.499	343.223	253.664	228.327	220.976	243.463	76.8006	63.8379	86.5052	116.737	156.286	205.584	182.082	188.894	172.213	124.559	121.192
ENSG00000137960	GIPC2	169.809	-0.850741	0.224732	-3.78558	0.000153353	3.81431	0.00666862	Y	166.639	156.805	151.834	175.918	255.481	300.022	335.022	328.132	135.429	166.855	231.711	72.4311	66.5004	68.7354	81.9698	115.974	187.039	194.031	173.687	160.772	88.5932	122.216
ENSG00000180071	ANKRD18A	137.292	-0.853907	0.214374	-3.98325	6.79788e-05	4.16763	0.00353392	Y	153.563	131.607	160.19	152.614	104.382	174.097	247.073	183.524	191.754	251.034	184.629	121.61	57.109	73.7953	77.567	78.8412	113.674	118.427	50.8311	73.0763	237.16	83.8565
ENSG00000225431	LINC01671	55.481	-0.856644	0.219363	-3.90515	9.41664e-05	4.0261	0.00454898	Y	47.3884	50.5729	58.5329	61.7534	91.2186	107.88	91.7337	85.9003	70.3416	38.1564	83.1615	18.81	37.1204	24.4539	36.9009	29.2727	66.929	67.5515	28.8215	32.3227	45.4645	46.2956
ENSG00000224093	AL109613.1	32.9762	-0.85783	0.189226	-4.53336	5.80526e-06	5.23618	0.000471608	Y	29.7737	19.8194	42.3189	51.5184	42.4256	52.6722	58.0647	41.2102	34.7817	43.8747	49.7525	21.8641	22.6119	11.0843	22.7509	29.125	26.5917	27.1837	18.4523	24.2178	35.9481	19.4355
ENSG00000265158	LRRC37A7P	41.4864	-0.860228	0.201025	-4.2792	1.87563e-05	4.72685	0.00127386	Y	39.3544	39.0281	35.4217	52.0691	41.6301	45.331	52.8407	61.5902	68.3503	73.1758	80.2592	17.7836	15.5678	16.6455	28.624	28.7404	42.1867	34.5513	27.2512	26.4853	44.4771	41.3373
ENSG00000175664	TEX26	623.325	-0.8609	0.249465	-3.45098	0.000558549	3.25294	0.0175406	Y	554.839	543.702	528.421	689.001	732.449	1332.24	1354.59	1241.21	569.985	560.709	737.219	259.218	289.985	258.845	297.908	343.395	878.423	771.829	608.009	525.044	316.446	319.674
ENSG00000214447	FAM187A	850.113	-0.866879	0.233724	-3.70898	0.000208098	3.68173	0.00846775	Y	726.72	1399.67	1257.52	669.71	900.414	1549.43	1318.59	1034.45	1187.63	939.051	1096.63	491.177	165.334	541.099	271.472	393.279	810.712	568.611	810.253	1027.67	853.066	689.995
ENSG00000275410	HNF1B	156.741	-0.867238	0.204438	-4.24206	2.21479e-05	4.65467	0.00146483	Y	154.272	134.596	160.258	140.492	136.601	201.682	279.268	270.709	246.079	216.525	286.6	73.0346	57.4846	76.1649	64.0522	94.1575	144.379	134.838	128.604	120.154	171.108	157.243
ENSG00000003400	CASP10	291.506	-0.867739	0.227066	-3.82152	0.000132631	3.87736	0.00589949	Y	237.302	192.686	223.37	428.889	555.802	586.865	523.71	510.851	270.661	321.097	290.577	163.058	118.729	175.252	180.646	257.013	233.426	311.825	232.127	341.617	113.372	144.255
ENSG00000286087	AL133331.1	193.896	-0.868158	0.177125	-4.90139	9.51604e-07	6.02154	0.000104988	Y	236.968	202.337	226.8	191.131	223.381	361.985	310.947	248.138	231.544	272.582	250.372	115.681	95.9085	109.564	73.8126	124.964	215.63	262.431	106.72	124.97	137.526	142.321
ENSG00000250237	AC010273.2	20.0203	-0.86864	0.241324	-3.59947	0.000318861	3.4964	0.0115153	Y	10.6427	15.4949	26.516	21.7099	38.8296	35.9551	31.5919	23.554	28.3334	28.3594	24.2634	12.2265	5.15852	12.7208	11.3605	16.8842	23.2268	18.8193	6.39883	14.0016	15.5347	18.8634
ENSG00000102174	PHEX	91.0387	-0.869708	0.151347	-5.74645	9.11392e-09	8.04029	2.05592e-06	Y	116.208	86.3981	93.693	115.065	151.789	113.348	149.592	159.981	84.6821	95.5611	127.129	53.7303	63.9793	68.402	46.594	82.0679	79.1796	59.997	64.1492	89.1511	37.132	65.022
ENSG00000185669	SNAI3	34.433	-0.874464	0.200258	-4.36669	1.26143e-05	4.89914	0.000918446	Y	44.4871	35.0916	55.7891	33.3803	26.2124	51.5427	53.7745	45.3096	37.1247	38.1565	69.3014	15.048	23.7159	28.3665	17.0312	10.1328	37.1827	21.0406	28.8213	32.3226	28.8313	24.8625
ENSG00000129749	CHRNA10	29.0534	-0.877333	0.251243	-3.49197	0.000479468	3.31924	0.0157322	Y	40.0062	43.2354	41.1567	37.739	32.0533	53.5657	34.0533	24.1637	42.4472	38.8439	27.4611	11.0244	17.5575	11.5628	8.52293	14.1004	30.9873	27.8601	14.6332	10.6021	42.7388	34.8601
ENSG00000226690	AC013470.2	149.557	-0.878438	0.273979	-3.20623	0.00134489	2.87131	0.0327914	Y	190.981	149.187	175.78	86.9756	103.334	194.777	412.534	351.932	112.377	149.519	203	101.347	94.5558	87.935	32.038	58.1908	134.757	105.238	201.609	148.832	92.0134	103.352
ENSG00000157064	NMNAT2	65.1957	-0.880498	0.220553	-3.99223	6.54548e-05	4.18406	0.00343094	Y	74.2166	80.103	77.8513	69.5176	62.4638	56.6373	139.705	141.816	56.0519	90.034	79.427	37.945	48.3612	28.2171	29.535	45.9674	30.257	46.7205	92.3617	70.9108	39.4278	36.7778
ENSG00000189058	APOD	491.817	-0.883605	0.126847	-6.96589	3.26336e-12	11.4863	1.64898e-09	Y	711.159	618.422	742.412	492.88	524.988	766.068	804.507	769.149	533.248	488.934	565.215	345.528	329.266	312.588	226.239	248.119	446.479	401.923	336.41	379.711	438.44	338.278
ENSG00000149256	TENM4	781.97	-0.887292	0.146436	-6.05925	1.3676e-09	8.86404	4.2137e-07	Y	1068.54	1094.78	1027.28	1170.98	906.51	1083.21	1096.82	1250.82	678.974	860.558	922.562	777.38	585.683	536.598	663.311	525.632	524.348	739.355	633.341	311.151	346.216	399.294
ENSG00000053524	MCF2L2	39.0085	-0.888401	0.262301	-3.38695	0.000706745	3.15074	0.0206188	Y	51.9516	45.1382	16.897	37.7553	28.4634	46.4805	80.1465	95.1574	40.8543	49.9322	61.1166	41.4079	38.1487	12.1989	21.407	19.8138	41.4946	32.3801	23.3661	17.2307	21.6399	35.2068
ENSG00000134824	FADS2	1173.36	-0.891979	0.257997	-3.45732	0.000545567	3.26315	0.0172586	Y	1039.31	931.153	955.085	2293.51	2080.7	992.23	1250.23	1255.53	1931.72	1882.9	2161.69	435.503	423.892	442.44	1502.71	1388.26	443.031	448.752	1091.61	1233.84	803.461	826.438
ENSG00000111728	ST8SIA1	86.2994	-0.892433	0.237489	-3.75778	0.000171426	3.76592	0.00730366	Y	49.8171	81.6171	69.9915	86.8233	66.7824	151.32	206.362	136.505	138.294	102.356	145.419	49.0978	44.2956	34.696	50.0393	50.4151	118.983	60.8612	70.445	45.32	86.3344	52.8131
ENSG00000283361	CFAP97D2	566.566	-0.892727	0.243465	-3.66675	0.000245654	3.60968	0.00957785	Y	656.641	678.894	601.278	430.368	442.578	1370.19	923.797	677.425	802.487	709.523	808.959	284.013	283.966	263.484	165.386	196.355	769.328	669.394	384.858	322.837	467.519	555.175
ENSG00000261760	AC140479.4	33.9408	-0.894817	0.227969	-3.92517	8.66667e-05	4.06215	0.00426829	Y	35.0297	36.8582	22.0567	40.8349	61.4357	46.2637	82.4405	46.56	31.8021	43.5722	39.9187	19.2629	4.29966	15.9047	31.0721	36.6986	24.9354	23.6865	28.5594	27.613	25.2146	22.678
ENSG00000131781	FMO5	662.169	-0.89672	0.167844	-5.34257	9.16366e-08	7.03793	1.40315e-05	Y	727.589	697.302	583.28	1106.68	1113.16	1261.01	712.395	631.096	934.891	828.533	881.833	397.558	296.369	333.343	492.746	484.461	727.406	717.008	376.444	351.253	425.952	487.392
ENSG00000280010	AP001350.2	55.7212	-0.904686	0.193871	-4.66644	3.06466e-06	5.51362	0.000275547	Y	58.998	45.4192	55.7867	83.4591	77.6006	70.7197	98.0383	70.7734	67.4112	80.6808	89.2305	26.334	16.4996	18.5862	52.0448	50.6622	42.7562	57.5814	46.9607	35.5528	49.9058	30.8644
ENSG00000081148	IMPG2	14.58	-0.912608	0.285903	-3.19202	0.0014128	2.84992	0.0338657	Y	14.5054	18.5745	13.7193	8.34406	13.6278	27.5701	22.1484	31.1627	12.7004	26.1617	21.6552	7.52398	6.18603	6.84656	4.73034	9.0074	25.1011	7.75236	9.60898	11.8525	9.97869	12.0023
ENSG00000147573	TRIM55	110.886	-0.916496	0.236622	-3.87326	0.000107391	3.96903	0.00500597	Y	129.83	118.487	117.903	56.5271	66.0493	145.271	282.715	181.001	173.892	162.775	162.569	68.561	79.0525	69.1486	32.1655	41.162	101.226	84.8683	69.6871	83.2496	120.831	92.5267
ENSG00000197261	C6orf141	22.1194	-0.91717	0.278322	-3.29536	0.00098296	3.00746	0.0261415	Y	27.0807	15.4277	11.2989	36.9591	26.0936	45.5394	13.0555	19.1281	50.5687	38.0991	34.8894	14.0421	15.4276	12.4324	9.90589	13.1359	23.1243	7.56227	11.0986	15.8545	27.5932	18.3095
ENSG00000051341	POLQ	343.294	-0.922067	0.287607	-3.20599	0.00134598	2.87096	0.0327914	Y	366.32	391.92	216.797	645.641	424.482	524.262	305.325	409.967	624.953	527.183	504.423	76.9232	89.3555	107.367	248.973	270.818	451.431	440.152	250.076	88.2187	211.161	376.724
ENSG00000163531	NFASC	650.45	-0.922416	0.239775	-3.84701	0.000119569	3.92238	0.00544308	Y	869.372	764.207	704.592	945.756	820.646	279.447	934.188	814.434	1164.98	1074.11	996.771	572.085	476.007	525.98	424.133	555.358	126.932	196.915	381.651	330.961	632.301	719.07
ENSG00000223941	LINC01014	56.5034	-0.925638	0.290347	-3.18804	0.00143239	2.84394	0.0342054	Y	55.4367	45.4618	54.0123	34.5408	59.013	111.359	99.5448	76.9795	87.3786	101.74	88.9333	23.3243	12.8156	17.8017	23.4681	12.0132	57.7176	55.7873	53.8439	44.1273	68.1638	59.6118
ENSG00000167588	GPD1	48.6755	-0.927593	0.214806	-4.31829	1.57242e-05	4.80343	0.00109442	Y	67.9315	82.0069	48.0711	44.2427	48.3687	35.6763	66.7602	71.9237	63.2213	65.9683	101.243	25.3462	28.9004	35.7055	17.7016	50.0944	69.3607	21.2114	31.8181	38.1486	33.2608	23.8981
ENSG00000175318	GRAMD2A	382.875	-0.930644	0.207318	-4.48896	7.15715e-06	5.14526	0.000558103	Y	706.813	568.759	644.303	213.009	191.171	488.751	645.243	717.38	486.448	401.423	461.974	331.695	324.829	288.203	171.594	158.165	266.89	227.631	342.353	301.279	204.491	280.845
ENSG00000110675	ELMOD1	26.9781	-0.931438	0.277975	-3.3508	0.00080579	3.09378	0.0226035	Y	22.3686	33.4782	23.2135	34.0429	27.1332	21.6836	54.48	60.9963	26.4823	38.8422	47.112	12.7289	10.4747	12.0373	15.112	12.9828	16.6838	9.1672	35.7608	38.4731	12.3221	27.9433
ENSG00000156689	GLYATL2	38.113	-0.94105	0.20856	-4.51214	6.41778e-06	5.19262	0.000516386	Y	31.5912	44.4407	34.1143	59.8042	75.6568	33.8717	60.4333	47.8399	54.9142	61.4753	44.6892	21.4787	30.7693	19.9765	37.6238	22.1655	16.1425	15.1453	50.8567	33.2734	22.0063	20.2179
ENSG00000076382	SPAG5	401.869	-0.944233	0.31001	-3.04581	0.00232051	2.63442	0.047787	Y	289.367	301.299	253.929	318.778	320.294	991.918	677.379	571.134	710.549	696.277	685.028	112.93	124.764	113.613	168.116	203.91	546.081	498.921	220.637	172.162	417.535	446.495
ENSG00000162399	BSND	48.0826	-0.944551	0.193349	-4.88522	1.03315e-06	5.98584	0.000112028	Y	54.6693	67.9071	68.5987	38.9499	41.2728	56.8758	83.6351	93.8273	65.607	58.3239	65.9678	31.3321	38.5852	31.9613	23.877	21.5965	22.5248	22.3607	56.4504	54.3884	31.4115	27.6951
ENSG00000197506	SLC28A3	90.3397	-0.947275	0.263865	-3.59	0.000330677	3.4806	0.0118402	Y	125.991	143.396	111.085	92.8872	79.0037	201.637	48.6226	70.5141	127.867	175.028	133.983	48.6971	50.4912	55.2907	41.2261	56.0463	108.455	127.83	23.8238	30.9267	77.5127	57.1595
ENSG00000125804	FAM182A	135.764	-0.947992	0.20089	-4.71896	2.37051e-06	5.62516	0.000226859	Y	164.739	132.523	83.3431	165.141	181.357	147.165	211.271	209.31	238.37	230.379	203.26	60.2926	46.1596	68.4072	50.5795	129.015	125.897	92.6056	126.201	82.0848	116.537	122.166
ENSG00000108984	MAP2K6	525.502	-0.950792	0.25424	-3.73975	0.000184206	3.7347	0.00774791	Y	305.281	366.063	449.783	679.35	637.268	785.544	1191.95	953.647	600.063	707.82	940.759	179.972	187.524	130.864	371.162	272.735	471.337	504.857	608.312	424.481	331.072	461.19
ENSG00000144031	ANKRD53	77.5885	-0.951305	0.167242	-5.68818	1.28403e-08	7.89142	2.55441e-06	Y	91.2432	81.766	82.7786	95.6774	94.7704	82.8908	129.448	119.119	106.42	98.5467	141.599	43.7238	35.8047	34.0004	48.0875	59.817	48.317	46.5762	52.1161	39.3217	91.147	83.7774
ENSG00000129048	ACKR4	38.7155	-0.957146	0.202807	-4.7195	2.36428e-06	5.6263	0.000226859	Y	47.388	29.9304	32.9249	56.7457	36.6965	88.7017	62.2117	58.5276	50.8022	47.9676	50.2431	24.4529	21.6534	20.5411	14.1925	23.6434	39.0423	31.0075	43.7668	26.9357	25.5042	18.8611
ENSG00000255029	AC110058.1	36.9465	-0.9623	0.281526	-3.41815	0.000630481	3.20033	0.0191456	Y	36.7605	25.8173	43.8923	30.0539	29.3755	57.5309	88.4953	64.108	52.7579	43.6223	64.9841	17.8695	7.22056	8.80559	17.0375	18.0112	49.2497	31.0001	28.8037	23.6978	37.7187	36.0106
ENSG00000060982	BCAT1	64.6254	-0.963138	0.290528	-3.31513	0.000915989	3.03811	0.0248844	Y	62.0676	58.7819	91.2995	110.294	207.236	68.0832	128.024	91.0465	46.225	33.9098	44.0393	52.6966	44.091	47.0616	43.7298	57.9282	56.7883	45.9203	60.6701	40.301	9.52388	22.0416
ENSG00000035720	STAP1	24.7759	-0.963859	0.195695	-4.92532	8.42237e-07	6.07457	9.41554e-05	Y	33.8744	27.94	32.5078	36.323	45.8881	22.6136	20.7163	24.9922	50.2492	36.7449	27.2562	16.1952	14.0738	24.7844	14.7748	18.4723	16.1676	22.4713	12.26	10.0944	14.5547	22.1162
ENSG00000274897	PANO1	25.3716	-0.964123	0.211259	-4.56369	5.02614e-06	5.29877	0.000413634	Y	35.7833	36.124	32.01	31.7115	29.3582	17.98	32.686	32.0936	37.1247	41.4273	41.581	12.2265	17.5293	11.7379	18.9237	21.3915	8.36605	7.75177	17.0791	21.5483	36.5938	17.1466
ENSG00000186148	AC013268.1	43.2664	-0.965123	0.189457	-5.09416	3.50287e-07	6.45558	4.5822e-05	Y	46.9419	35.6176	53.8827	53.2289	47.4156	53.8931	72.0259	70.622	70.3672	46.8106	80.4337	37.7199	29.2657	26.9582	37.3172	13.743	40.3685	12.8969	30.1169	19.5679	34.5107	38.1578
ENSG00000256340	ABCC6P1	97.9116	-0.968065	0.264067	-3.66599	0.000246385	3.60839	0.00958834	Y	91.8998	118.161	107.403	103.381	140.289	137.918	197.503	113.644	157.196	142.995	113.317	64.1207	46.0295	89.8801	52.787	12.9955	76.7092	98.0118	34.3225	32.7753	143.212	79.5031
ENSG00000231683	AL033397.1	85.9697	-0.969216	0.249121	-3.89054	0.000100022	3.99991	0.00475009	Y	52.0116	64.1194	118.411	156.268	148.8	93.9175	163.169	141.604	73.3977	113.257	125.767	25.3016	42.128	19.9173	66.5393	106.451	72.2357	73.9767	41.3485	58.718	72.4667	61.5279
ENSG00000243627	SMIM34A	42.0999	-0.969306	0.148511	-6.52681	6.71839e-11	10.1727	2.65219e-08	Y	35.786	61.9364	46.6411	62.595	49.2878	67.1236	73.7904	68.8835	49.8258	47.9729	49.3803	30.0959	22.6872	29.3468	20.8182	33.7747	26.9547	33.2198	36.2872	24.779	23.2897	31.7218
ENSG00000154118	JPH3	27.2169	-0.970016	0.286199	-3.38931	0.000700683	3.15448	0.0205607	Y	18.4648	20.9133	18.6806	33.8204	36.117	61.9448	51.6938	37.3919	34.6474	44.1828	38.6198	11.6486	2.08945	7.26448	29.7184	20.5354	27.3175	23.2981	16.8499	19.1496	25.8406	18.5835
ENSG00000184908	CLCNKB	59.3482	-0.971194	0.250033	-3.88427	0.000102639	3.98869	0.00484705	Y	103.116	129.612	110.47	44.4409	85.3022	40.3733	96.9915	97.6964	55.9747	45.3816	55.6549	42.5521	55.705	56.8702	24.5724	44.8796	24.2335	13.055	44.6137	58.6563	43.9566	31.5521
ENSG00000187122	SLIT1	150.041	-0.979247	0.282968	-3.46063	0.000538908	3.26849	0.0171321	Y	111.425	182.795	88.0397	205.907	202.87	294.496	191.968	142.326	306.237	250.334	213.406	30.5719	32.4811	30.8121	123.266	103.453	159.471	102.727	115.851	152.963	116.217	143.289
ENSG00000145362	ANK2	44.0323	-0.980968	0.291458	-3.36573	0.000763423	3.11723	0.0217451	Y	33.8591	43.8783	20.6692	70.0265	51.4965	67.0773	44.6874	42.8995	105.528	102.169	60.8568	17.3786	19.0717	18.0906	49.1915	17.98	21.0452	68.507	16.2248	26.6018	33.7517	37.7204
ENSG00000215483	LINC00598	55.0155	-0.983212	0.163694	-6.00638	1.89706e-09	8.72192	5.4465e-07	Y	65.7326	89.426	56.8912	71.7611	66.201	107.578	83.7627	66.216	59.1734	61.0924	76.3787	35.9894	32.2153	37.2343	26.4086	37.1541	69.6713	47.3079	22.559	31.0654	32.014	34.5091
ENSG00000120471	TP53AIP1	213.133	-0.984799	0.223142	-4.41333	1.01792e-05	4.99229	0.000754184	Y	126.821	176.129	183.797	234.818	210.907	485.603	442.485	383.345	302.845	264.865	303.058	81.6842	108.615	91.5419	104.555	116.061	184.035	169.556	139.145	154.604	242.205	182.248
ENSG00000161791	FMNL3	48.9454	-0.987106	0.286095	-3.45028	0.000560012	3.2518	0.0175471	Y	54.8151	18.1489	33.441	62.7035	68.1786	99.4496	154.493	71.4369	70.4675	36.0655	47.0313	34.9963	29.5454	30.5739	50.2258	56.7036	20.5461	31.5079	42.2668	18.8527	23.4224	21.927
ENSG00000074706	IPCEF1	66.0012	-0.98792	0.29186	-3.38491	0.000712018	3.14751	0.0207487	Y	136.31	101.106	101.828	96.922	70.6182	127.875	38.2208	42.9957	45.3794	80.0582	121.695	103.763	36.4805	73.909	42.8193	44.2094	65.7481	27.5424	17.9005	23.8937	21.0159	31.7349
ENSG00000174343	CHRNA9	21.5216	-0.990209	0.272194	-3.63788	0.000274896	3.56083	0.0102588	Y	28.176	23.9119	19.2982	22.6288	24.4469	49.7955	29.9037	34.8328	43.1409	17.3088	21.4333	21.193	22.6333	15.343	3.22636	16.8165	5.70589	12.1886	9.56418	12.5197	20.4534	18.9545
ENSG00000227053	AC105446.1	79.4901	-0.991778	0.300099	-3.30483	0.000950335	3.02212	0.0254885	Y	61.858	56.7416	52.8985	93.243	110.508	92.2589	233.24	176.259	91.4382	65.6244	129.463	29.231	23.5772	18.6422	62.6551	41.7526	44.7038	31.0735	66.2739	88.5373	98.7944	80.0085
ENSG00000275944	AC244100.3	22.4166	-0.995724	0.301073	-3.30726	0.000942142	3.02588	0.0252957	Y	17.3582	15.873	13.5342	18.7662	22.1969	63.7378	50.4009	38.5432	38.0456	26.0699	23.0671	5.75428	11.7163	13.6935	7.69107	8.19109	25.2058	23.2406	19.5108	15.8189	19.0636	15.6855
ENSG00000197959	DNM3	53.1059	-1.00335	0.189319	-5.29978	1.15945e-07	6.93575	1.71308e-05	Y	47.5662	59.1466	56.5844	50.6202	60.3584	51.2627	109.589	102.645	81.7889	94.891	62.2614	28.0218	29.215	22.4828	56.811	41.0101	35.7979	26.7339	45.3403	44.627	30.9729	30.6031
ENSG00000251576	LINC01267	73.9466	-1.00481	0.257903	-3.89609	9.77584e-05	4.00985	0.00467778	Y	82.2022	92.8842	55.79	80.9442	70.245	107.881	117.048	68.9168	159.245	122.097	129.071	46.0844	41.2436	48.9066	20.8152	33.7766	56.7055	40.9747	27.7556	22.6263	106.449	95.1625
ENSG00000039537	C6	806.121	-1.00651	0.309723	-3.24969	0.0011553	2.93731	0.0293944	Y	1331.45	1498.74	1235.53	321.131	312.763	807.214	1243.97	1175.01	1264.94	1211.39	1438.88	671.534	728.681	640.08	122.697	129.821	393.63	385.586	678.441	652.04	609.151	881.983
ENSG00000129151	BBOX1	174.605	-1.00911	0.20929	-4.82161	1.42407e-06	5.84647	0.000148062	Y	242.224	212.202	254.793	111.296	135.036	213.42	313.035	257.31	225.207	295.656	306.938	153.277	160.645	160.699	47.7245	62.3091	86.3712	152.918	119.65	89.9502	101.518	139.129
ENSG00000277749	AC023300.2	204.466	-1.01219	0.264664	-3.82442	0.000131078	3.88247	0.00585103	Y	185.73	171.414	169.172	219.549	226.593	273.275	415.132	311.164	327.293	332.605	375.164	41.382	59.8246	48.9183	120.203	132.835	165.412	197.078	145.097	115.261	247.376	217.776
ENSG00000154678	PDE1C	25.9388	-1.0124	0.326741	-3.09847	0.00194526	2.71102	0.0422951	Y	33.6223	61.5552	31.511	47.0075	22.608	22.0234	36.3973	49.3147	15.7687	22.3542	35.6233	28.5537	19.5973	25.5674	7.68038	38.2992	2.31827	15.7592	19.338	8.1638	9.35804	18.2332
ENSG00000254485	AC026191.1	13.9685	-1.01315	0.321199	-3.15428	0.00160896	2.79345	0.0371577	Y	15.7007	16.4409	7.0414	17.6524	10.4395	31.0283	19.2324	27.8644	24.0128	19.1943	17.5814	8.28539	6.33828	5.25922	4.08624	4.84785	7.72515	2.72465	18.2878	11.9979	18.4515	13.1135
ENSG00000114455	HHLA2	693.108	-1.01434	0.21869	-4.63824	3.51382e-06	5.45422	0.000309326	Y	1088.84	1035.34	1007.03	452.176	494.41	905.096	1270.55	1116.38	916.419	1008.13	905.608	423.786	375.164	423.86	210.855	165.703	728.34	710.639	489.342	481.899	457.136	581.689
ENSG00000254290	AC124067.4	14.9985	-1.015	0.33459	-3.03357	0.00241676	2.61677	0.0491227	Y	11.6332	10.5047	5.07775	20.8482	22.313	32.1658	22.4423	24.4602	23.5041	18.1572	26.4514	5.22158	2.86226	4.52543	4.37742	24.018	6.88146	14.3462	8.50709	13.9578	10.2604	17.4525
ENSG00000168959	GRM5	166.593	-1.01763	0.298771	-3.40605	0.000659097	3.18105	0.0196601	Y	230.668	108.401	99.236	325.079	303.598	367.007	197.249	151.193	194.245	222.593	253.85	40.4315	38.7822	40.2953	99.4323	132.021	212.616	228.226	81.7228	93.3459	95.3288	149.724
ENSG00000136383	ALPK3	223.2	-1.01795	0.206881	-4.92047	8.63364e-07	6.06381	9.6092e-05	Y	210.299	236.889	220.246	235.199	244.604	441.93	430.185	502.412	213.371	208.569	342.155	108.726	96.8205	129.39	113.908	102.544	284.622	209.835	167.539	139.79	134.529	136.828
ENSG00000142224	IL19	18.8286	-1.02475	0.257831	-3.97451	7.05234e-05	4.15167	0.00360683	Y	23.7502	36.3523	28.3641	48.3827	20.1299	26.4143	18.8275	19.1226	15.026	12.5963	28.4337	16.7351	10.0474	20.729	12.3725	16.0326	12.1461	10.5323	5.01613	12.744	6.51466	13.959
ENSG00000086200	IPO11	1150.48	-1.02956	0.188414	-5.46432	4.64678e-08	7.33285	7.64829e-06	Y	1127.74	974.993	1010.93	1308.85	1194.41	1879.47	2425.71	1750.26	1652.13	1771.67	1890.91	467.956	450.463	499.331	566.267	712.659	1178.06	1018.4	747.875	838.124	846.826	997.531
ENSG00000169174	PCSK9	95.7117	-1.02989	0.172842	-5.95855	2.54482e-09	8.59434	6.98856e-07	Y	92.2921	102.109	84.2057	186.217	196.043	141.353	86.5401	93.5446	138.83	144.892	147.24	59.2949	54.4727	54.8142	85.2121	85.6319	50.2372	80.9035	44.872	52.835	55.4804	68.6354
ENSG00000095637	SORBS1	28.1652	-1.03342	0.205196	-5.03622	4.74803e-07	6.32349	5.96811e-05	Y	27.3916	30.3669	23.5026	39.7929	34.649	36.262	34.6623	52.7944	39.0951	61.3303	34.655	19.869	11.2345	14.053	18.1408	20.1548	18.6844	33.5417	20.764	23.6767	9.99241	15.0213
ENSG00000242689	CNTF	228.603	-1.04231	0.182535	-5.7102	1.12844e-08	7.94752	2.37583e-06	Y	245.644	226.026	214.926	352.158	391.08	400.356	429.155	337.949	250.103	248.56	289.331	98.7523	85.5824	99.7711	169.364	210.539	201.718	213.73	176.134	160.537	89.8191	138.029
ENSG00000135549	PKIB	201.305	-1.04496	0.262209	-3.98522	6.7417e-05	4.17123	0.00351194	Y	213.143	169.389	191.834	157.177	203.211	632.042	248.295	191.949	315.603	307.765	353.71	86.124	72.1052	89.6103	94.9469	99.1945	269.911	247.69	88.189	104.607	135.629	156.586
ENSG00000165949	IFI27	615.915	-1.05676	0.235198	-4.49306	7.02073e-06	5.15362	0.000550865	Y	418.756	398.74	442.295	1157.6	1616.27	1057.69	825.347	895.169	885.386	605.378	848.671	234.042	197.223	296.92	519.93	547.014	592.164	419.186	297.291	380.835	465.911	448.312
ENSG00000276386	CNTNAP3P2	45.3665	-1.05883	0.266305	-3.97601	7.00802e-05	4.1544	0.00359143	Y	55.1219	67.0783	34.7551	37.5496	54.5144	47.9477	70.6583	101.975	62.5254	57.7755	84.8901	43.2629	31.9623	39.1241	17.9759	18.0146	11.1557	7.75219	32.0281	22.627	48.7867	50.5814
ENSG00000205277	MUC12	110.822	-1.06972	0.288389	-3.7093	0.000207835	3.68228	0.00846775	Y	89.7404	83.7667	117.462	97.9679	108.278	137.341	259.712	249.224	163.452	135.159	208.141	24.9644	31.5606	27.7667	44.27	71.1598	83.5325	71.4234	77.2728	89.2291	165.116	101.545
ENSG00000280109	PLAC4	59.7245	-1.0708	0.237829	-4.5024	6.71914e-06	5.17269	0.000534119	Y	48.5996	76.4435	52.0571	98.7193	95.8318	100.621	99.4913	73.8743	61.1185	83.9585	93.0252	86.2809	25.4879	16.7029	41.2432	53.6876	54.3645	46.3038	16.6988	23.6319	26.0904	39.7065
ENSG00000124490	CRISP2	51.9182	-1.07107	0.321624	-3.3302	0.000867837	3.06156	0.0239105	Y	31.1515	32.6148	36.7616	39.6239	48.133	157.6	87.2495	106.204	74.4852	81.1133	79.3493	15.0951	22.8345	11.7655	24.763	12.4656	63.608	59.0755	31.157	41.1743	42.4165	43.5606
ENSG00000259120	SMIM6	258.39	-1.07343	0.302539	-3.54806	0.000388077	3.41108	0.0133036	Y	181.647	198.73	253.52	134.156	152.139	579.238	802.407	683.322	300.45	225.187	342.971	129.709	117.644	96.7113	75.9619	100.579	263.131	234.666	198.545	212.635	200.6	200.625
ENSG00000185437	SH3BGR	34.4253	-1.07353	0.288218	-3.72471	0.00019554	3.70876	0.00807243	Y	77.4704	42.4406	40.7033	52.2325	50.789	37.5541	30.1501	52.3319	25.5909	76.0866	27.7847	29.6663	27.8042	40.4414	9.72375	41.1396	15.99	5.7733	27.9484	21.9152	13.5634	10.2562
ENSG00000174130	TLR6	59.1759	-1.07504	0.247421	-4.345	1.39275e-05	4.85613	0.000991207	Y	99.0175	65.0959	71.1934	64.5201	40.2525	36.1639	134.071	86.3292	71.4524	107.63	108.403	58.4679	32.0477	33.6638	34.918	16.68	23.7976	18.2245	32.21	51.2233	57.7261	58.7827
ENSG00000125966	MMP24	38.2521	-1.08329	0.237051	-4.56986	4.8805e-06	5.31154	0.000404282	Y	47.3853	38.1826	47.5598	39.2182	27.2569	45.5504	107.571	79.3161	36.1475	40.3336	63.2342	25.3934	19.5896	25.4305	18.9219	7.88139	26.9597	22.1492	38.4342	28.0145	32.1546	24.862
ENSG00000184500	PROS1	2164.56	-1.09182	0.230331	-4.74023	2.13477e-06	5.67065	0.000208243	Y	2395.55	2029.43	1816.3	2160.97	2223.06	2312.55	4149.59	2917.12	4139.15	4074.99	4195.22	895.115	821.909	779.7	825.045	918.629	1506.96	1421.11	1664.01	1315.01	2397.89	2660.99
ENSG00000177098	SCN4B	75.344	-1.09502	0.237809	-4.6046	4.13254e-06	5.38378	0.000351544	Y	122.634	132.309	77.455	92.8478	94.7472	42.7094	175.431	169.984	87.5464	64.4183	67.0499	37.5964	36.0029	47.6783	40.2866	76.0305	22.6208	62.4895	69.8425	59.6645	47.6774	30.5459
ENSG00000243629	LINC00880	7.58294	-1.09566	0.35205	-3.11224	0.00185671	2.73126	0.0411439	Y	3.86838	4.12828	5.4875	12.5173	14.6784	13.1854	13.7079	12.2722	11.7236	6.54099	15.5926	4.70249	2.06221	2.93443	0.946159	7.88117	4.64793	6.64448	4.26998	4.30974	4.43547	10.2879
ENSG00000284664	AL161756.3	13.2881	-1.09875	0.321178	-3.42101	0.000623902	3.20488	0.0189914	Y	17.4077	18.5772	13.7188	10.0138	17.8237	26.3708	20.0348	29.2649	15.6314	18.5328	12.1276	6.58348	2.0622	4.8907	0.946156	9.00706	14.8734	19.9335	9.6075	4.30974	7.76204	12.8598
ENSG00000137474	MYO7A	15.2052	-1.09985	0.276434	-3.97869	6.92972e-05	4.15928	0.00355852	Y	17.5777	24.8591	28.616	24.918	30.9703	6.44498	21.9652	33.2555	18.6139	6.20356	15.2263	10.4333	10.3386	14.4567	9.48689	8.97844	9.2192	9.24187	6.44235	7.44404	11.7714	8.05192
ENSG00000144152	FBLN7	30.0494	-1.10183	0.235992	-4.66894	3.02761e-06	5.5189	0.000273188	Y	25.814	20.4094	22.0877	63.0377	39.5214	51.1497	70.8865	57.4934	32.6064	43.0854	24.4453	13.5904	18.0119	15.6625	18.7471	18.279	25.4458	26.2601	22.6671	22.543	13.4478	15.8954
ENSG00000154917	RAB6B	123.636	-1.10267	0.270933	-4.0699	4.7033e-05	4.3276	0.00263478	Y	157.886	57.7026	128.951	191.43	152.06	280.628	260.094	222.711	110.575	164.577	127.305	33.2867	73.6481	30.0154	105.442	57.7448	180.67	92.8015	91.9927	74.8438	69.3183	56.3054
ENSG00000140067	FAM181A	69.7576	-1.10757	0.257444	-4.30217	1.69136e-05	4.77176	0.00115492	Y	86.0745	97.7994	102.838	43.6794	59.2093	97.2336	122.164	100.828	120.279	81.4106	136.684	55.4999	75.2141	58.1101	15.7456	14.0538	33.5598	42.3718	30.3109	28.7139	78.19	54.6983
ENSG00000183044	ABAT	763.79	-1.11277	0.156902	-7.09213	1.32061e-12	11.8792	7.25333e-10	Y	645.788	642.11	672.226	1066.36	1118.15	954.09	1203.6	1072.55	1334.53	1413.47	1367.65	369.963	404.959	340.653	668.076	542.922	400.978	453.982	538.503	527.069	463.237	602.53
ENSG00000256552	AC092745.2	5.82586	-1.11708	0.367241	-3.04181	0.00235162	2.62863	0.0481863	Y	4.12129	6.78169	3.37929	9.63531	9.98479	10.2129	8.08022	9.64166	2.49745	6.50441	16.1745	3.20555	1.75777	3.3346	4.03241	3.53283	6.08083	4.7171	2.72729	3.52488	5.44894	2.79318
ENSG00000215475	SIAH3	58.5594	-1.12442	0.368865	-3.04833	0.00230119	2.63805	0.0476132	Y	49.3185	21.6705	36.5848	50.899	59.7534	85.1077	108.631	85.9321	122.12	139.53	123.868	15.9885	7.21708	10.7589	23.6518	11.2592	71.5842	47.6215	46.9768	48.4872	58.7637	62.5834
ENSG00000038427	VCAN	588.449	-1.12956	0.197034	-5.7328	9.87856e-09	8.00531	2.20852e-06	Y	887.563	843.142	674.326	697.076	805.474	772.843	611.885	746.062	971.647	996.476	877.088	375.177	280.806	466.989	322.96	231.301	481.345	497.828	215.659	127.986	416.63	645.62
ENSG00000124713	GNMT	30.3999	-1.13037	0.322837	-3.50136	0.000462891	3.33452	0.0153276	Y	19.3437	14.4517	21.9488	75.1135	75.5038	33.5619	37.9499	34.9143	45.9178	49.0629	51.1128	11.286	6.18738	14.6733	17.0329	22.5165	26.0254	24.3613	9.60553	7.54148	43.2519	27.435
ENSG00000251637	AP003716.1	7.04454	-1.13763	0.349964	-3.2507	0.0011512	2.93885	0.0293269	Y	3.17632	9.04917	9.06743	12.0062	14.9003	14.3649	9.08003	7.11011	8.41979	13.0745	6.53361	2.02632	10.0004	3.16188	3.16621	1.18218	7.00746	4.74145	2.29859	8.25702	3.58508	2.77088
ENSG00000149090	PAMR1	84.4284	-1.13938	0.35746	-3.18743	0.00143542	2.84302	0.0342455	Y	84.6584	117.398	113.216	34.3733	23.5063	181.396	230.555	223.852	73.2161	80.0582	116.291	25.7586	33.7137	52.0156	9.62574	34.072	82.0373	90.7109	65.4934	94.163	45.6601	45.6539
ENSG00000231329	AL031772.1	22.0858	-1.14027	0.305901	-3.72758	0.000193328	3.7137	0.00800729	Y	34.5729	16.6551	12.8156	8.25468	13.2076	29.9232	46.8008	44.4874	41.1479	57.9597	28.5862	7.64907	12.7316	12.1812	8.34982	12.4468	12.0516	12.0577	17.4261	15.91	15.7325	24.9409
ENSG00000251169	LINC01843	25.0125	-1.14092	0.234747	-4.86023	1.17248e-06	5.93089	0.00012552	Y	23.2123	25.8063	30.1797	40.0602	40.8974	64.7266	29.5171	46.2391	20.5165	32.7084	25.1231	13.167	10.3122	9.78217	9.46266	22.5166	17.6602	22.1467	10.6729	11.8509	18.8532	24.863
ENSG00000117501	MROH9	878.501	-1.14101	0.142052	-8.03231	9.56579e-16	15.0193	1.09854e-12	Y	955.962	977.185	975.282	1096.98	1087.31	1268.54	1875.97	1689.49	1110.63	1120.55	1139.44	382.475	398.261	420.598	503.947	521.481	635.514	630.225	647.161	751.332	477.208	661.484
ENSG00000140519	RHCG	12.9779	-1.14708	0.35552	-3.22648	0.00125323	2.90197	0.0312873	Y	20.6262	30.8471	13.1688	24.0315	33.8982	9.96684	8.54021	7.35749	18.8941	8.28324	19.1609	10.687	18.5924	14.0841	5.82221	9.11884	3.47603	8.00495	2.81519	4.97706	10.7855	2.37619
ENSG00000232079	LINC01697	38.2658	-1.15174	0.270455	-4.25853	2.05778e-05	4.6866	0.00137364	Y	27.7413	30.3955	30.9307	71.6852	66.3017	65.4451	110.823	68.5593	33.2921	39.3838	35.5177	9.88799	17.3571	15.5969	31.1546	31.2061	35.2705	29.9105	36.647	19.4597	15.6069	19.6738
ENSG00000180438	TPRXL	146.588	-1.15702	0.312344	-3.7043	0.000211977	3.67371	0.00860566	Y	143.315	101.694	179.861	334.705	329.168	217.956	204.031	180.202	156.084	215.667	162.551	65.9023	44.4077	42.8825	205.658	272.848	69.7024	36.5258	78.4952	57.0454	65.6561	60.589
ENSG00000244094	SPRR2F	8.92727	-1.15752	0.36375	-3.18219	0.00146167	2.83515	0.0347077	Y	13.5423	21.6832	10.0591	25.0423	14.6854	5.99294	3.16127	6.60159	7.81592	13.0855	13.8625	9.40499	3.09422	4.89167	5.67861	12.3832	3.71731	3.32165	2.13396	3.23172	4.43698	8.57376
ENSG00000102048	ASB9	158.931	-1.17471	0.243502	-4.82422	1.40554e-06	5.85216	0.000146739	Y	109.984	143.763	106.19	234.939	211.822	304.621	417.04	196.422	235.862	245.029	218.73	48.7414	39.0644	48.6694	114.13	94.7597	150.317	108.881	99.4109	114.987	128.476	124.64
ENSG00000119508	NR4A3	23.3136	-1.18025	0.219264	-5.3828	7.3337e-08	7.13468	1.14374e-05	Y	37.0643	38.4569	37.7041	20.0823	29.795	36.6811	400.593	468.805	28.6851	39.5144	37.4196	15.6256	8.68015	14.6664	10.4372	5.48053	13.5756	11.9457	716.358	580.899	8.6353	13.5548
ENSG00000100626	GALNT16	14.3231	-1.18346	0.366446	-3.22957	0.00123979	2.90665	0.0310131	Y	40.183	40.146	25.6677	27.0597	13.656	10.0803	13.2091	23.1174	12.5609	3.16078	11.4622	9.15722	14.6433	4.38012	3.43651	5.14635	7.45237	5.41451	6.46902	13.9887	15.3783	9.33896
ENSG00000101680	LAMA1	84.1674	-1.18611	0.170366	-6.9621	3.35226e-12	11.4747	1.66069e-09	Y	113.465	117.369	100.08	89.3733	109.992	75.77	129.532	163.077	132.334	73.0847	184.409	76.1817	60.9523	61.4479	38.1538	39.8014	45.9588	38.2323	38.6506	52.2768	55.5851	55.9547
ENSG00000140795	MYLK3	339.927	-1.19337	0.237215	-5.03073	4.88611e-07	6.31104	6.02183e-05	Y	298.78	301.251	343.663	576.515	567.964	314.2	798.693	822.105	338.628	461.634	379.301	141.514	148.317	114.963	255.273	335.418	179.273	131.26	364.438	280.878	125.904	198.417
ENSG00000135097	MSI1	11.4265	-1.20272	0.388487	-3.0959	0.00196216	2.70727	0.0424798	Y	9.99257	2.18881	15.3206	19.1019	13.6017	21.4069	9.69207	27.6146	18.6486	19.214	17.8455	0.66491	11.7902	2.76602	4.01331	1.59197	11.6695	8.6123	7.45446	7.6174	9.40687	11.1687
ENSG00000113924	HGD	117.262	-1.20633	0.240455	-5.01685	5.25259e-07	6.27963	6.38013e-05	Y	81.1951	81.3826	109.017	244.387	223.932	340.75	112.525	132.733	172.287	122.623	179.105	56.7282	40.6071	41.177	87.8692	63.8314	108.349	98.3701	73.017	57.5147	84.115	68.2479
ENSG00000149972	CNTN5	72.5862	-1.21132	0.198301	-6.10852	1.00561e-09	8.99757	3.29958e-07	Y	96.7036	68.108	72.2548	106.805	97.4936	125.863	161.362	133.144	99.6497	64.3149	90.0863	35.7389	31.9616	23.4741	38.7893	28.148	76.2319	52.0511	62.9908	48.487	34.3716	48.8665
ENSG00000234911	TEX21P	73.7452	-1.2196	0.208775	-5.84168	5.16769e-09	8.2867	1.28002e-06	Y	100.83	98.0022	74.3816	78.5272	93.0261	121.903	167.14	138.492	74.2734	86.185	102.226	33.3724	22.0457	22.8479	30.1243	27.9395	57.745	61.1743	46.6454	71.6812	60.7955	53.0358
ENSG00000235142	LINC02532	23.0024	-1.23108	0.389765	-3.15852	0.00158575	2.79977	0.0368422	Y	27.8864	18.7174	26.456	13.6092	31.3357	60.2121	40.6903	30.6319	40.5003	28.0329	35.6694	15.3988	5.84854	0.501735	7.58011	6.46303	26.9968	33.2605	5.64167	12.321	26.4558	11.8437
ENSG00000134962	KLB	28.3559	-1.25237	0.225822	-5.5458	2.92615e-08	7.5337	5.13398e-06	Y	29.9781	33.022	21.0362	50.065	58.7056	25.1727	26.3664	33.9944	42.9861	58.8643	58.9025	13.167	6.1861	17.6056	17.0294	23.6443	23.2415	17.7196	16.0147	18.3173	15.5226	16.2888
ENSG00000198074	AKR1B10	235.258	-1.25624	0.279146	-4.50032	6.78524e-06	5.16844	0.000535716	Y	352.473	353.092	362.653	133.013	161.842	102.4	623.202	450.023	394.925	351.165	363.708	163.616	139.298	202.068	119.998	72.9657	55.1086	71.1162	185.699	242.932	131.851	142.537
ENSG00000170579	DLGAP1	42.0764	-1.25692	0.267504	-4.69869	2.61841e-06	5.58196	0.000243214	Y	48.7104	26.6548	31.6793	38.8847	39.307	44.7087	85.4748	74.9406	88.5131	89.9417	83.4872	9.80693	24.4303	19.3007	19.4784	16.9455	33.4464	27.0202	18.2629	19.1424	39.1235	46.4221
ENSG00000111218	PRMT8	20.4518	-1.26209	0.280342	-4.50196	6.73297e-06	5.17179	0.000534119	Y	18.6356	18.1574	16.6898	18.4063	19.8011	35.1487	35.5712	31.3742	35.3318	32.854	55.8309	5.51562	8.06251	9.56054	8.88385	6.60287	19.4417	13.9847	10.4343	7.3719	23.844	18.4353
ENSG00000144407	PTH2R	11.1701	-1.27704	0.298562	-4.27731	1.89168e-05	4.72315	0.00128132	Y	9.7942	22.4839	18.2451	27.1397	5.79158	12.1399	20.0614	10.431	22.784	18.392	7.17791	5.19549	5.69583	4.50277	6.96879	5.18306	7.70305	9.17654	7.86316	5.95207	4.08357	8.97609
ENSG00000136231	IGF2BP3	171.502	-1.28206	0.226297	-5.66536	1.46716e-08	7.83352	2.8296e-06	Y	180.855	156.878	158.909	260.276	260.622	211.229	447.6	259.275	164.452	231.53	336.337	42.1929	75.6118	65.9285	95.2444	142.303	70.193	186.146	134.497	87.2008	75.7948	129.975
ENSG00000179761	PIPOX	21.4496	-1.28238	0.256442	-5.00066	5.71344e-07	6.2431	6.9067e-05	Y	26.0829	16.1083	21.0956	21.3967	46.8682	52.5268	23.3762	28.7519	33.9001	28.5804	35.5635	5.40815	10.2044	6.4281	6.46847	16.6141	18.3149	8.37107	17.5422	14.7075	14.5743	19.0068
ENSG00000117834	SLC5A9	27.8742	-1.29788	0.361568	-3.58958	0.000331213	3.47989	0.0118402	Y	16.5814	14.394	15.6378	43.0338	56.5212	50.558	39.4532	19.8898	58.7022	77.7876	42.0266	3.23148	6.5007	7.57644	16.8355	37.6505	15.2155	13.5109	7.10137	28.9105	23.3479	18.7671
ENSG00000110900	TSPAN11	106.6	-1.30957	0.388194	-3.37348	0.000742246	3.12945	0.0212617	Y	56.0677	30.7049	42.9272	115.888	133.509	192.616	136.155	99.3259	313.998	274.625	275.856	21.4527	31.0697	22.2099	40.4589	42.3896	48.7497	81.8146	65.1297	42.1593	112.368	165.733
ENSG00000278771	RN7SL3	17.8667	-1.31417	0.273202	-4.81027	1.50726e-06	5.82181	0.000154174	Y	25.1646	19.6415	14.6263	43.4416	28.3574	15.5787	35.7648	28.2186	24.4264	21.8246	22.5367	10.3455	2.06441	7.83071	7.57734	11.2539	3.71459	9.96018	21.3124	10.7673	16.6537	12.0052
ENSG00000135100	HNF1A	14.3487	-1.31876	0.361211	-3.65093	0.000261292	3.58287	0.00997213	Y	34.0735	15.0293	7.24588	8.89047	15.2318	31.738	26.8244	11.2941	24.8856	24.9717	25.1678	4.54677	2.99081	3.05528	4.83658	3.45326	16.9673	20.5709	5.45708	7.47385	13.4775	7.48976
ENSG00000285758	AC036214.4	9.91805	-1.31924	0.358304	-3.6819	0.000231506	3.63544	0.00918212	Y	7.73681	11.3529	7.31664	5.00697	8.38777	15.5827	23.1976	12.2719	21.4932	22.8936	20.7902	3.76199	4.12445	1.9563	1.89233	4.50351	5.57747	3.32223	7.47237	6.46457	11.0888	12.0025
ENSG00000162873	KLHDC8A	155.492	-1.32348	0.394219	-3.35722	0.000787298	3.10386	0.0222258	Y	101	91.8208	75.3916	454.981	449.626	198.952	112.418	100.827	383.102	286.478	189.799	38.5117	21.2845	12.7256	167.742	174.202	106.807	88.3915	69.541	52.8921	135.244	109.09
ENSG00000087303	NID2	21.5289	-1.32387	0.324955	-4.07402	4.6209e-05	4.33527	0.00260016	Y	27.0438	25.2233	28.2672	19.0229	22.2761	27.9336	39.1647	55.1764	31.3644	19.9055	39.8568	17.8613	1.16121	9.78449	6.9005	5.94584	13.1971	5.62295	15.7604	32.9009	10.6145	18.6522
ENSG00000236130	PTCSC2	7.04049	-1.32877	0.392861	-3.38229	0.000718841	3.14337	0.0208425	Y	1.05997	10.2677	9.42052	12.9437	13.3493	6.25844	13.8585	5.86333	18.2076	6.78508	11.0857	0.498264	2.72737	4.77907	5.18528	8.3713	2.5354	2.97359	5.89284	5.4618	1.80289	5.56316
ENSG00000138792	ENPEP	64.1358	-1.33253	0.401869	-3.31583	0.000913708	3.03919	0.0248491	Y	81.4084	93.0107	86.4541	82.6688	74.652	115.637	151.036	125.05	79.6402	72.2481	43.9459	20.6296	2.78912	17.0741	10.3151	6.84647	34.3719	45.5883	117.805	41.86	37.9881	69.9683
ENSG00000130720	FIBCD1	17.5074	-1.34229	0.337148	-3.9813	6.85381e-05	4.16407	0.00354113	Y	12.4858	20.4348	50.9523	18.885	11.2528	15.9733	27.295	47.8206	21.454	16.4825	28.1007	4.58196	4.4386	4.51286	5.61449	13.3331	10.7531	17.3937	7.50533	7.55313	28.2732	10.066
ENSG00000203872	C6orf163	34.2559	-1.36528	0.283822	-4.81035	1.50665e-06	5.82199	0.000154174	Y	24.1577	32.8031	31.032	60.9254	41.1763	44.1351	49.6014	47.167	57.744	92.6759	60.6569	9.26769	8.42205	13.1894	20.5866	12.8491	13.2187	12.1581	28.8634	13.9325	48.2573	30.8107
ENSG00000230337	EXOSC10-AS1	15.1385	-1.36605	0.338565	-4.03482	5.46437e-05	4.26246	0.00298825	Y	19.9454	27.5312	25.5133	16.3033	19.4863	57.8324	19.7796	19.0136	10.8238	9.42804	14.7435	4.56521	8.57159	5.1347	5.9613	5.90657	21.9359	15.1034	8.33298	7.16411	5.8226	4.14908
ENSG00000174156	GSTA3	125.44	-1.36937	0.391627	-3.49662	0.000471186	3.32681	0.0155411	Y	73.7315	58.9759	58.5342	219.732	229.21	414.598	243.275	185.139	180.95	164.364	161.333	16.686	13.2016	13.5608	54.8189	64.1704	168.35	142.706	69.4088	60.169	79.3976	87.3674
ENSG00000262681	AC005722.2	15.893	-1.37018	0.31766	-4.31335	1.60796e-05	4.79373	0.00111302	Y	28.0447	37.1516	18.2921	8.34444	19.919	26.3712	12.6549	15.1069	25.401	29.4331	32.0505	6.58348	5.15526	5.86865	8.51499	2.25181	18.5926	7.75215	14.9462	2.15494	12.1968	12.8597
ENSG00000129990	SYT5	152.859	-1.37607	0.27209	-5.05742	4.2496e-07	6.37165	5.45006e-05	Y	205.705	153.086	243.772	112.942	143.197	187.424	330.743	285.463	245.951	268.05	249.748	41.3002	55.5027	59.7687	36.9319	58.3456	78.6173	115.823	53.2037	92.6909	250.839	93.7877
ENSG00000106823	ECM2	29.6986	-1.37639	0.271695	-5.06593	4.06401e-07	6.39104	5.2655e-05	Y	40.9092	25.0522	33.3408	63.2427	34.7899	53.2166	84.133	59.0313	23.8646	23.0658	30.0618	23.8729	13.2894	13.5385	20.9551	11.1225	17.7219	26.9658	25.9641	12.8881	5.77855	10.5643
ENSG00000157152	SYN2	8.20124	-1.37748	0.376996	-3.65383	0.000258359	3.58778	0.0099352	Y	9.39071	6.60268	7.35412	11.4299	11.16	5.76502	3.91198	10.1369	28.4838	21.9854	13.5894	4.8095	4.44659	3.91153	2.28113	7.00712	5.56678	5.5116	2.29302	0	7.76848	7.02166
ENSG00000249307	LINC01088	4.17061	-1.38352	0.454311	-3.04531	0.00232443	2.63368	0.047787	Y	5.79976	6.31022	6.51906	5.48808	6.68326	12.2038	3.36111	4.89969	1.9174	8.1245	4.82055	3.6665	3.53657	2.54291	0	3.82324	5.64736	1.40911	0	1.39973	0.704693	2.89591
ENSG00000258584	FAM181A-AS1	81.5365	-1.39026	0.128015	-10.8601	1.78621e-27	26.7481	4.51287e-23	Y	109.206	98.209	106.236	124.576	136.806	107.648	142.34	132.675	121.377	108.239	111.191	56.6173	42.8616	51.6845	31.7216	45.743	33.9536	35.467	32.4805	37.6382	70.2655	56.8682
ENSG00000164520	RAET1E	532.556	-1.39544	0.223301	-6.24917	4.12639e-10	9.38443	1.48933e-07	Y	458.746	534.267	507.025	1321.28	1332.35	968.791	824.321	615.511	650.355	621.91	653.348	151.465	200.021	161.56	424.982	445.797	334.177	338.787	328.317	388.717	192.71	261.78
ENSG00000250803	AC010255.3	74.1965	-1.3967	0.311131	-4.48911	7.15214e-06	5.14556	0.000558103	Y	56.4347	76.9788	63.2559	65.3553	89.38	111.877	142.945	132.918	133.114	136.872	171.716	20.2382	11.3215	21.6937	18.0171	22.0764	65.7151	64.5169	38.4818	29.2446	93.926	66.2445
ENSG00000243024	AC012158.1	10.371	-1.40405	0.415292	-3.38087	0.000722574	3.14112	0.0208821	Y	10.6585	8.67823	7.32517	14.1106	11.6317	44.2128	8.62357	13.3049	17.6972	19.1259	9.31436	4.99528	1.52516	2.90435	6.08248	10.0192	9.656	6.78883	1.57871	0.79676	16.3261	2.8067
ENSG00000182600	SNORC	78.9828	-1.40803	0.278641	-5.05321	4.34457e-07	6.36205	5.54371e-05	Y	78.0315	130.524	65.1624	115.495	172.969	155.938	127.415	107.905	109.307	89.0178	106.218	8.30909	32.9373	18.6451	28.8796	43.6292	62.8823	38.1692	48.0136	31.0957	99.5353	67.544
ENSG00000155754	C2CD6	6.13146	-1.41631	0.433738	-3.26536	0.00109327	2.96127	0.0282294	Y	6.62747	10.4713	2.04006	3.9176	7.18502	7.0105	13.009	11.3728	12.3611	16.6324	8.14032	1.0742	2.86625	0	2.81292	0	2.76348	4.90763	4.76008	3.23918	8.79495	4.90605
ENSG00000140287	HDC	12.437	-1.42673	0.436325	-3.26989	0.0010759	2.96823	0.0279369	Y	6.3065	8.71246	9.88762	36.3449	18.9533	49.5229	13.4725	11.8616	11.6353	15.0001	18.7514	3.57378	2.456	5.76805	1.85981	3.10615	16.3051	17.8487	2.09832	2.9725	5.09861	12.0784
ENSG00000143786	CNIH3	65.6074	-1.4389	0.216283	-6.65288	2.87419e-11	10.5415	1.21027e-08	Y	87.6142	60.3133	68.8481	105.009	153.008	153.55	70.9455	50.3833	104.896	91.825	107.053	24.166	21.5119	28.9764	27.6756	47.1274	47.6237	40.0631	27.3078	26.1878	64.9105	34.366
ENSG00000188487	INSC	5.90568	-1.44122	0.455497	-3.16407	0.00155581	2.80804	0.0363287	Y	10.7746	5.07435	7.08039	2.81024	1.97501	10.9919	6.79936	11.5141	6.53165	12.4262	18.2558	5.9392	3.63089	3.29059	0	2.38393	3.04347	3.37466	0	4.04655	3.40997	6.57205
ENSG00000177455	CD19	17.631	-1.4518	0.456983	-3.17693	0.00148845	2.82727	0.0351784	Y	10.8168	18.0949	21.9973	17.9645	9.23006	27.8521	26.6008	27.2676	54.6373	34.8532	34.7042	3.23668	3.54853	3.36625	0	2.906	15.9955	11.6739	9.07271	3.70793	33.3913	16.9651
ENSG00000103647	CORO2B	121.083	-1.45959	0.378999	-3.85118	0.00011755	3.92978	0.00537546	Y	99.5133	87.5122	84.0205	36.9327	30.2027	395.15	215.534	172.876	263.489	249.073	319.682	42.3946	48.2057	28.7799	34.5742	31.3806	124.032	116.216	60.1919	38.6081	91.196	94.2574
ENSG00000224843	LINC00240	115.707	-1.46341	0.239275	-6.11601	9.59475e-10	9.01797	3.23215e-07	Y	97.2668	96.4474	126.118	189.202	186.701	248.291	181.938	159.515	217.069	187.329	177.892	28.8678	21.1156	35.0373	45.7546	56.6283	108.143	99.2788	64.4031	53.7896	86.964	77.7901
ENSG00000143546	S100A8	82.4972	-1.48409	0.26246	-5.65454	1.56263e-08	7.80614	2.9909e-06	Y	159.837	175.935	148.011	163.318	241.829	79.676	71.058	84.4435	83.9139	55.6121	73.5562	61.5777	60.2787	73.9793	31.471	34.0134	48.6605	43.0267	18.26	45.5635	32.4158	28.5016
ENSG00000153283	CD96	6.41699	-1.50455	0.428414	-3.51191	0.000444904	3.35173	0.0148488	Y	8.3661	5.45665	3.14891	12.3379	8.29841	10.1124	15.2894	4.45417	10.959	19.0304	5.70866	3.70024	3.30524	3.05319	5.32392	4.86963	2.17998	3.49802	1.15422	2.64232	8.28497	0
ENSG00000272904	AL390726.3	10.9181	-1.50652	0.435956	-3.45567	0.000548919	3.26049	0.0173198	Y	10.6406	19.6191	14.6312	10.0172	16.7841	19.1773	23.181	16.9737	14.6549	22.9002	9.53062	0	4.12575	5.87012	6.62525	5.62866	9.29301	16.6079	0	1.07722	0	12.8607
ENSG00000022267	FHL1	162.667	-1.53678	0.226103	-6.7968	1.06967e-11	10.9707	4.74128e-09	Y	221.672	213.597	204.664	226.794	267.315	139.959	398.344	357.846	191.619	192.253	247.927	95.4368	116.498	96.4173	79.9058	91.3515	34.118	26.9434	105.412	133.05	51.6635	85.8818
ENSG00000283324	CTXND2	4.99705	-1.537	0.437009	-3.5171	0.000436287	3.36023	0.0146191	Y	1.93432	6.19326	4.57274	18.3604	8.38886	3.59594	10.5424	7.5499	8.79275	5.45126	6.06411	0.940498	1.0312	0.9782	4.73121	4.50336	0.929508	1.10735	3.20202	4.3095	3.32694	3.42935
ENSG00000231769	AL035701.1	39.0719	-1.55423	0.3118	-4.9847	6.20588e-07	6.2072	7.34952e-05	Y	38.9419	27.6795	32.0874	41.2851	74.9954	73.4129	70.9618	53.2719	82.0981	68.604	78.2368	7.79984	8.22877	1.87354	25.6722	18.3132	36.1681	29.7073	21.7729	11.6841	24.7837	32.0036
ENSG00000088320	REM1	11.8989	-1.56642	0.501496	-3.12349	0.00178719	2.74783	0.0397827	Y	9.67117	9.28905	2.74371	8.34515	11.5336	45.5493	7.38069	5.66355	39.0787	27.2548	29.4532	0.940498	2.06227	2.93449	1.89237	1.12587	13.9434	11.0739	6.40466	4.30966	9.98014	11.1453
ENSG00000137198	GMPR	70.3794	-1.57039	0.275975	-5.69033	1.26791e-08	7.89691	2.55441e-06	Y	54.6165	48.9184	42.7706	136.348	119.026	84.1624	114.792	106.974	140.474	144.831	163.527	15.8545	15.0801	28.0609	46.6558	40.3551	29.0432	16.801	40.0471	41.8165	69.9343	48.2592
ENSG00000226849	AL109811.1	87.1724	-1.57857	0.328414	-4.80664	1.53485e-06	5.81393	0.000156363	Y	111.213	134.163	85.0575	105.977	107.986	299.671	118.107	97.2444	138.729	129.726	109.146	22.5719	12.3729	16.6281	27.4377	32.651	101.328	114.066	30.959	17.2393	53.2236	52.2963
ENSG00000249464	LINC01091	36.1766	-1.57897	0.363602	-4.34256	1.4083e-05	4.8513	0.000996662	Y	26.1265	30.9246	34.8583	33.0684	24.442	131.405	69.9878	74.4221	54.3936	40.2942	74.5574	15.4792	16.7478	10.7216	3.19604	3.73976	27.2539	35.2407	27.9935	23.4665	12.5781	24.9885
ENSG00000166840	GLYATL1	8.34323	-1.581	0.463358	-3.41205	0.000644766	3.1906	0.019416	Y	1.95644	21.4002	6.733	27.492	13.9548	5.45846	16.9907	7.05146	9.86764	9.67405	18.218	0	1.26545	0	5.69355	8.10479	6.32151	4.72849	2.61903	3.75216	3.33321	8.93594
ENSG00000211452	DIO1	152.119	-1.58272	0.275294	-5.74922	8.9656e-09	8.04742	2.04068e-06	Y	106.602	121.794	118.538	195.92	275.613	399.359	378.11	308.044	224.718	210.548	170.439	38.3291	20.8912	35.3369	70.9158	77.5243	107.437	84.5428	119.56	110.208	88.0675	84.1093
ENSG00000176927	EFCAB5	30.153	-1.59217	0.297221	-5.35687	8.46744e-08	7.07225	1.30445e-05	Y	44.2248	27.8378	41.7523	26.0952	49.0597	34.8323	66.6003	63.2049	71.0457	37.8289	31.0182	11.5885	14.7458	18.6778	16.22	6.47396	28.2843	20.296	18.3595	23.5771	1.92155	9.7212
ENSG00000138798	EGF	48.7896	-1.60701	0.32542	-4.93828	7.88152e-07	6.10339	8.85008e-05	Y	30.8682	46.414	58.5447	98.2208	100.102	73.1151	103.308	57.3799	124.184	72.7168	33.4633	11.6087	11.8986	19.0957	24.5921	84.9576	9.74174	11.1111	21.494	32.5233	19.9622	28.068
ENSG00000250878	METTL21EP	3.58871	-1.61595	0.513994	-3.14391	0.00166708	2.77804	0.0380821	Y	1.744	3.39869	3.29868	4.67901	4.72675	3.24248	14.2623	12.7688	2.98514	4.91483	3.12432	0.848029	1.85942	0	1.70624	1.01519	2.51461	3.99418	2.8877	0.971512	3.23687	0.773029
ENSG00000101890	GUCY2F	8.56125	-1.64222	0.468231	-3.50728	0.000452715	3.34418	0.0150895	Y	5.80232	4.12791	2.74382	11.6821	12.5803	28.7686	14.7643	13.2189	12.7005	16.3516	19.9232	1.88099	0	0	0.946103	4.50363	6.50746	12.182	3.20279	4.30989	4.43517	7.71581
ENSG00000260604	AL590004.3	188.965	-1.6443	0.378723	-4.34171	1.41377e-05	4.84962	0.000997735	Y	142.153	140.342	109.755	215.278	228.53	547.806	413.431	277.627	374.174	346.644	354.28	14.1075	21.6512	30.3206	54.8722	52.9184	203.597	177.196	81.1418	62.4947	129.724	179.177
ENSG00000241135	LINC00881	3.98058	-1.64817	0.47827	-3.4461	0.000568748	3.24508	0.0176963	Y	6.34386	1.93464	4.28414	7.03845	6.8789	14.5994	3.94986	3.5353	2.74613	9.7935	5.68217	1.76239	0.966301	0	3.89368	1.54359	4.0656	2.07488	0	3.03095	1.03921	2.4099
ENSG00000251434	AC104071.1	3.98256	-1.65435	0.536166	-3.08552	0.00203198	2.69208	0.0436291	Y	7.73881	9.29367	10.0588	8.34795	6.29434	7.19143	1.05361	2.82868	5.86197	4.36207	3.46574	0	2.06294	0.978373	6.62544	0	1.85855	5.53587	3.20062	0	0	0.857387
ENSG00000042781	USH2A	19.2987	-1.70385	0.290875	-5.85767	4.69395e-09	8.32846	1.17418e-06	Y	14.7179	24.2938	16.3652	44.0028	42.4485	18.4578	44.6965	32.0163	22.0804	31.8223	28.5501	7.08548	8.73813	6.44747	29.827	5.30157	12.257	7.30063	10.0547	3.04414	7.30874	7.75543
ENSG00000101958	GLRA2	8.23543	-1.70554	0.39383	-4.33064	1.48674e-05	4.82777	0.00104051	Y	15.4848	11.3606	12.8142	11.6912	8.39343	7.19761	21.1074	32.1262	4.84768	6.5457	6.8772	5.64729	1.03184	2.93658	1.89367	4.50705	4.65168	4.43317	7.47875	6.46973	1.10965	2.57391
ENSG00000126860	EVI2A	17.9084	-1.70793	0.290692	-5.87539	4.21859e-09	8.37483	1.09879e-06	Y	14.0803	15.0265	14.7236	30.7319	37.8132	36.0285	49.2971	27.5228	20.5949	19.8402	36.6128	2.56743	8.02397	4.34955	13.754	8.80598	8.2667	12.0923	12.1349	4.79082	7.39643	9.53056
ENSG00000157150	TIMP4	165.58	-1.70883	0.330527	-5.17001	2.34081e-07	6.63063	3.21416e-05	Y	199.236	199.219	163.703	399.76	399.524	468.671	243.527	207.617	146.546	174.442	187.122	26.3339	29.9049	33.259	131.529	136.226	167.31	140.633	52.2991	30.1664	65.4304	40.295
ENSG00000197291	RAMP2-AS1	5.14279	-1.71369	0.48905	-3.50411	0.000458136	3.33901	0.01523	Y	4.12358	9.85811	1.88009	6.86179	4.08316	12.7065	5.07821	11.5463	13.4562	10.7421	6.0193	0	0	2.01075	0.972502	3.47167	0	6.35689	0.685852	3.32228	4.67882	5.28714
ENSG00000253660	AC008464.1	8.99779	-1.7145	0.306847	-5.58748	2.30389e-08	7.63754	4.1282e-06	Y	17.4117	15.4882	10.0591	11.6865	15.7346	13.1844	15.806	19.8042	11.7239	9.81419	11.2633	3.762	4.12566	2.93502	2.83933	2.25149	1.85864	3.32163	10.6697	5.38617	1.10926	7.7164
ENSG00000123496	IL13RA2	3.37833	-1.73693	0.561959	-3.09085	0.00199587	2.69987	0.043062	Y	4.44567	5.7609	9.35807	3.88155	0	5.57503	8.82645	10.5352	0.908793	2.02831	5.78868	0.874866	0.959216	0	1.76039	2.09457	3.45863	1.03009	3.97155	1.0022	2.06314	0
ENSG00000147206	NXF3	6.88593	-1.74362	0.476531	-3.65899	0.000253216	3.59651	0.00978209	Y	8.59332	4.40334	3.82196	9.083	19.81	23.8069	11.9483	11.1617	3.12616	16.1257	4.47232	2.24614	0.549902	1.95771	2.33058	3.00222	4.78302	8.42123	2.41191	0	4.43951	4.99564
ENSG00000112818	MEP1A	40.6579	-1.74577	0.248914	-7.01354	2.32365e-12	11.6338	1.22306e-09	Y	75.4313	77.4006	90.5454	53.4051	45.0809	52.7421	113.891	88.7494	28.3319	29.4334	33.7832	22.5719	13.4038	20.5405	18.9224	22.518	16.7332	12.1818	26.6891	22.6267	16.6323	12.8597
ENSG00000257568	AC079035.1	5.04085	-1.75978	0.451451	-3.89804	9.69726e-05	4.01335	0.00465144	Y	10.6396	12.3886	3.65801	5.84262	4.19517	7.1917	9.48587	6.60374	2.93094	8.72289	13.8617	2.8215	2.06261	1.95654	0.946344	0	0.929413	2.21456	1.06715	1.0773	8.87296	3.42943
ENSG00000244345	AC104435.2	7.73964	-1.76329	0.420499	-4.19334	2.74882e-05	4.56085	0.00174057	Y	4.83616	5.16185	10.0596	17.5277	6.29267	16.7807	22.1341	11.321	15.6317	11.9939	9.52987	1.881	0	0	2.83901	5.62897	3.71768	7.751	0	5.38655	6.65466	5.14414
ENSG00000283511	AC137936.2	3.98919	-1.77122	0.570469	-3.10486	0.00190372	2.7204	0.0418238	Y	0	3.45131	3.66957	2.2277	4.90207	8.81269	11.2728	11.3499	5.87944	10.4841	5.78927	2.51323	2.06785	0	1.26604	3.76289	1.24305	0	0	4.32273	0.740051	4.00743
ENSG00000228495	LINC01013	4.75989	-1.78702	0.49946	-3.57791	0.000346356	3.46048	0.0121876	Y	6.9381	3.63836	6.76081	11.4666	7.75196	1.22841	11.4394	3.05635	4.00491	6.8975	18.6961	0.963848	0	1.00247	0.69799	3.32223	3.73866	3.90358	1.09388	0	3.09099	5.02556
ENSG00000188869	TMC3	10.0994	-1.81547	0.353731	-5.13236	2.86126e-07	6.54344	3.80473e-05	Y	13.4402	14.3423	15.4354	11.597	9.36645	4.8918	32.4559	18.7478	14.9031	20.7616	17.1984	1.86732	1.05189	2.91297	3.75685	1.11773	3.69157	4.39765	5.44613	5.34825	8.95993	10.4959
ENSG00000198610	AKR1C4	2.4518	-1.8201	0.563741	-3.22861	0.00124393	2.9052	0.0310859	Y	1.88269	3.55553	3.56051	2.43687	3.06187	5.83323	2.05216	4.1669	5.26541	6.36692	4.21588	0	1.00367	3.80836	0.920986	0	0.904686	2.15557	0	0	1.07938	1.6689
ENSG00000144452	ABCA12	307.81	-1.82851	0.24078	-7.59411	3.0991e-14	13.5088	2.37269e-11	Y	390.788	386.121	341.322	913.339	719.647	877.924	285.196	284.566	314.867	420.933	350.046	129.505	109.047	161.03	147.263	150.544	204.081	206.646	76.7041	66.5631	96.2494	139.435
ENSG00000110436	SLC1A2	11.7596	-1.85157	0.427615	-4.33	1.49108e-05	4.8265	0.00104067	Y	29.4107	42.9005	5.31293	10.4657	8.31141	25.5116	19.5599	11.0317	17.8145	17.881	17.1005	0.929667	0	9.36512	2.87343	4.03615	11.1795	7.48432	3.26635	0.93718	4.90546	8.43432
ENSG00000263450	AC090371.1	7.35073	-1.8652	0.487938	-3.82263	0.000132038	3.8793	0.00588351	Y	4.83692	5.16351	3.65768	2.5045	8.39308	20.3755	12.642	13.1985	19.54	19.6301	17.3292	0.9405	1.03151	1.95681	0.946535	0	4.64618	1.10714	3.20038	5.38585	6.65629	8.57395
ENSG00000198963	RORB	8.10789	-1.86631	0.44016	-4.24008	2.23442e-05	4.65084	0.00147396	Y	4.53309	6.7817	11.5077	10.8944	9.12892	33.096	16.2448	30.3678	6.42	2.34733	8.84565	4.00765	4.14257	4.31973	4.43484	2.52513	2.85738	5.93317	4.40221	3.60784	0	1.97567
ENSG00000007264	MATK	5.59122	-1.89456	0.582012	-3.25519	0.00113317	2.9457	0.0290208	Y	3.88526	6.00708	1.94703	4.15503	1.41872	7.14853	14.5746	7.3849	9.91871	18.5266	21.8342	0	0	0	0	1.30579	2.82268	3.35418	2.47608	3.96411	7.32158	4.9618
ENSG00000260286	ARMH2	4.53023	-1.90697	0.571695	-3.33564	0.000851028	3.07006	0.0235411	Y	13.5415	7.22684	0	5.84271	11.537	2.39722	7.37764	16.0368	7.81586	0	6.93091	1.881	0	1.95656	3.78543	2.25157	0	2.21454	1.06712	2.15459	2.21828	3.42944
ENSG00000237931	CLIC4P3	3.24072	-1.92609	0.563699	-3.41688	0.000633439	3.1983	0.0192123	Y	1.93454	2.06491	2.74345	9.1817	7.3421	2.39721	6.32324	2.82972	2.93096	11.9945	6.93104	0.940499	1.03135	0	0	0	1.85874	1.10725	2.13413	2.15455	1.10918	4.28683
ENSG00000264324	AC006030.1	10.395	-1.96656	0.539301	-3.6465	0.000265837	3.57538	0.0100695	Y	8.70336	15.4792	32.9261	7.5098	19.9182	19.1791	35.8577	14.164	7.81566	8.72071	12.127	9.40497	0	8.80283	8.51478	0	6.50757	0	6.40578	0	6.65261	0
ENSG00000206249	AL359555.1	12.1258	-1.98362	0.569297	-3.48434	0.000493355	3.30684	0.0161042	Y	7.73802	14.4538	2.74349	13.3548	17.83	33.5611	29.5103	31.1299	21.4936	19.6268	21.6591	0	1.03133	0.978283	0	2.25156	14.8703	16.609	3.20135	0	4.43658	10.2883
ENSG00000078053	AMPH	9.01465	-2.00431	0.522012	-3.83958	0.000123244	3.90923	0.00555039	Y	9.49985	17.9053	34.0035	4.49441	7.77551	15.929	11.8137	10.6042	16.7949	14.0551	13.0183	1.07429	14.733	0	0	0.691263	4.24722	0	3.25078	0.661524	11.9805	5.78995
ENSG00000135914	HTR2B	7.62158	-2.00516	0.381978	-5.24942	1.52577e-07	6.81651	2.22825e-05	Y	12.5722	8.25645	9.14587	14.1862	5.24222	23.9735	15.8171	10.3845	14.6545	14.172	6.06376	7.52398	3.09329	3.91255	2.83845	1.12589	2.78878	3.32226	5.33755	2.15488	1.10886	0
ENSG00000126785	RHOJ	7.24773	-2.05061	0.467062	-4.39045	1.13116e-05	4.94648	0.000825976	Y	14.7798	8.39645	12.574	6.78921	13.3488	6.50188	12.8706	18.3745	25.3205	5.18643	5.28588	4.19099	2.09721	0	0	0.763387	0	0	10.5181	5.84437	3.14194	3.46602
ENSG00000103485	QPRT	17.7458	-2.05366	0.369681	-5.55524	2.77236e-08	7.55715	4.89817e-06	Y	42.9377	25.4888	29.6457	29.6255	35.5517	25.9142	8.13813	11.6759	29.9287	24.3995	48.8044	5.48414	6.36611	5.28425	6.36781	11.5	4.30505	0.854672	10.7659	0.831534	11.9809	14.5563
ENSG00000270379	HEATR9	5.55005	-2.06051	0.478864	-4.30291	1.68567e-05	4.77323	0.00115416	Y	4.60443	4.54747	4.35439	6.21073	7.21288	12.3691	11.5841	18.2395	8.40112	12.8515	5.38513	6.19157	2.15681	0	5.83465	0.968162	2.75364	3.88441	0	0	3.81421	0.737231
ENSG00000164530	PI16	4.0199	-2.06124	0.623884	-3.30389	0.000953532	3.02066	0.0255077	Y	1.30296	10.2536	3.08722	3.11926	1.41259	12.2645	3.75255	6.46768	3.32933	14.8267	8.97924	0.633558	0.694601	6.37906	3.49045	0.758437	3.25007	0	0.719097	0	3.71697	0
ENSG00000260337	AC091544.4	32.3106	-2.11648	0.575123	-3.68004	0.000233194	3.63228	0.00923456	Y	17.7269	16.2146	25.0595	26.5167	29.2835	261.65	28.5373	19.2512	42.6394	38.0621	73.1928	12.3144	1.79999	4.26893	2.47755	2.94842	40.0735	26.1008	1.86382	0.940526	24.1965	15.7153
ENSG00000170835	CEL	221.413	-2.11941	0.270278	-7.84161	4.44809e-15	14.3518	4.68255e-12	Y	430.351	465.45	497.538	181.08	235.896	167.815	637.974	604.212	265.734	251.824	221.759	121.324	78.3624	119.332	50.1454	56.2945	37.1841	43.1897	124.901	131.449	79.8366	69.4428
ENSG00000156006	NAT2	3.16808	-2.147	0.534461	-4.01713	5.89103e-05	4.22981	0.00315333	Y	5.2953	8.88079	5.0073	3.40955	2.46051	4.68771	4.74347	5.90546	5.6849	6.54434	3.83865	2.20687	3.09496	0	2.83999	0	2.59406	1.6613	0	0.84269	0	0
ENSG00000121440	PDZRN3	3.13768	-2.16316	0.662538	-3.26496	0.00109481	2.96066	0.0282294	Y	2.30637	4.85826	15.795	3.2813	8.16901	0	6.26955	3.51203	4.4482	2.64568	1.84027	0.99958	0	0	1.27722	4.13365	0.657608	0	0.75517	7.16896	0	0.911174
ENSG00000198734	F5	162.951	-2.16787	0.261005	-8.30585	9.91047e-17	16.0039	1.47287e-13	Y	259.502	344.366	285.655	157.091	186.518	225.172	517.28	493.543	111.481	167.712	181.603	52.722	54.8237	94.8804	22.7405	38.3492	57.3922	64.46	75.5111	69.248	38.3157	86.5498
ENSG00000104112	SCG3	35.1701	-2.21657	0.290972	-7.61781	2.58016e-14	13.5884	2.03711e-11	Y	34.8662	33.1849	33.8661	50.4127	83.7685	79.5401	64.7385	54.2812	59.0225	65.8588	77.6553	9.16445	4.09221	6.67168	11.9849	14.2624	29.3723	16.1869	3.12082	6.2255	23.7699	11.6954
ENSG00000260386	LINC01225	2.32837	-2.24345	0.674571	-3.32575	0.000881822	3.05462	0.0242166	Y	3.34812	1.86881	8.05845	3.54617	3.69958	9.99804	0.760257	1.28871	3.0368	3.20506	3.72975	0	2.16173	2.11562	0	0	1.94958	0.798422	1.65912	0	0	0
ENSG00000173702	MUC13	652.137	-2.27427	0.396912	-5.72992	1.00479e-08	7.99792	2.20852e-06	Y	247.001	228.58	294.737	1557.47	1521.91	1157.66	780.678	886.398	1350.46	1673.85	2190.64	76.9438	70.9802	40.5986	211.445	272.965	322.765	311.581	164.027	148.348	387.195	450.768
ENSG00000138722	MMRN1	6.95297	-2.30917	0.652594	-3.53846	0.000402474	3.39526	0.0137268	Y	5.07852	1.39366	1.00792	12.9419	26.3181	6.10056	2.2738	5.05815	29.3884	9.22213	28.286	0	0	0	2.66796	5.88018	3.93242	1.22044	0	3.56219	4.89684	3.7363
ENSG00000259721	AC090877.2	4.36582	-2.31829	0.58572	-3.95802	7.55742e-05	4.12163	0.00381114	Y	1.75579	5.62294	10.1671	6.16693	1.66108	11.5967	15.2355	13.5153	4.64328	1.97935	6.86547	0	1.80484	1.77579	0	0	3.15923	3.92531	4.06905	0	0.585589	1.51892
ENSG00000284612	AL591543.1	4.49541	-2.35665	0.691508	-3.40799	0.000654426	3.18414	0.0195901	Y	1.36028	2.0252	0.643261	20.3532	23.7714	2.52918	2.96691	3.98455	6.87112	10.13	7.14894	0.661468	0	1.37583	1.85658	5.37661	0	2.95174	0	2.11403	2.17586	0.602961
ENSG00000180525	PRR26	9.46011	-2.39871	0.603794	-3.97273	7.10545e-05	4.14841	0.00361934	Y	5.18315	4.22952	2.05043	6.68443	23.3758	11.1238	30.422	47.7083	8.56211	14.8473	19.5223	0.823721	0	0	0	1.53803	1.9449	1.60826	6.8653	12.5563	2.47258	6.60424
ENSG00000147465	STAR	26.6949	-2.43592	0.339422	-7.17667	7.14275e-13	12.1461	4.29671e-10	Y	15.6508	31.4678	35.2909	21.6334	36.7509	49.173	77.905	62.818	65.1581	46.8244	49.2651	4.78327	4.48341	7.71994	0.685675	9.06728	12.4887	4.97636	6.96234	10.4053	20.2215	13.5556
ENSG00000127831	VIL1	4.88254	-2.47545	0.71206	-3.47646	0.000508077	3.29407	0.0164571	Y	0.363072	0	7.83254	4.38418	11.1058	9.11054	5.86371	1.67955	12.5961	30.143	8.75185	0	1.16128	0	3.37186	2.00343	0.698083	0	0.400849	0	4.41109	3.53889
ENSG00000197616	MYH6	2.76967	-2.53151	0.692676	-3.65468	0.000257506	3.58921	0.00991752	Y	1.22048	0	3.0281	6.78966	5.21267	10.2268	5.14572	3.12565	2.895	8.44257	7.17715	0	0.611566	0.580169	0.561183	0	0	2.62766	0	0	3.28839	0
ENSG00000180988	OR52N2	1.85528	-2.5419	0.734146	-3.46239	0.000535396	3.27133	0.0170793	Y	0.967192	2.06456	3.65812	4.17302	1.04868	2.39727	5.27069	2.83079	2.93093	4.36119	5.19794	0	1.03124	0	1.89257	0	0	0	2.13453	0	0	0.857347
ENSG00000138347	MYPN	2.05251	-2.67288	0.783244	-3.41258	0.000643521	3.19144	0.0194016	Y	1.0096	3.23212	2.86459	6.9692	3.54006	2.5029	4.40416	4.92902	0	4.55227	4.52171	0	0	0	0	1.17547	0	3.46861	0	1.98548	0	0
ENSG00000244541	LINC01213	0.981722	-2.7091	0.855166	-3.16792	0.00153534	2.81379	0.0359837	Y	0	2.1957	0.851735	0.887446	0.977297	3.82169	2.2389	2.00326	1.82009	2.31855	2.42128	0	0	0	0	1.19643	0.865517	0	0	0	0	0
ENSG00000261794	GOLGA8H	46.0132	-2.72014	0.478	-5.69068	1.26536e-08	7.89779	2.55441e-06	Y	38.6841	40.2513	28.352	64.2562	76.5385	55.1389	202.451	203.902	50.8022	50.148	68.4346	6.58348	8.24891	0.978148	10.4078	14.6364	0	4.42963	32.0244	20.4711	5.54439	30.0063
ENSG00000134551	PRH2	43.4305	-2.73995	0.354613	-7.72658	1.10476e-14	13.9567	9.62474e-12	Y	36.644	45.4588	30.9504	82.3354	77.2199	80.9915	68.3971	42.8627	119.286	119.469	127.268	1.92582	5.98431	1.00166	12.813	18.441	8.56306	14.7366	12.016	5.51447	22.5258	21.0675
ENSG00000118094	TREH	4.41675	-2.75921	0.718396	-3.8408	0.000122635	3.91138	0.00554272	Y	15.0714	3.10465	13.4548	3.5875	7.4692	1.45744	19.0087	15.5823	0.593927	0.662726	1.73186	0.57176	0	0	2.71096	4.17281	1.06093	0	1.21829	3.9929	0.67409	1.04238
ENSG00000105642	KCNN1	2.62354	-2.76696	0.682537	-4.05393	5.03637e-05	4.29788	0.00277825	Y	2.92877	2.08374	3.69288	0.76132	2.93618	9.61742	2.12872	6.67001	6.83569	6.56118	4.33995	0	0	0	0.955129	0.513623	0.938351	0	1.07754	4.30621	0.505816	0.865433
ENSG00000171711	DEFB4A	4.76839	-2.90967	0.876503	-3.31963	0.000901368	3.0451	0.0245929	Y	7.74099	11.3655	2.74285	21.7131	28.3417	9.58769	0	0	2.93108	5.45445	2.59987	0	0	0.978617	0	4.50219	3.71579	0	0	3.23086	0	0
ENSG00000182732	RGS6	1.70586	-2.9251	0.933195	-3.1345	0.00172148	2.7641	0.0387291	Y	0.333389	0	6.25512	4.24323	3.74182	0	5.6044	1.61091	7.16401	2.21637	2.6483	1.67796	0	0	0	0	0	0	0	0	1.14675	0.886679
ENSG00000263606	AP000919.1	1.11164	-2.97305	0.928873	-3.20071	0.0013709	2.863	0.0331125	Y	1.04035	1.11037	0	3.59093	1.12801	5.1571	2.26764	0	3.15258	1.17276	3.72738	0	1.10924	0	0	0	0.999745	0	0	0	0	0
ENSG00000139767	SRRM4	6.05569	-3.06473	0.6269	-4.8887	1.01502e-06	5.99353	0.000111497	Y	9.86751	12.8523	14.2236	9.09387	0.864878	0.988968	23.9843	17.7698	12.2649	9.18891	6.70647	0	0	0.268983	0.520358	6.84425	0.767008	1.21828	0.859303	0	1.50234	3.43904
ENSG00000241388	HNF1A-AS1	5.40507	-3.14468	0.86578	-3.63219	0.000281023	3.55126	0.0104106	Y	0	1.03347	1.26541	3.65481	11.8314	25.1911	12.2956	2.60911	20.7249	15.0293	11.47	0	0	0	0	0	4.68658	4.88844	1.17997	0	0	3.05151
ENSG00000205856	C22orf42	11.7115	-3.25468	0.651729	-4.99392	5.91666e-07	6.22792	7.05115e-05	Y	4.5028	3.82957	5.0898	12.3853	7.7808	16.123	56.7195	48.1492	26.7362	23.2586	28.1235	0	0	0	0	0	0.862188	2.57251	3.96022	10.0321	5.14304	2.38567
ENSG00000265907	AP000919.2	1.98268	-3.30228	0.889595	-3.71212	0.00020553	3.68712	0.00841609	Y	2.10535	0	5.97037	6.35905	0	0	4.22539	5.83483	5.31575	4.74685	5.35461	0	0	0	0	0	0	0	0	1.93789	0.997735	0.771185
ENSG00000216977	RPL21P65	1.22291	-3.41738	0.807403	-4.23256	2.31046e-05	4.6363	0.00151227	Y	1.93496	2.06582	1.82873	4.17474	3.14807	1.19852	2.10638	0.942332	4.88505	1.09069	2.59957	0	0	0	0	0	0.929121	0	0	0	0	0
ENSG00000235984	GPC5-AS1	1.54511	-3.44434	0.914974	-3.76441	0.000166943	3.77743	0.00716096	Y	0.978647	1.04499	0	0.844634	6.36991	3.63635	1.06471	2.85729	4.94079	7.72323	2.62949	1.90243	0	0	0	0	0	0	0	0	0	0
ENSG00000198216	CACNA1E	2.85602	-3.45263	0.924393	-3.73502	0.0001877	3.72654	0.00786441	Y	0	0.956662	26.3157	4.02318	3.30077	3.70439	6.54891	0.884758	2.76191	7.93475	1.14598	0	0	0.916405	0	0	0	3.05125	0.714194	0	0	0.573474
ENSG00000212994	RPS26P6	1.5513	-4.06096	1.18019	-3.44093	0.000579717	3.23678	0.0179933	Y	5.80621	0	5.48544	2.50564	0	2.39686	9.47213	0	5.86222	0	2.60004	0	0	0	0	0	0	0	0	0	0	0
ENSG00000136960	ENPP2	2.8958	-4.43201	0.781244	-5.67302	1.40303e-08	7.85293	2.76209e-06	Y	2.41584	2.41986	3.42688	9.03034	3.04661	5.05513	3.31637	1.17897	8.84329	16.8316	6.25124	0	0	0	0	0	0	0	0	1.34569	0	0.54574
actin or myosin binding or migration related.
