# Supplementary material for: MTOR signaling regulates the development of airway mucous cell metaplasia associated with severe asthma
Source: JCI Insight. 2025 May 29;10(13):e187904. doi: 10.1172/jci.insight.187904 (PMC12288895; doi:10.1172/jci.insight.187904)
Supplement: Supplemental data set 2 [file jciinsight-10-187904-s108.xlsx]

## Sheet: GO_Biological_Process_2023_tabl
Term	Overlap	P-value	Adjusted P-value	Old P-value	Old Adjusted P-value	Odds Ratio	Combined Score	Genes
Positive Regulation Of Lamellipodium Morphogenesis (GO:2000394)	2024-02-06	5.82044e-05	0.0145935	0	0	262.579	2560.55	VIL1;ENPP2
Regulation Of Epithelial Cell Migration (GO:0010632)	1950-03-01	0.000136086	0.0145935	0	0	34.3525	305.814	VIL1;RHOJ;ENPP2
Regulation Of Lamellipodium Morphogenesis (GO:2000392)	2024-02-10	0.000173732	0.0145935	0	0	131.263	1136.48	VIL1;ENPP2
Sphingolipid Catabolic Process (GO:0030149)	2024-02-15	0.00040282	0.0253777	0	0	80.7571	631.28	ENPP2;CEL
Anterograde Trans-Synaptic Signaling (GO:0098916)	4/199	0.000656622	0.0330937	0	0	11.2621	82.5333	HTR2B;KCNN1;AMPH;CACNA1E
Sarcomere Organization (GO:0045214)	2024-02-29	0.00153025	0.0629355	0	0	38.8558	251.876	MYPN;MYH6
Positive Regulation Of Lamellipodium Organization (GO:1902745)	1931-02-01	0.00174821	0.0629355	0	0	36.1724	229.665	VIL1;ENPP2
Chemical Synaptic Transmission (GO:0007268)	4/273	0.0021089	0.0664303	0	0	8.13342	50.1148	HTR2B;KCNN1;AMPH;CACNA1E
Myofibril Assembly (GO:0030239)	1946-02-01	0.00381822	0.100369	0	0	23.823	132.646	MYPN;MYH6
Regulation Of Wound Healing (GO:0061041)	1947-02-01	0.0039829	0.100369	0	0	23.2924	128.708	VIL1;MMRN1
Striated Muscle Hypertrophy (GO:0014897)	2024-01-05	0.00996097	0.139151	0	0	127.923	589.608	HTR2B
Contact Inhibition (GO:0060242)	2024-01-05	0.00996097	0.139151	0	0	127.923	589.608	CEL
Negative Regulation Of Actin Filament Depolymerization (GO:0030835)	2024-01-05	0.00996097	0.139151	0	0	127.923	589.608	VIL1
Actomyosin Structure Organization (GO:0031032)	1977-02-01	0.0103814	0.139151	0	0	13.9544	63.74	MYPN;MYH6
Positive Regulation Of Phospholipid Biosynthetic Process (GO:0071073)	2024-01-06	0.0119415	0.139151	0	0	102.333	453.105	HTR2B
Calcium Ion Transmembrane Import Into Cytosol (GO:0097553)	1983-02-01	0.0119832	0.139151	0	0	12.9168	57.1473	HTR2B;CACNA1E
Cardiac Muscle Hypertrophy (GO:0003300)	2024-01-07	0.0139182	0.139151	0	0	85.2735	364.506	HTR2B
Regulation Of Response To Wounding (GO:1903034)	2024-01-07	0.0139182	0.139151	0	0	85.2735	364.506	VIL1
Positive Regulation Of Execution Phase Of Apoptosis (GO:1900119)	2024-01-07	0.0139182	0.139151	0	0	85.2735	364.506	CEL
Positive Regulation Of Epithelial Cell Migration (GO:0010634)	1995-02-01	0.015488	0.139151	0	0	11.2434	46.8588	VIL1;ENPP2
Cdc42 Protein Signal Transduction (GO:0032488)	2024-01-08	0.0158911	0.139151	0	0	73.0879	302.73	RHOJ
Membrane Lipid Catabolic Process (GO:0046466)	2024-01-08	0.0158911	0.139151	0	0	73.0879	302.73	ENPP2
Adult Heart Development (GO:0007512)	2024-01-08	0.0158911	0.139151	0	0	73.0879	302.73	MYH6
Nicotinamide Nucleotide Biosynthetic Process (GO:0019359)	2024-01-08	0.0158911	0.139151	0	0	73.0879	302.73	QPRT
Negative Regulation Of Extracellular Matrix Organization (GO:1903054)	2024-01-09	0.0178601	0.139151	0	0	63.9487	257.406	CEL
G Protein-Coupled Serotonin Receptor Signaling Pathway (GO:0098664)	2024-01-09	0.0178601	0.139151	0	0	63.9487	257.406	HTR2B
Vasoconstriction (GO:0042310)	2024-01-09	0.0178601	0.139151	0	0	63.9487	257.406	HTR2B
Intestinal Cholesterol Absorption (GO:0030299)	2024-01-09	0.0178601	0.139151	0	0	63.9487	257.406	CEL
Protein Kinase C Signaling (GO:0070528)	2024-01-10	0.0198252	0.139151	0	0	56.8405	222.86	HTR2B
Protein Kinase C-activating G Protein-Coupled Receptor Signaling Pathway (GO:0007205)	2024-01-10	0.0198252	0.139151	0	0	56.8405	222.86	HTR2B
Actin Filament Depolymerization (GO:0030042)	2024-01-10	0.0198252	0.139151	0	0	56.8405	222.86	VIL1
Muscle Filament Sliding (GO:0030049)	2024-01-10	0.0198252	0.139151	0	0	56.8405	222.86	MYH6
Positive Regulation Of Protein Depolymerization (GO:1901881)	2024-01-10	0.0198252	0.139151	0	0	56.8405	222.86	VIL1
Positive Regulation Of Actin Filament Depolymerization (GO:0030836)	2024-01-10	0.0198252	0.139151	0	0	56.8405	222.86	VIL1
Phasic Smooth Muscle Contraction (GO:0014821)	2024-01-11	0.0217865	0.139151	0	0	51.1538	195.738	HTR2B
Positive Regulation Of Platelet Aggregation (GO:1901731)	2024-01-11	0.0217865	0.139151	0	0	51.1538	195.738	MMRN1
Regulation Of Actin Filament Depolymerization (GO:0030834)	2024-01-11	0.0217865	0.139151	0	0	51.1538	195.738	VIL1
Intestinal Lipid Absorption (GO:0098856)	2024-01-11	0.0217865	0.139151	0	0	51.1538	195.738	CEL
Organophosphate Catabolic Process (GO:0046434)	2024-01-12	0.023744	0.139151	0	0	46.5012	173.934	ENPP2
Actin-Myosin Filament Sliding (GO:0033275)	2024-01-12	0.023744	0.139151	0	0	46.5012	173.934	MYH6
Regulation Of Actin Filament Organization (GO:0110053)	2024-01-12	0.023744	0.139151	0	0	46.5012	173.934	VIL1
Dendrite Self-Avoidance (GO:0070593)	2024-01-12	0.023744	0.139151	0	0	46.5012	173.934	MYPN
Atrial Cardiac Muscle Tissue Development (GO:0003228)	2024-01-12	0.023744	0.139151	0	0	46.5012	173.934	MYH6
Regulation Of Lamellipodium Organization (GO:1902743)	2024-01-13	0.0256977	0.139423	0	0	42.6239	156.061	VIL1
Cardiac Cell Development (GO:0055006)	2024-01-14	0.0276476	0.139423	0	0	39.3432	141.172	MYH6
Striated Muscle Cell Development (GO:0055002)	2024-01-14	0.0276476	0.139423	0	0	39.3432	141.172	MYH6
Regulation Of Extracellular Matrix Disassembly (GO:0010715)	2024-01-14	0.0276476	0.139423	0	0	39.3432	141.172	CEL
Ceramide Catabolic Process (GO:0046514)	2024-01-15	0.0295936	0.139423	0	0	36.5311	128.597	CEL
Non-Membrane-Bounded Organelle Assembly (GO:0140694)	2/135	0.0298451	0.139423	0	0	7.84606	27.5533	GOLGA8H;MYH6
Positive Regulation Of Homotypic Cell-Cell Adhesion (GO:0034112)	2024-01-16	0.0315359	0.139423	0	0	34.094	117.85	MMRN1
Regulation Of Fibrinolysis (GO:0051917)	2024-01-16	0.0315359	0.139423	0	0	34.094	117.85	CEL
Antifungal Innate Immune Response (GO:0061760)	2024-01-16	0.0315359	0.139423	0	0	34.094	117.85	DEFB4A
Positive Regulation Of Cell Migration Involved In Sprouting Angiogenesis (GO:0090050)	2024-01-16	0.0315359	0.139423	0	0	34.094	117.85	RHOJ
Dicarboxylic Acid Catabolic Process (GO:0043649)	2024-01-16	0.0315359	0.139423	0	0	34.094	117.85	QPRT
NAD Biosynthetic Process (GO:0009435)	2024-01-17	0.0334744	0.139423	0	0	31.9615	108.573	QPRT
Positive Regulation Of Nitric-Oxide Synthase Activity (GO:0051000)	2024-01-17	0.0334744	0.139423	0	0	31.9615	108.573	HTR2B
Neuron Maturation (GO:0042551)	2024-01-17	0.0334744	0.139423	0	0	31.9615	108.573	SRRM4
Nicotinamide Nucleotide Metabolic Process (GO:0046496)	2024-01-17	0.0334744	0.139423	0	0	31.9615	108.573	QPRT
cGMP-mediated Signaling (GO:0019934)	2024-01-17	0.0334744	0.139423	0	0	31.9615	108.573	HTR2B
Cardiac Atrium Morphogenesis (GO:0003209)	2024-01-18	0.0354091	0.139423	0	0	30.0799	100.491	MYH6
Maintenance Of Gastrointestinal Epithelium (GO:0030277)	2024-01-18	0.0354091	0.139423	0	0	30.0799	100.491	MUC13
Actin Filament Capping (GO:0051693)	2024-01-18	0.0354091	0.139423	0	0	30.0799	100.491	VIL1
Neural Crest Cell Differentiation (GO:0014033)	2024-01-18	0.0354091	0.139423	0	0	30.0799	100.491	HTR2B
Barbed-End Actin Filament Capping (GO:0051016)	2024-01-18	0.0354091	0.139423	0	0	30.0799	100.491	VIL1
Epithelial Structure Maintenance (GO:0010669)	2024-01-19	0.03734	0.142571	0	0	28.4074	93.3948	MUC13
Regulation Of Behavior (GO:0050795)	2024-01-19	0.03734	0.142571	0	0	28.4074	93.3948	HTR2B
Purine Nucleotide Biosynthetic Process (GO:0006164)	2024-01-21	0.0411905	0.150155	0	0	25.5641	81.5379	QPRT
NAD Metabolic Process (GO:0019674)	2024-01-22	0.0431101	0.150155	0	0	24.3455	76.5423	QPRT
Cellular Lipid Catabolic Process (GO:0044242)	2024-01-23	0.045026	0.150155	0	0	23.2378	72.049	ENPP2
Regulation Of Extracellular Matrix Organization (GO:1903053)	2024-01-23	0.045026	0.150155	0	0	23.2378	72.049	CEL
Negative Regulation Of Actin Filament Polymerization (GO:0030837)	2024-01-23	0.045026	0.150155	0	0	23.2378	72.049	VIL1
Heart Development (GO:0007507)	2/171	0.0458604	0.150155	0	0	6.1635	18.9969	HTR2B;MYH6
ERK1 And ERK2 Cascade (GO:0070371)	2024-01-24	0.0469382	0.150155	0	0	22.2263	67.9886	HTR2B
Regulation Of Execution Phase Of Apoptosis (GO:1900117)	2024-01-24	0.0469382	0.150155	0	0	22.2263	67.9886	CEL
Regulation Of Actin Nucleation (GO:0051125)	2024-01-24	0.0469382	0.150155	0	0	22.2263	67.9886	VIL1
Neuromuscular Junction Development (GO:0007528)	2024-01-24	0.0469382	0.150155	0	0	22.2263	67.9886	PDZRN3
Ventricular Cardiac Muscle Tissue Development (GO:0003229)	2024-01-25	0.0488466	0.150155	0	0	21.2991	64.3036	MYH6
Negative Regulation Of Response To Wounding (GO:1903035)	2024-01-25	0.0488466	0.150155	0	0	21.2991	64.3036	MMRN1
Regulation Of Platelet Aggregation (GO:0090330)	2024-01-25	0.0488466	0.150155	0	0	21.2991	64.3036	MMRN1
Cardiac Muscle Cell Development (GO:0055013)	2024-01-26	0.0507513	0.150155	0	0	20.4462	60.9463	MYH6
Positive Regulation Of Monooxygenase Activity (GO:0032770)	2024-01-26	0.0507513	0.150155	0	0	20.4462	60.9463	HTR2B
Regulation Of Actin Filament Bundle Assembly (GO:0032231)	2024-01-26	0.0507513	0.150155	0	0	20.4462	60.9463	VIL1
Cardiac Muscle Cell Differentiation (GO:0055007)	2024-01-27	0.0526522	0.150155	0	0	19.6588	57.8764	MYH6
Cellular Response To Epidermal Growth Factor Stimulus (GO:0071364)	2024-01-27	0.0526522	0.150155	0	0	19.6588	57.8764	VIL1
Glycerophospholipid Catabolic Process (GO:0046475)	2024-01-27	0.0526522	0.150155	0	0	19.6588	57.8764	ENPP2
Activation Of Phospholipase C Activity (GO:0007202)	2024-01-27	0.0526522	0.150155	0	0	19.6588	57.8764	HTR2B
In Utero Embryonic Development (GO:0001701)	2024-01-27	0.0526522	0.150155	0	0	19.6588	57.8764	MYH6
Protein Depolymerization (GO:0051261)	2024-01-28	0.0545495	0.150155	0	0	18.9297	55.0599	VIL1
Phospholipid Catabolic Process (GO:0009395)	2024-01-28	0.0545495	0.150155	0	0	18.9297	55.0599	ENPP2
Negative Regulation Of Wound Healing (GO:0061045)	2024-01-28	0.0545495	0.150155	0	0	18.9297	55.0599	MMRN1
Regulation Of Nitric-Oxide Synthase Activity (GO:0050999)	2024-01-28	0.0545495	0.150155	0	0	18.9297	55.0599	HTR2B
Endocytosis (GO:0006897)	2/189	0.0548184	0.150155	0	0	5.56516	16.1597	RHOJ;AMPH
Defense Response To Fungus (GO:0050832)	2024-01-29	0.056443	0.151315	0	0	18.2527	52.468	DEFB4A
Regulation Of Blood Coagulation (GO:0030193)	2024-01-29	0.056443	0.151315	0	0	18.2527	52.468	CEL
Response To Epidermal Growth Factor (GO:0070849)	2024-01-30	0.0583329	0.151938	0	0	17.6225	50.0758	VIL1
Regulation Of Cell Migration Involved In Sprouting Angiogenesis (GO:0090049)	2024-01-30	0.0583329	0.151938	0	0	17.6225	50.0758	RHOJ
Cardiac Muscle Tissue Morphogenesis (GO:0055008)	2024-01-31	0.060219	0.151938	0	0	17.0342	47.8621	MYH6
Actin Filament Polymerization (GO:0030041)	2024-01-31	0.060219	0.151938	0	0	17.0342	47.8621	VIL1
Regulation Of Cell Morphogenesis (GO:0022604)	2024-01-31	0.060219	0.151938	0	0	17.0342	47.8621	VIL1
Mesenchymal Cell Migration (GO:0090497)	1932-01-01	0.0621015	0.151938	0	0	16.4839	45.8084	HTR2B
Phosphatidylinositol 3-Kinase Signaling (GO:0014065)	1932-01-01	0.0621015	0.151938	0	0	16.4839	45.8084	HTR2B
Purine Ribonucleoside Triphosphate Metabolic Process (GO:0009205)	1932-01-01	0.0621015	0.151938	0	0	16.4839	45.8084	MYH6
Muscle Cell Development (GO:0055001)	1932-01-01	0.0621015	0.151938	0	0	16.4839	45.8084	MYH6
Cardiac Muscle Contraction (GO:0060048)	1933-01-01	0.0639803	0.152104	0	0	15.9679	43.8988	MYH6
Regulation Of Sprouting Angiogenesis (GO:1903670)	1933-01-01	0.0639803	0.152104	0	0	15.9679	43.8988	RHOJ
Ventricular Cardiac Muscle Tissue Morphogenesis (GO:0055010)	1933-01-01	0.0639803	0.152104	0	0	15.9679	43.8988	MYH6
ATP Metabolic Process (GO:0046034)	1934-01-01	0.0658554	0.152253	0	0	15.4833	42.1191	MYH6
Purine Nucleotide Metabolic Process (GO:0006163)	1934-01-01	0.0658554	0.152253	0	0	15.4833	42.1191	QPRT
Regulation Of Blood Circulation (GO:1903522)	1934-01-01	0.0658554	0.152253	0	0	15.4833	42.1191	MYH6
Positive Regulation Of Phospholipase C Activity (GO:0010863)	1936-01-01	0.0695947	0.155202	0	0	14.5971	38.9022	HTR2B
Negative Regulation Of Sequestering Of Calcium Ion (GO:0051283)	1936-01-01	0.0695947	0.155202	0	0	14.5971	38.9022	HTR2B
Neural Crest Cell Migration (GO:0001755)	1936-01-01	0.0695947	0.155202	0	0	14.5971	38.9022	HTR2B
Blood Vessel Diameter Maintenance (GO:0097746)	1936-01-01	0.0695947	0.155202	0	0	14.5971	38.9022	HTR2B
Calcium Ion Import Across Plasma Membrane (GO:0098703)	1937-01-01	0.0714589	0.157962	0	0	14.1909	37.4445	CACNA1E
Release Of Sequestered Calcium Ion Into Cytosol (GO:0051209)	1939-01-01	0.0751763	0.164734	0	0	13.4426	34.7885	HTR2B
Cyclic-Nucleotide-Mediated Signaling (GO:0019935)	1940-01-01	0.0770295	0.16588	0	0	13.0973	33.5758	HTR2B
Endothelial Cell Migration (GO:0043542)	1940-01-01	0.0770295	0.16588	0	0	13.0973	33.5758	CEL
Stem Cell Differentiation (GO:0048863)	1941-01-01	0.0788792	0.16588	0	0	12.7692	32.4318	HTR2B
Heart Contraction (GO:0060047)	1941-01-01	0.0788792	0.16588	0	0	12.7692	32.4318	MYH6
Positive Regulation Of Developmental Process (GO:0051094)	2/233	0.0789905	0.16588	0	0	4.4951	11.4105	VIL1;ENPP2
Cardiac Ventricle Morphogenesis (GO:0003208)	1942-01-01	0.0807252	0.168122	0	0	12.4572	31.351	MYH6
Positive Regulation Of Cell Division (GO:0051781)	1943-01-01	0.0825676	0.17055	0	0	12.16	30.3286	HTR2B
Neural Crest Cell Development (GO:0014032)	1944-01-01	0.0844064	0.17293	0	0	11.8766	29.3602	HTR2B
Epidermal Growth Factor Receptor Signaling Pathway (GO:0007173)	1945-01-01	0.0862417	0.175265	0	0	11.6061	28.4418	VIL1
Epithelial Cell Migration (GO:0010631)	1946-01-01	0.0880733	0.176147	0	0	11.3476	27.5699	CEL
Positive Regulation Of Blood Vessel Endothelial Cell Migration (GO:0043536)	1946-01-01	0.0880733	0.176147	0	0	11.3476	27.5699	RHOJ
Cell Chemotaxis (GO:0060326)	1950-01-01	0.0953641	0.186293	0	0	10.4192	24.4856	DEFB4A
G Protein-Coupled Receptor Signaling Pathway, Coupled To Cyclic Nucleotide Second Messenger (GO:0007187)	1950-01-01	0.0953641	0.186293	0	0	10.4192	24.4856	HTR2B
Blood Circulation (GO:0008015)	1950-01-01	0.0953641	0.186293	0	0	10.4192	24.4856	F5
Cholesterol Transport (GO:0030301)	1951-01-01	0.0971779	0.186938	0	0	10.2103	23.8023	CEL
Positive Regulation Of Actin Filament Bundle Assembly (GO:0032233)	1951-01-01	0.0971779	0.186938	0	0	10.2103	23.8023	VIL1
Rho Protein Signal Transduction (GO:0007266)	1952-01-01	0.0989882	0.188875	0	0	10.0096	23.1496	RHOJ
Actin Polymerization Or Depolymerization (GO:0008154)	1953-01-01	0.100795	0.188875	0	0	9.81657	22.5258	VIL1
Regulation Of Alternative mRNA Splicing, Via Spliceosome (GO:0000381)	1953-01-01	0.100795	0.188875	0	0	9.81657	22.5258	SRRM4
ERBB Signaling Pathway (GO:0038127)	1954-01-01	0.102598	0.188875	0	0	9.63087	21.9289	VIL1
Mesenchymal Cell Differentiation (GO:0048762)	1954-01-01	0.102598	0.188875	0	0	9.63087	21.9289	HTR2B
Positive Regulation Of Cell Migration (GO:0030335)	2/272	0.102682	0.188875	0	0	3.83821	8.73622	VIL1;ENPP2
Phosphatidylcholine Metabolic Process (GO:0046470)	1955-01-01	0.104398	0.189268	0	0	9.45204	21.3573	ENPP2
Ceramide Metabolic Process (GO:0006672)	1955-01-01	0.104398	0.189268	0	0	9.45204	21.3573	CEL
Striated Muscle Contraction (GO:0006941)	1957-01-01	0.107986	0.194376	0	0	9.11355	20.2845	MYH6
Muscle Organ Development (GO:0007517)	1958-01-01	0.109776	0.196195	0	0	8.95322	19.7805	MYH6
Heart Morphogenesis (GO:0003007)	1959-01-01	0.111561	0.196597	0	0	8.79841	19.2965	HTR2B
Chordate Embryonic Development (GO:0043009)	1959-01-01	0.111561	0.196597	0	0	8.79841	19.2965	MYH6
Sterol Metabolic Process (GO:0016125)	1960-01-01	0.113343	0.196983	0	0	8.64885	18.8314	CEL
Homophilic Cell Adhesion Via Plasma Membrane Adhesion Molecules (GO:0007156)	1960-01-01	0.113343	0.196983	0	0	8.64885	18.8314	MYPN
Phosphatidylinositol-Mediated Signaling (GO:0048015)	1962-01-01	0.116897	0.201768	0	0	8.36444	17.9539	HTR2B
Protein Polymerization (GO:0051258)	1963-01-01	0.118669	0.203432	0	0	8.22911	17.5397	VIL1
Antimicrobial Humoral Immune Response Mediated By Antimicrobial Peptide (GO:0061844)	1965-01-01	0.122202	0.208073	0	0	7.97115	16.756	DEFB4A
Phospholipid Metabolic Process (GO:0006644)	1969-01-01	0.129227	0.217101	0	0	7.50075	15.348	ENPP2
Regulation Of Heart Contraction (GO:0008016)	1969-01-01	0.129227	0.217101	0	0	7.50075	15.348	MYH6
Regulation Of G Protein-Coupled Receptor Signaling Pathway (GO:0008277)	1970-01-01	0.130974	0.218579	0	0	7.39168	15.0255	RGS6
Second-Messenger-Mediated Signaling (GO:0019932)	1972-01-01	0.134459	0.222919	0	0	7.18274	14.4121	HTR2B
Defense Response To Gram-negative Bacterium (GO:0050829)	1975-01-01	0.139661	0.23003	0	0	6.89051	13.5642	DEFB4A
Positive Regulation Of Endothelial Cell Proliferation (GO:0001938)	1977-01-01	0.143112	0.233737	0	0	6.7085	13.0422	HTR2B
Organonitrogen Compound Catabolic Process (GO:1901565)	1978-01-01	0.144832	0.233737	0	0	6.62105	12.7931	ENPP2
Proteolysis Involved In Protein Catabolic Process (GO:0051603)	1978-01-01	0.144832	0.233737	0	0	6.62105	12.7931	CEL
Positive Regulation Of Cytoskeleton Organization (GO:0051495)	1979-01-01	0.146549	0.233737	0	0	6.53583	12.5514	VIL1
Negative Regulation Of Cellular Component Organization (GO:0051129)	1979-01-01	0.146549	0.233737	0	0	6.53583	12.5514	CEL
Spindle Assembly (GO:0051225)	1981-01-01	0.149973	0.237693	0	0	6.37179	12.0892	GOLGA8H
Phospholipase C-activating G Protein-Coupled Receptor Signaling Pathway (GO:0007200)	1983-01-01	0.153384	0.239447	0	0	6.21576	11.6534	HTR2B
Regulation Of Cell Division (GO:0051302)	1983-01-01	0.153384	0.239447	0	0	6.21576	11.6534	HTR2B
Purine Ribonucleotide Metabolic Process (GO:0009150)	1984-01-01	0.155084	0.239447	0	0	6.14056	11.4447	MYH6
Calcium-Mediated Signaling (GO:0019722)	1985-01-01	0.156781	0.239447	0	0	6.06716	11.2419	HTR2B
mRNA Metabolic Process (GO:0016071)	1985-01-01	0.156781	0.239447	0	0	6.06716	11.2419	SRRM4
Defense Response To Gram-positive Bacterium (GO:0050830)	1985-01-01	0.156781	0.239447	0	0	6.06716	11.2419	DEFB4A
Regulation Of Endothelial Cell Migration (GO:0010594)	1988-01-01	0.161852	0.245703	0	0	5.85706	10.6661	RHOJ
Regulation Of Peptidyl-Tyrosine Phosphorylation (GO:0050730)	1990-01-01	0.165216	0.247543	0	0	5.72486	10.3076	ENPP2
Positive Regulation Of MAP Kinase Activity (GO:0043406)	1991-01-01	0.166893	0.247543	0	0	5.66097	10.1354	HTR2B
Regulation Of RNA Metabolic Process (GO:0051252)	1991-01-01	0.166893	0.247543	0	0	5.66097	10.1354	SRRM4
Steroid Metabolic Process (GO:0008202)	1992-01-01	0.168567	0.247543	0	0	5.59848	9.96766	CEL
Regulation Of Endothelial Cell Proliferation (GO:0001936)	1993-01-01	0.170237	0.247543	0	0	5.53735	9.80421	HTR2B
Positive Regulation Of Cellular Component Biogenesis (GO:0044089)	1993-01-01	0.170237	0.247543	0	0	5.53735	9.80421	VIL1
Sphingolipid Metabolic Process (GO:0006665)	1994-01-01	0.171905	0.247543	0	0	5.47753	9.64491	ENPP2
Muscle Contraction (GO:0006936)	1994-01-01	0.171905	0.247543	0	0	5.47753	9.64491	MYH6
Regulation Of mRNA Splicing, Via Spliceosome (GO:0048024)	1994-01-01	0.171905	0.247543	0	0	5.47753	9.64491	SRRM4
Positive Regulation Of Supramolecular Fiber Organization (GO:1902905)	1996-01-01	0.17523	0.250897	0	0	5.36167	9.3382	VIL1
MAPK Cascade (GO:0000165)	1998-01-01	0.178541	0.254194	0	0	5.25059	9.04644	HTR2B
Antimicrobial Humoral Response (GO:0019730)	1/100	0.18184	0.257436	0	0	5.144	8.76861	DEFB4A
Calcium Ion Homeostasis (GO:0055074)	1/102	0.185126	0.257744	0	0	5.04163	8.50382	HTR2B
Protein Catabolic Process (GO:0030163)	1/102	0.185126	0.257744	0	0	5.04163	8.50382	CEL
Regulation Of RNA Splicing (GO:0043484)	1/102	0.185126	0.257744	0	0	5.04163	8.50382	SRRM4
Inorganic Cation Import Across Plasma Membrane (GO:0098659)	1/103	0.186764	0.258596	0	0	4.99196	8.37605	CACNA1E
Vesicle-Mediated Transport (GO:0016192)	2/411	0.198377	0.273174	0	0	2.51589	4.06968	RHOJ;AMPH
Regulation Of MAP Kinase Activity (GO:0043405)	1/114	0.204573	0.280175	0	0	4.50352	7.14633	HTR2B
Positive Regulation Of Protein Serine/Threonine Kinase Activity (GO:0071902)	1/117	0.209363	0.285186	0	0	4.38638	6.85892	HTR2B
Regulation Of Cell Migration (GO:0030334)	2/434	0.215227	0.291598	0	0	2.37914	3.65451	VIL1;ENPP2
Potassium Ion Transport (GO:0006813)	1/122	0.217285	0.291813	0	0	4.20407	6.41771	KCNN1
Positive Regulation Of Epithelial Cell Proliferation (GO:0050679)	1/123	0.21886	0.291813	0	0	4.1694	6.33467	HTR2B
Regulation Of Cell Motility (GO:2000145)	1/123	0.21886	0.291813	0	0	4.1694	6.33467	ENPP2
Neuron Projection Guidance (GO:0097485)	1/124	0.220432	0.292362	0	0	4.13529	6.25325	MYPN
Protein-Containing Complex Organization (GO:0043933)	1/126	0.223566	0.294967	0	0	4.06872	6.09513	VIL1
Golgi Organization (GO:0007030)	1/130	0.229799	0.300048	0	0	3.94176	5.79656	GOLGA8H
Positive Regulation Of Peptidyl-Tyrosine Phosphorylation (GO:0050731)	1/130	0.229799	0.300048	0	0	3.94176	5.79656	ENPP2
Synapse Organization (GO:0050808)	1/131	0.231349	0.300516	0	0	3.91124	5.72538	PDZRN3
Epithelial Cell Differentiation (GO:0030855)	1/132	0.232897	0.300974	0	0	3.88119	5.65551	VIL1
Potassium Ion Transmembrane Transport (GO:0071805)	1/137	0.240589	0.309328	0	0	3.73756	5.32477	KCNN1
Intracellular Calcium Ion Homeostasis (GO:0006874)	1/139	0.243644	0.311667	0	0	3.68302	5.20059	HTR2B
Actin Filament Organization (GO:0007015)	1/144	0.251231	0.319748	0	0	3.55334	4.90853	VIL1
Negative Regulation Of Response To External Stimulus (GO:0032102)	1/146	0.254245	0.321958	0	0	3.50398	4.79855	MMRN1
Axon Guidance (GO:0007411)	1/149	0.258743	0.326016	0	0	3.43243	4.64037	MYPN
Neuron Development (GO:0048666)	1/150	0.260237	0.326267	0	0	3.40922	4.58937	SRRM4
Epithelium Development (GO:0060429)	1/154	0.266182	0.332069	0	0	3.31942	4.39351	VIL1
Cellular Response To Growth Factor Stimulus (GO:0071363)	1/155	0.267661	0.332269	0	0	3.2977	4.34648	VIL1
Regulation Of Cytokine Production (GO:0001817)	1/167	0.285184	0.352286	0	0	3.05746	3.83595	HTR2B
Metal Ion Transport (GO:0030001)	1/171	0.290934	0.357636	0	0	2.98492	3.68536	KCNN1
Cell-Cell Adhesion Via Plasma-Membrane Adhesion Molecules (GO:0098742)	1/172	0.292364	0.357649	0	0	2.96731	3.64907	MYPN
Positive Regulation Of Cellular Biosynthetic Process (GO:0031328)	1/174	0.295217	0.35938	0	0	2.93271	3.57804	HTR2B
Positive Regulation Of I-kappaB kinase/NF-kappaB Signaling (GO:0043123)	1/175	0.296638	0.35938	0	0	2.91571	3.54329	HTR2B
Positive Regulation Of Hydrolase Activity (GO:0051345)	1/176	0.298058	0.35938	0	0	2.8989	3.50903	RGS6
Positive Regulation Of ERK1 And ERK2 Cascade (GO:0070374)	1/179	0.302298	0.362758	0	0	2.84961	3.40911	HTR2B
RNA Processing (GO:0006396)	1/183	0.307914	0.367671	0	0	2.78642	3.28222	SRRM4
Phosphate-Containing Compound Metabolic Process (GO:0006796)	1/184	0.309311	0.367671	0	0	2.77105	3.25158	HTR2B
Axonogenesis (GO:0007409)	1/188	0.314871	0.372523	0	0	2.71123	3.13308	MYPN
Intracellular Monoatomic Cation Homeostasis (GO:0030003)	1/190	0.317635	0.374037	0	0	2.68227	3.07617	HTR2B
Regulation Of Signal Transduction (GO:0009966)	1/193	0.32176	0.377133	0	0	2.63996	2.99358	RGS6
Endomembrane System Organization (GO:0010256)	1/196	0.325861	0.380171	0	0	2.59895	2.91416	GOLGA8H
Defense Response To Bacterium (GO:0042742)	1/204	0.336679	0.390738	0	0	2.49552	2.71668	DEFB4A
Regulation Of Angiogenesis (GO:0045765)	1/205	0.33802	0.390738	0	0	2.48316	2.69336	RHOJ
mRNA Processing (GO:0006397)	1/214	0.349964	0.400868	0	0	2.37715	2.49583	SRRM4
Regulation Of GTPase Activity (GO:0043087)	1/214	0.349964	0.400868	0	0	2.37715	2.49583	RGS6
Positive Regulation Of Cell Motility (GO:2000147)	1/221	0.359109	0.409482	0	0	2.3007	2.35621	VIL1
Apoptotic Process (GO:0006915)	1/228	0.368128	0.417875	0	0	2.22896	2.22746	CEL
Regulation Of I-kappaB kinase/NF-kappaB Signaling (GO:0043122)	1/232	0.373226	0.421762	0	0	2.18992	2.15832	HTR2B
Positive Regulation Of GTPase Activity (GO:0043547)	1/234	0.37576	0.42273	0	0	2.1709	2.12489	RGS6
Regulation Of ERK1 And ERK2 Cascade (GO:0070372)	1/244	0.388281	0.434875	0	0	2.08051	1.96822	HTR2B
Cellular Component Assembly (GO:0022607)	1/260	0.407807	0.454723	0	0	1.9504	1.74943	VIL1
Positive Regulation Of Apoptotic Process (GO:0043065)	1/270	0.419701	0.465923	0	0	1.87694	1.62959	CEL
Monoatomic Cation Transmembrane Transport (GO:0098655)	1/281	0.432515	0.478043	0	0	1.8022	1.51049	KCNN1
Inorganic Cation Transmembrane Transport (GO:0098662)	1/284	0.435962	0.479748	0	0	1.78282	1.4801	KCNN1
Regulation Of Cell Cycle (GO:0051726)	1/298	0.451778	0.494991	0	0	1.69757	1.34883	CEL
Positive Regulation Of MAPK Cascade (GO:0043410)	1/310	0.464989	0.507261	0	0	1.63065	1.24866	HTR2B
Supramolecular Fiber Organization (GO:0097435)	1/316	0.471478	0.512123	0	0	1.5991	1.20234	MYH6
Positive Regulation Of Cytokine Production (GO:0001819)	1/320	0.475762	0.514558	0	0	1.57873	1.17274	HTR2B
Protein-Containing Complex Assembly (GO:0065003)	1/328	0.484227	0.521475	0	0	1.53948	1.11643	VIL1
Proteolysis (GO:0006508)	1/330	0.486322	0.521503	0	0	1.52997	1.10293	CEL
Protein Modification By Small Protein Conjugation (GO:0032446)	1/364	0.5207	0.556002	0	0	1.38426	0.903343	PDZRN3
Positive Regulation Of Protein Phosphorylation (GO:0001934)	1/377	0.533243	0.566248	0	0	1.33552	0.839744	ENPP2
Negative Regulation Of Cell Population Proliferation (GO:0008285)	1/379	0.535144	0.566248	0	0	1.32831	0.830488	CEL
Negative Regulation Of Programmed Cell Death (GO:0043069)	1/381	0.537037	0.566248	0	0	1.32119	0.821367	HTR2B
Positive Regulation Of Multicellular Organismal Process (GO:0051240)	1/387	0.542672	0.569806	0	0	1.30025	0.794778	HTR2B
Organelle Organization (GO:0006996)	1/418	0.57074	0.59679	0	0	1.20168	0.673931	GOLGA8H
Phosphorylation (GO:0016310)	1/429	0.580289	0.603727	0	0	1.17014	0.636824	HTR2B
Nervous System Development (GO:0007399)	1/433	0.58371	0.603727	0	0	1.15907	0.623985	SRRM4
Protein Ubiquitination (GO:0016567)	1/434	0.584561	0.603727	0	0	1.15633	0.620828	PDZRN3
Positive Regulation Of Gene Expression (GO:0010628)	1/480	0.621926	0.636882	0	0	1.04282	0.495273	HTR2B
Negative Regulation Of Apoptotic Process (GO:0043066)	1/482	0.623474	0.636882	0	0	1.03838	0.490581	HTR2B
Positive Regulation Of Cell Population Proliferation (GO:0008284)	1/483	0.624246	0.636882	0	0	1.03617	0.488257	HTR2B
Positive Regulation Of Intracellular Signal Transduction (GO:1902533)	1/525	0.655299	0.665868	0	0	0.951067	0.401982	HTR2B
Positive Regulation Of Cellular Process (GO:0048522)	1/594	0.700964	0.709409	0	0	0.837419	0.297534	HTR2B
Regulation Of Apoptotic Process (GO:0042981)	1/705	0.76233	0.768429	0	0	0.70134	0.190326	HTR2B
Regulation Of Cell Population Proliferation (GO:0042127)	1/766	0.790631	0.793781	0	0	0.643372	0.151143	HTR2B
Regulation Of Gene Expression (GO:0010468)	1/1127	0.901954	0.901954	0	0	0.428884	0.0442574	SRRM4
