# Supplementary material for: MTOR signaling regulates the development of airway mucous cell metaplasia associated with severe asthma
Source: JCI Insight. 2025 May 29;10(13):e187904. doi: 10.1172/jci.insight.187904 (PMC12288895; doi:10.1172/jci.insight.187904)
Supplement: Supporting data values [file jciinsight-10-187904-s111.xlsx]

## Sheet: Figure 1
Figure 1 B MUC5AC volume density			Figure 1C cell area per basement membrane				Figure 1D ectopic goblet cells: total goblet cells				Figure 1E ectopic goblet cells: airway length				Figure 1 F correlation of area and ectopic GC
normal	asthma		normal	asthma			normal	asthma			normal	asthma			normal		asthma
3.68611	35.9601		36.8163	47.402			0.142857	0.545455			0.00427727	0.0559834			40.3141	0.333333	47.402	0.545455
3.40187	18.5818
14.6961	15.1145		34.1185	63.3163			0	0.1875			0	0.012544			63.6643	0.214286	63.3163	0.1875
11.6836	19.8254
0.633995	10.2909		27.5409	51.5477			0	0.3125			0	0.0219638			44.8978	0.0769231	51.5477	0.3125
1.72027	11.6391
1.11703	12.512		27.5026	63.172			0.25	0.447368			0.00379782	0.0766933			26.7575	0	63.172	0.447368
1.03425	8.55932
12.2937	19.7357		25.821	56.0819			0	0.746032			0	0.119304			45.5627	0.75	56.0819	0.746032
8.78224	17.3214
	21.3582		36.4442	61.1748			0	0.827586			0	0.0859768			36.0215	0	61.1748	0.827586
7.46041	25.3831
4.31614	19.4901		49.1271	54.8701			0	0.705882			0	0.0605304			48.4431	0	54.8701	0.705882
15.6127	14.9596
7.76099	16.4628		36.0992	87.8714			0	0.647059			0	0.126708			33.5451	0	87.8714	0.647059
2.73964	21.1853
6.2943	20.9863		40.9527	76.1369			0.333333	0.76			0.010046	0.0741114			37.6342	0	76.1369	0.76
16.9043	22.3124		47.3257
	7.82932		40.3141	64.9036			0.272727	0.470588			0.0135217	0.0344626			35.7443	0.0714286	64.9036	0.470588
			63.6643	90.1146			0.333333	0.869565			0.00700319	0.112203			58.2237	0.545455	90.1146	0.869565
			44.8978	68.3462			0.214286	0.666667			0.010321	0.0700632			38.4901	0	68.3462	0.666667
			26.7575	81.125			0.0769231	0.413793			0.00353761	0.0480698			41.6212	0	81.125	0.413793
			45.5627	80.9858			0	0.512821			0	0.0870644			38.0905	0	80.9858	0.512821
			36.0215	65.241			0.75	0.5			0.0173321	0.051527			33.2999	0	65.241	0.5
				57.4336
			48.4431				0	0.147059			0	0.0141792			41.6212	0	57.4336	0.147059
				64.294
			33.5451				0	0.413793			0	0.05325			36.8163	0.142857	64.294	0.413793
				41.826
			37.6342				0	0.453333			0	0.0772482			34.1185	0	41.826	0.453333
				66.198
			35.7443				0	0.32			0	0.0350866			27.5409	0	66.198	0.32
				54.1743
			58.2237				0.0714286	0.52381			0.00336356	0.0371216			27.5026	0.25	54.1743	0.52381
				59.0605
			38.4901				0.545455	0.534884			0.0268626	0.0501253			25.821	0	59.0605	0.534884
				57.849
			41.6212				0	0.545455			0	0.0590458			36.4442	0	57.849	0.545455
				60.9269
			38.0905				0	0.543478			0	0.107069			49.1271	0	60.9269	0.543478
				37.4415
			33.2999				0	0.0714286			0	0.00777575			36.0992	0	37.4415	0.0714286
				47.0474
			41.6212	44.2805			0	0.4			0	0.0415243			40.9527	0.333333	47.0474	0.4
			67.443
				44.3914			0	0.478261			0	0.0481007			47.3257	0.272727	44.2805	0.478261
			64.9544
				77.5299			0.153846	0.555556			0.00882581	0.0461567			67.443	0.153846	44.3914	0.555556
			66.8862
				47.928			0	0.24			0	0.0408455			64.9544	0	77.5299	0.24
			66.9419
				60.644			0.0769231	0.555556			0.00449895	0.0377187			66.8862	0.0769231	47.928	0.555556
			54.8022
				70.7941			0.473684	0.272727			0.0501287	0.0426183			66.9419	0.473684	60.644	0.272727
			43.6622
				50.6413			0.35	0.571429			0.0304499	0.101009			54.8022	0.35	70.7941	0.571429
			78.8534
				61.7296			0	0.258065			0	0.0264521			43.6622	0	50.6413	0.258065
			65.0081
				63.2965			0.230769	0.416667			0.0143816	0.053878			78.8534	0.230769	61.7296	0.416667
			73.1724
				46.5182			0	0.441176			0	0.0566273			65.0081	0	63.2965	0.441176
			70.8083	73.6376
							0	0.333333			0	0.0375958			73.1724	0	46.5182	0.333333
			76.7174	86.2537
			35.9415				0.263158	0.375			0.0201667	0.0493635			70.8083	0.263158	73.6376	0.375
				72.0391
			40.4324				0.1875	0.3333			0.016309	0.0479111			76.7174	0.1875	86.2537	0.333333
				66.7699
			42.8664				0	0.307692			0	0.0283596			35.9415	0	72.0391	0.307692
				87.293
			50.0632				0.166667	0.518519			0.00253344	0.0577196			40.4324	0.00253344	66.7699	0.518519
				45.0711
			38.6421				0	0.617647			0	0.11072			42.8664	0	87.293	0.617647
				70.7947
			46.4611				0	0.626866			0	0.102479			50.0632	0	45.0711	0.626866
			71.0392	72.9463
							0	0.680672			0	0.219241			38.6421	0	70.7947	0.680672
			64.8472	66.5693
							0	0.34375			0	0.0747775			46.4611	0	72.9463	0.34375
			35.9493	96.1608
							0.333333	0.377778				0.0707446			71.0392	0.333333	66.5693	0.377778
			45.0425	87.6256							0.0175013
				57.9902			0	0.68254				0.266786			64.8472	0	96.1608	0.68254
			54.4334								0
				45.6588			0.125	0.724771				0.251181			35.9493	0.125	87.6256	0.724771
			54.787								0.00224152
				44.4298			0	0.635294				0.141418			45.0425	0	57.9902	0.635294
			82.3234								0
				47.9873			0.166667	0.5				0.0493361			54.4334	0.166667	45.6588	0.5
			44.7425								0.0121708
				41.526			0	0.37931				0.0481697			54.787	0	44.4298	0.37931
			41.6491								0
				37.5934			0.259259	0.428571				0.0418651			82.3234	0.259259	47.9873	0.428571
			35.8139								0.0411453
				38.5931			0.0625	0.47541				0.0559403			44.7425	0.0625	41.526	0.47541
			39.1621								0.00620367
							0.166667	0.469388				0.0485222			41.6491	0.166667	37.5934	0.469388
											0.00446881
							0	0.507463				0.0610395			35.8139	0	38.5931	0.507463
											0
							0.2								39.1621	0.2
											0.00368639

## Sheet: Figure 2
Figure 2C P-RPS6 quantification			Figure 2E P-RPS6
normal	asthma		asthma GC low	asthma GC high
1.69401	13.7324		13.7324	36.0096
0.261397	13.8942
0.11789	14.5014
0.113594	12.9184
0.255808	15.7656
0.940257	14.7624		13.8942	49.262
0.189009	10.2544
0.643933	12.108
0.660548	12.4892
1.66207	13.4658
0.690877	16.6872		14.5014	47.6397
1.99932	13.1562
0.502193	35.0754
0.77035	33.7668
3.65173	32.2313
2.83394	29.305		12.9184	36.7661
0.926801	36.0096
0.456875	49.262
0.517277	47.6397
0.0205494	36.7661
0.794355	33.99		15.7656	33.99
0.187542	39.3853
0.21779	37.8422
0.152694	27.7672
0.281687	32.2775
0.129095	42.7718		14.7624	39.3853
0.15385	49.4567
1.63887	37.1905
1.86258	31.7191
1.52993	27.9085
0.814951	31.3092		10.2544	37.8422
0.673293	27.5534
1.51842	14.6029
0.579406	19.314
1.48454	16.3119
1.6705	51.0602		12.108	27.7672
2.14142	44.372
1.49737	37.9816
0.441186	44.5366
0.909797	64.0267
1.81611	37.96		12.4892	32.2775
0.308987	29.3253
1.43829	27.0685
3.46509	29.1054
15.7181	17.6066
0.598565	16.5198		13.4658	42.7718
1.17498	19.0658
16.0901	25.267			27.5534
16.1352	14.9531
20.005	15.7444			14.6029
22.1547	20.28		16.6872
19.5889	33.62
18.848	20.9111
20.9594	21.331
16.1907	21.2098			19.314
	32.5479		13.1562
	21.1413
	30.558		35.0754
	25.7131
	24.5453			16.3119
	20.73
	16.9567
	15.699		33.7668	44.372
	20.6142
	31.3158			37.9816
	28.5089
	21.6906			64.0267
	18.086		32.2313
	13.3069			37.96
	14.6193
	11.4719			27.0685
	14.7574
	29.1355		29.305	17.6066
	19.2027
	12.5787		49.4567	19.0658
	4.4041
	20.9058			14.9531
	17.8345
	17.5697
	21.3739		37.1905
				33.62
				20.9111
			31.7191	21.2098
				32.5479
				21.1413
			27.9085
				30.558
				25.7131
			31.3092	24.5453
			51.0602	20.73
			44.5366	16.9567
			29.3253	15.699
			29.1054	20.6142
			16.5198	31.3158
			25.267	28.5089
			15.7444
			20.28
			21.331
			21.6906
			18.086
			13.3069
			14.6193
			11.4719
			14.7574
			29.1355
			19.2027
			12.5787
			4.4041
			20.9058
			17.8345
			17.5697
			21.3739

## Sheet: Supplemental Figure 1
Supplemental Figure 1B				Supplemental Figure 1C				Supplemental Figure 1D				Supplemental Figure 1E
area of cells per basement membrane				area per cell				MUC5AC volume density				Ectopic Goblet cells relative to total GC
CTL	IL-13	post IL13 7d		CTL	IL-13	post IL13 7d		CTL	IL-13	Post IL-13 7d		CTL	IL-13	Post IL13 7d
25.3537	40.1469	43.267		219.985	217.978	181.921		3.54178	8.86947	4.81355		0.0769231	0.1875	0
24.0486	47.4276	51.2294		198.275	224.074	200.761		4.46006	17.0697	4.53509
25.7449	52.391	46.9704		247.389	246.765	194.202		2.80263	17.3999	4.02571		0	0.136364	0.0909091
40.1679	37.5032	41.9964		194.396	172.718	161.276		0.514205	4.04894	1.09193
42.1505	48.2987	42.2998		191.459	206.505	185.584		0.381864	12.0437	6.06785		0.1	0.0952381	0
44.5478	42.416	43.3851		193.611	234.474	157.976		0.656967	8.11001	3.95235
42.2221	48.8433	61.7025		207.481	257.771	230.68		0.879369	17.6411	5.2612		0.333333	0	0
42.0042	60.5417	41.347		181.556	248.137	179.852		0.203129	16.5088	8.44007
49.5115	35.4928	36.3198		197.396	186.299	194.191		1.7664e-05	5.94518	3.29485		0.142857	0.333333	0.1
36.4901	45.6944	45.5372		148.054	242.65	188.646		0.348554	13.7971	9.34466
48.0465	37.2956	39.6982		173.005	227.695	159.318		0.0468326	15.7782	5.14116		0.25	0.0476191	0
51.7712	50.0435	45.9983		208.741	206.062	178.018		0.0402318	15.3881	5.49335
53.8322	53.1153	53.1685		209.15	241.257	205.968		0.484879	3.14866	17.4844		0.333333	0.142857	0.125
43.3159	64.2314	66.5345		178.463	228.518	199.846		0.139344	13.1781	20.899
21.8691	42.0426	56.8702		121.123	204.106	195.052		0.00166467	12.1909	13.0994		0.5	0.294118	0.142857
33.5928	53.6079	43.7341		162.322	186.622	173.154		0.394099	8.09229	24.5284
36.9436	41.6882	38.3291		161.227	189.487	161.545		0.00055291	11.8723	20.1538		0	0.142857	0
45.4778	41.6882	109.737		174.027	217.53	399.183		0.00111447	2.55534	25.0551
48.2112	55.7712	118.019		172.567	192.833	351.836		0.00093201	8.63189	21.3568		0.4	0.2	0.0476191
51.629	68.8988	86.2187		190.429	272.451	404.999		1.7664e-05	8.06754	19.0892
42.0116	78.9751	60.3409		181.73	333.78	372.264		1.7506e-05	11.7096	16.5146		0	0.44	0.111111
54.1946	73.5981	73.0911		190.601	293.434	384.857		0.1367	21.2145	13.2483
60.7827	78.6551	70.9897		212.108	291.032	344.087		0.0373173	1.98107	18.9018		1	0.2	0
61.407	92.7327	76.4642		194.941	391.131	286.022		0.162222	0.330704	19.5485
52.2071	102.852	88.003		257.673	363.187	343.638		1.34584	39.7007			0.666667	0.266667	0.225806
65.0569	95.7403	66.177		248.084	323.2	396.341		2.39411	37.6599
63.4101	106.919	68.4427		304.749	390.348	370.027		3.95878	33.4359			0	0.2	0.418182
65.7258	94.0713	97.9698		263.584	330.898	339.781		0.686743	36.8485
57.7602	86.3774	86.2869		236.861	343.528	388.54		3.24028	33.6609			0	0.315789	0.461538
54.0081	85.7592	63.5551		195.664	355.662	285.692		1.73499	36.0352
64.6932	77.1306	81.3626		265.717	303.88	319.932		0.481775	29.6655			0.5	0.125	0.27907
73.1855	89.5857	75.7165		276.016	326.75	421.682		3.25178	27.4632
66.0207	106.241	77.7756		241.709	408.055	330.917		3.36639	7.35418			0	0.0952381	0.363636
70.8095	87.6319	79.3489		316.777	340.674	384.455		3.10086	9.51286
53.1214	85.0684	50.0264		239.048	346.662	293.861		1.77678	22.4109			0	0.0833333	0.302326
55.6101	105.744	58.7558		195.908	322.401	345.605		5.7998	11.3705	0.190026
59.6342	92.3137	48.0751		240.379	284.699	237.672		4.50251	10.9446	0.332326		0	0.2	0.266667
62.7577	75.9851	47.1155		285.963	225.606	196.08		13.5004	13.5004	0.420221
59.0725	95.5677	71.6099		285.346	304.838	223.154		12.8842	23.4987	2.84404		0	0.0625	0.298246
60.2533	80.037	51.5946		291.205	293.698	207.16		3.65586	24.2787	1.7779e-05
41.2109	72.0883	42.5841		155.088	328.689	223.365		2.64907	24.2314	1.7874e-05		0	0.210526	0.263158
39.1519	63.2755	53.6116		114.486	248.557	220.314		4.97452	19.7167	1.8017e-05
42.4143	60.0248	53.2292		133.849	232.454	207.923		1.94447	0.93774	0.0072789		0	0.125	0.3
40.9118	142.608	49.7926		156.247	385.828	277.164		5.0614	22.7778	0.251175
46.4707	113.914	38.705		160.586	377.495	177.186		10.0193	19.2009	0.249953		0	0.272727	0.37037
43.9065	73.6204	37.9146		127.485	330.996	152.275		2.07699	15.3417	5.36679
43.1343	92.2998	39.8468		132.881	303.07	171.323		2.26895	19.5914	4.37949		0	0.25	0.25
42.5874	87.382	50.8009		143.748	319.665	201.599
42.0876	76.6349	47.9692		171.911	323.989	185.299						0.2	0.227273	0.363636
42.8332	85.0684	56.5319		144.893	346.662	236.464
39.8149	96.4348	63.3816		150.141	332.389	252.094						0.2	0.276596	0.318182
42.2849	86.1097	51.4539		144.307	260.319	287.033
43.6515	78.5457	78.0289		127.061	450.107	295.957						0.259259	0.36	0.146341
60.2604	80.0446	61.1434		288.198	280.006	277.581
65.1994	75.8498	56.0873		277.793	289.194	265.985						0.205882	0.282609	0.492754
67.1243	76.6239	55.4206		273.764	287.158	257.485
86.079	92.9719	57.7885		297.757	338.824	238.93						0.157895	0.444444	0.4
70.5386	87.3824	66.6349		281.843	376.749	306.065
66.3304	84.8291	63.3985		270.363	285.596	260.312						0.0833333	0.333333	0.409836
73.342	87.6874	62.6139		308.952	362.617	343.368
79.7962	83.8856	70.841		395.093	331.851	328.876						0.333333	0.307692	0.435484
71.6066	113.855	68.8114		300.817	367.551	317.338
68.7762				321.052								0.285714	0.275862	0.326087
57.741				312.345
63.8477				344.012								0.130435	0.25641	0.189189
54.2123				219.742
												0.285714	0.216216	0.185185
												0	0.292683	0.159091
												0.142857	0.659091	0.295455
												0	0.700855	0
												0.0714286	0.647887	0.263158
												0.230769	0.878049	0.263158
												0.25	0.611111	0.1
												0	0.743243	0.0833333
												0.235294	0.375	0.2
												0.0714286	0.692308	0.230769
												0.333333	0.705882	0.1
												0.25	0.757895	0.222222
												0.3125	0.597015	0
												0	0.375	0.1
												0.2	0.285714	0.214286
												0.166667	0.214286	0.181818
												0.25	0.423077
												0.555556	0
												0.111111	0.25
												0	0.333333
												0.181818	0.222222
												0.0909091	0.478261
												0.153846	0.5
												0.6	0.5
												0.166667	0.307692
												0.3	0.3125
												0.222222
												0.333333

## Sheet: Figure 3
Figure 3D: total mTOR normalized to total protein					Figure 3E: P-RPS6 normalized to total RPS6					Figure 3F: P-P70S6 normalized to total P70S6					Figure 3G: P-ULK1 normalized to total ULK1
veh	IL13 2day	IL13 7day	IL-13 3day post		veh	IL13 2day	IL13 7day	IL-13 3day post		veh	IL13 2day	IL13 7day	IL-13 3day post		veh	IL13 2day	IL13 7day	IL-13 3day post
9756.17	8391.56	7887.66	10158.4		0.15534	0.193965	0.179307	0.172737		0.04031		0.249156			2.05125	2.27868	1.55035	1.29576
5014.26	5383.36	5396.14	4223.45		0.109391	0.167861	0.164247	0.123689		0.083108	0.128568	0.101844	0.095345			2.42191	2.69436
	5151.34	4845.23	4833.22		0.302512	0.439525	0.333787	0.251907		0.131014	0.1594	0.195777	0.131211
6629.81	8759.57	9678.94	10100.2		0.49071	0.891248	0.723568	0.701346		0.126034	0.1473	0.13638	0.105372		1.13017	1.26618	1.30116	0.943163
2365.5	2194.68	2581.17	2567.56			0.7071	0.666627	0.615114		0.146874	0.141404	0.189959	0.112841		1.02275	1.06601	1.20001	1.0319
15310.1	20867.7	22011.7	23128.6		0.28053	0.544588	0.483266	0.268727		0.082857	0.120372	0.105386	0.087351		1.2729	1.4852	1.48804	1.26837
13094.9	14151.8	11046.7	9781.7		0.136564	0.24787	0.183444	0.118317								1.38418	1.16694	1.16126
	10863.2		12561.6							0.092396	0.115267	0.188381			1.13349	1.57769	1.21003	1.49819
17289.3	16607.4	20855.6			0.069369	0.114923	0.064704								1.0005	1.28341	1.31402	1.10612
23416.4	19154.7	19230.8													1.05026	1.90419	1.29645	1.27342
										0.118886	0.128503	0.210374				1.60756
										0.150086	0.165323	0.194844			0.889001	1.34014	1.02124
															1.0232	1.23645	1.58836
															9	12	11	8

## Sheet: Supplemental Figure 2
S Figure 2B: phosphorylated Stat 6			S Figure 2C qPCR MUC5AC			S Figure 2D Cleaved Caspase 3 staining				S Figure 2E p63 immunostaining
IL-13	IL-13 +Rap		IL-13	IL-13+Rap		veh	IL-13	IL-13+rap		Veh	IL-13	IL-13+Rap
0.0592	0.022664		1	0.400479		0.0312899	0.0647689	0.0929916		0.254237	0.175325	0.393443
0.015386	0.028654		1	0.594244		0.18472	0.0529714	0.255963
0.043554	0.04337		1	3.24121		0.0175686	0.0346874	0.0250374		0.143382	0.216049	0.295652
0.028794	0.038604		1	1.26628		0.225512	0.0498023	0.0724266
0.046425	0.051234		1	0.985131		0.0100626	0.0951704	0.0252405		0.210526	0.181208	0.512821
0.04146	0.040076		1	0.74855		0.0676229	0.152347	0.202675
0.03744	0.058821		1	0.731997		0.214884	1.28636	0.467139		0.191304	0.103627	0.314961
			1	1.0066		0.616728	0.858365	0.0178913
						1.03547	1.24424	0.248041		0.19	0.157068	0.233871
						0.444721	1.17108	0.388547
						0.70301	0.878896	0.0663454		0.136126	0.139535	0.483871
						0.596785	0.650417	0.00502532
						0.318043	0.0789289	0.0805797		0.106481	0.179191	0.301587
						0.211629	0.994547	0.00719117
						0.618346	0.082769	0.230844		0.1133	0.127389	0.278571
						0.814343	0.275267	0.0729424
						0.22309	0.231569	0.0332466		0.222857	0.169697	0.30597
						0.182843	0.36112	0.207932
						0.0333771	0.451577	0.0748925		0.213235	0.133333	0.252941
						0.698837	0.569039	0.119083		0.104575	0.123636	0.34375
						0.162001	0.165803	0.101046
						0.0987728	0.274702	0.135206		0.0530612	0.107981	0.272727
						0.841579	0.261185	0.161585
						0.133037	0.0955102	0.0455643		0.0524476	0.119149	0.385321
						0.464443	0.321764	0.114663
						0.409028	0.577451	0.0558683		0.0711297	0.139896	0.235772
								0.0219626
								0.00391933		0.0604651	0.134529	0.276119
								0.05939
								0.00580858		0.092827	0.179167	0.267857
								0.00019895
								0.0270044		0.122807	0.167883	0.207071
								0.00276185
										0.0903614	0.0673401	0.2625
										0.037037	0.228448	0.176101
										0.0411765	0.171103	0.40566
										0.565517	0.482759	0.0957447
										0.244048	0.398438	0.169231
										0.310526	0.446809	0.254658
										0.444444	0.15873	0.239521
										0.293194	0.226667	0.26087
										0.496403	0.268817	0.238095
										0.357143	0.225564	0.238994
										0.449735	0.149606	0.16875
										0.393939	0.259259	0.233918
										0.512658	0.386667	0.309353
										0.224	0.222222	0.43956
										0.362832	0.3125	0.267717
										0.140351	0.292683	0.266187
										0.12	0.20904	0.175439
										0.152047	0.353535	0.233129
										0.194805	0.230392	0.403846
										0.198347	0.403101	0.38806
										0.142857	0.146789	0.267442
										0.176	0.209524	0.242775
										0.168317	0.202247	0.0993789
										0.253731	0.395833	0.275229
										0.315385	0.571429	0.391667
										0.278481	0.46	0.268519
										0.312977	0.511905	0.242857
										0.302158	0.297561	0.182482
										0.294118	0.398601	0.321429
										0.373913	0.542373	0.308411
										0.22973	0.570513	0.401869
										0.205556	0.394366	0.415094
										0.232704	0.611511	0.467532
												0.357798
										0.293706	0.421053
												0.396396
										0.31677	0.55
												0.426087
										0.253086	0.360947
												0.40404
										0.228723	0.364963
												0.535714
										0.259669	0.286517
												0.423077
										0.348485	0.427673
												0.421053
										0.206186	0.431818
												0.34507
										0.264706	0.4
												0.592593
										0.275	0.376471
												0.344262
											0.405797
												0.2
												0.219512
												0.381579
												0.379747
												0.265306
												0.329787
												0.255319
												0.256637
												0.194805
												0.282443
												0.216418
												0.224806
												0.25
												0.304348
												0.183908
												0.157205
												0.253846
												0.36036
												0.305785
												0.259259

## Sheet: Figure 4
Figure 4B western blot P-RPS6 normalized to total RPS6					Figure 4C: western blot P-S6K1 normalized to total S6K1					Figure 4D: western blot SQSTM1 normalized to total protein levels						Figure 4F quantification of area per cell					Figure 4G quantification of cell number						Figure 4H quantification of MUC5AC vol density						Figure 4I quantification of ectopic goblet cells normalized to all cells
IL13	IL-13+rap				IL-13	IL-13+Rap				IL-13	IL-13+Rap					veh	rapamycin	IL-13	IL-13+rapamycin		veh	rapamycin	IL-13	IL-13+rapamycin			veh	rapamycin	IL-13	IL-13+rapamycin			veh	rapamycin	IL-13	IL-13+rapamycin
0.092075	0.002209				0.191979	0.16572				7685.88	6517.97					254.374		241.168	162.504		103		93	99			0.347765		14.1365	7.41074			0.0291262		0.225806	0.040404
																											3.03517		20.509	9.71851
0.225533	0.001465				0.131973	0.114645				8036.9	6699.85					220.563		242.687	164.491		105		100	98			1.3275		18.2984	7.71312			0.00952381		0.3	0.0816327
																											1.24123		11.8672	11.0395
0.168277	0.004832				0.210567	0.157774				7822.63	5716.54					180.535		191.939	170.464		125		122	92			0.76672		14.5709	10.7045			0.008		0.180328	0.108696
0.152027	0.008229				0.178169	0.144206				8262.76	6613.84																0.0856209		12.3127	11.4373
																206.658		166.318	170.943		107		149	98			0.0232217		9.29312	6.00604			0.0373832		0.120805	0.0510204
0.170558	0.006247				0.184703	0.169497				6805.58	4327.56																0.0269505		9.15322	4.21031
																164.236		184.987	166.566		140		130	95			0.253839		10.8853	0.227031			0.0142857		0.2	0.0210526
0.226996	0.005391				0.178676	0.003678				9069.77	5579.58																0.0268411		0.84648	9.63749
																137.539		187.787	186.066		158		130	85			0.312879		0.776142	9.42377			0		0.169231	0.0705882
0.228905	0.007574				0.162937	0.011884				5793.34	3838.67																0.194486		5.78234	8.96459
																218.136		190.144	161.121		117		125	99			0.110129		7.87493	8.19229			0		0.144	0.0707071
																											0.15799		14.6926	4.01476
																170.551		232.834	170.866		130		92	95			0.0500249		19.9502	16.3989			0		0.141304	0.0526316
																											0.080438		16.0879	14.8009
																135.647		243.669	236.976		160		92	65			0.0718288		15.3522	9.147			0.0125		0.206522	0.0153846
																											0.0133704		6.56125	6.62223
																161.887		352.466	148.718		126		62	102			0.0205362		17.6588	9.64159			0		0.0483871	0.107843
																177.056			241.408		129			65			0.00682842		9.00305	7.55577
																		285.123					83				3.7738		18.6434	12.8315			0.00775194		0.0120482	0.107692
																191.249		299.173	167.656		129		123	93					11.1149	18.4169
																											2.32731			12.0389			0.00775194		0.0731707	0.0645161
																212.249		176.904	150.614		117		184	116					17.361	9.32055
																											2.42652			15.4071			0		0.108696	0.103448
																242.533		184.368	146.702		114		200	112					21.9926	15.2943
																											2.48274			12.7044			0.122807		0.18	0.0357143
																207.347		381.474	172.829		145		102	189					23.2897	9.70569
																											3.61486			13.7937			0		0.362745	0.111111
																237.271		234.22	171.372		127		147	135					29.6431	12.2966
																											5.85784			21.5449			0		0.278912	0.118519
																212.627		282.833	197.616		129		114	107					25.4331
																											2.51558			3.69801			0		0.298246	0.121495
																229.236		222.821	188.996		122		159	94					23.0111
																											2.32974			1.5703			0		0.125786	0.0531915
																201.784		206.195	156.851		130		162	114					32.2758
																											2.85336			20.2734			0		0.197531	0.0438597
																196.465		300.169	133.313		122		103	121					13.2566
																229.961			178.694		112			105			1.20354			14.2616			0		0.145631	0.00826446
																		253.776					92				5.25662		14.4092
																237.339		178.36	184.462		93		169	101						20.5863					0.23913	0.133333
																											6.09818		19.1708
																220.132		151.111	154.341		116		229	107						13.1735						0.0934579
																											6.83793		9.34065
																211.828		212.308	143.161		139		183	128					24.7499	16.8488						0.078125
																											3.61429
																172.906		212.369	149.96		162		164	126					24.9311	23.3796						0.0634921
																											6.05638
																162.541		274.482	147.946		156		151	161					25.6847	19.8945						0.0807453
																											1.87464			21.4172
																195.109		227.524	150.487		136		189	154					22.706							0.123377
																											2.02876			23.8244
																166.477		144.38	128.518		160		289	169					19.7752							0.0473373
																											3.70104			18.4913
																278.667		335.741	118.202		93		158	183					15.7322							0.131148
																											1.68538			21.6212
																158.69		175.583	146.824		172		131	159					11.4332							0.0754717
																173.763			207.152		85			131			3.78245			13.8403
																		209.283	285.734				81	96			0.312594		14.579				0.0446429		0.106509	0.167939
																251.313					68			225						24.8803
																		223.039	150.21				82	183			1.55437		19.8261				0.0107527		0.10917	0.0140845
																208.072					75			159						22.5145
																		230.423	193.644				95	173			2.32183		20.4859				0.0431035		0.20765	0.0625
																197.781		215.366			79		191	111						18.3732
																			213.895					183			2.81135		13.6051				0.057554		0.256098	0.16
																144.894		239.558			112		178	124					12.1239	21.5161
																			184.411								1.62943						0.037037		0.350993	0.114754
																184.858		205.669	296.348		87		188	160					16.3429	26.1348
																											1.25355			13.7787			0.0512821		0.37037	0.213836
																149.735		193.398	196.487		122		204	171					21.3009
																			221.44								2.57748			19.112			0.0441177		0.186851	0.0982659
																186.532		179.73			108		229	130					23.8176
																			183.223								1.29389			8.18916			0.01875		0.398734	0.104972
																174.646		138.634			119		238	145					16.8461
																			158.606								3.20461			12.123			0.0215054		0.0687023	0.189189
																185.155		163.738			106		201	111					19.8949
																172.974			197.272		153						0.503352			13.7769			0.0290698		0.0740741	0.163934
																							217	111					20.6376
																179.918			172.585		146						1.43032			15.0295			0.0117647		0.121951	0.126761
																		153.561					259	113					18.5277
																178.385			222.628		141						3.32698			14.4856			0.0588235		0.157895	0.0909091
																		151.763					268	100					20.5002
																180.143			222.883		154						2.80237			8.68316			0.0666667		0.209424	0.0614035
																		145.834					277	158					17.6812
																175.183			205.725		148		167	71			1.64807		23.7487	11.1156			0.0126582		0.224719	0.097561
																		157.537
																204.531		233.572	249.782		132		159	99			6.94638		28.358	23.1414			0.0357143		0.159574	0.0864198
																														8.58895
																183.578		225.646	179.026		137		162	114			1.79288		19.4406				0.0114942		0.196078	0.155172
																			238.159											18.834
																180.087		240.877			137		145	82			5.73332		20.2421				0		0.139738	0.0843374
																			204.659											8.22606
																186.197		275.459			139		158	81			5.24198		16.8864				0.0277778		0.117647	0.0629921
																			173.343											7.90629
																177.768		243.077			159		153	58			4.23363		17.4999				0.0168067		0.139303	0.054054
																			191.875											13.5734
																176.932		255.636			175		171	83			6.18504		16.1998				0.0283019		0.213235	0.0909091
																			210.787											10.4289
																175.6		215.798			160		191	127			2.20612		13.2497						0.170507
																			294.636											11.7039
																205.435		206.418			135		169	111			2.47876		14.0707						0.131274
																			170.66											11.9234
																175.529		232.558			188		165	66			2.50546		14.2348						0.126866
																			132.879				297	128					13.4035	11.7051
																		227.622									6.535								0.126354
																		199.346	167.184				196	140					15.5557	12.0007
																																	0		0.197605	0.164062
																		229.61	275.908				212	115					10.986	11.3915
																			179.054														0		0.144654	0.0928571
																		221.264					202	113					14.4921	10.3708
																			150.662											11.8598			0.0141844		0.197531	0.0869565
																		220.497					195	104					17.843
																			193.091											14.2916			0.0325		0.22069	0.0707965
																		176.289					160	115					13.0009
																			186.651											12.2745			0.0203		0.139241	0.105769
																		242.397					198	110					15.1765
																			216.937											12.4251			0.0227		0.222222	0.0521739
																		229.797					201	116					16.3332
																			189.37											12.1285			0.0365		0.111111	0.145455
																		211.45					251	111					15.3329
																			193.343											10.0914			0.0219		0.136126	0.0862069
																		210.636					259	130					17.227
																			205.695				189							9.45061			0.0216		0.112426	0.0810811
																		207.053						125					15.1373
																		207.405	182.102				190							9.74769			0.0252		0.121212	0.0692308
																								150
																		204.833	175.132				129	111						17.8931			0.0057		0.185185	0.152
																		285.125	205.86				196	100						13.7185			0.0625		0.265306	0.0666667
																														9.2988
																		204.168	191.536				154	128									0.0148		0.174528	0.0416667
																			204.314											7.21201
																		205.837					152	97									0.0053		0.173267	0.0406504
																			237.557											3.29884
																		190.643					164	102											0.112821	0.030303
																			177.553											5.96321
																		187.683					153	114											0.14375	0.0298507
																			235.11											1.79461
																		262.528					177	106											0.217172	0.0204082
																			206.34											2.1804
																		205.441					154	109											0.258706	0.0149254
																			177.341											6.92009
																		238.034					164	123											0.247012	0.0487805
																			194.73											5.18697
																		202.391						140											0.239382	0.0215827
																			189.052					120						5.29442
																																			0.248677	0.00769231
																			192.195					123						1.95957
																																			0.194737	0
																			175.22					132						6.32757
																			196.642																0.496124	0.0254237
																								134						6.33345
																			196.663								1.28187	2.15155	4.76793	6.48409					0.102041	0.035461
																								147			1.55183	3.4106	8.0104	5.09333
																			163.658								3.46202	10.7238	13.473	0.627008					0.188312
																								134			4.69102	3.14471	10.314	7.64469
																			222.62								5.5849	3.37188	12.8603	3.37568					0.217105
																								123			6.52455	2.87617	11.6011	7.43631
																			180.208								2.97921	6.32409	7.43012	6.15119					0.22561
																								139			5.18641	5.50223	7.28256	1.13832
																			206.165								4.64084	2.66235	5.36031	4.71441					0.294118
																								130			0.154208	3.66568	3.67295	0.505854
																			235.871									3.27998							0.220339
																								103				2.17888
																			191.159									0.761166							0.149351
																								118				1.14129
																			195.35									1.3733							0.176829
																								141				1.19774
																			228.148									2.85652
																					112	95	126	99				3.56701
																			203.848									5.81312
																					134	101	122	107				2.85561
																			169.826									2.581
																					139	93	102	87				2.39971
																179.592	152.816	164.487	161.387									3.44247					0.00892857	0.0105263	0.015873	0
																					115	128	121	106				0.934628
																160.853	154.137	157.961	151.473									0.895267					0.0223881	0.00990099	0.0327869	0
																					126	141	118	107				3.4847
																176.646	182.617	196.603	173.361									3.04041					0.057554	0.11828	0.0490196	0.00943396
																					101	166	120	130				5.38705
																196.348	151.024	176.485	152.256									2.70682					0.0782609	0.015625	0.0495868	0.00934579
																					115	97	113	110				2.48359
																180.948	133.808	185.097	152.699									3.47592					0.0238095	0.0425532	0.0338983	0.00769231
																					127	131	131	132				2.18128
																176.51	137.22	179.672	141.719									6.17001					0.019802	0.0180723	0.0333333	0.00909091
																					139	103	131	119				1.88469
																170.806	156.753	195.784	173.888								0.597838	0.322224	2.39275	21.9526			0.026087	0.0412371	0.0265487	0.00757576
																					145	90	80	120			0.570818	0.380907	28.0393	19.7677
																160.645	150.07	176.82	139.313								0.740155	0.613691	32.2103	21.0873			0.00787402	0.0152672	0.0265487	0.0168067
																						104					1.57346	0.269438	29.4575	15.7196
																151.183	134.61	181.962	154.797								1.29635	1.42502	38.3111	19.2881			0.0359712	0.00970874	0.0458015	0
																						108					0.835163	0.266512	27.9267	18.3639
																166.992	144.316	234.252	154.181								0.972248	0.836073	25.2116	21.582			0	0	0.075
																						107					1.75808	0.818622	25.6023	18.5017
																	123.351										0.30539	0.0996279	28.1006	14.7335				0.00961538
																						101					1.54456	0.978781	30.7107	18.8293
																	133.013										0.617237	0.408014						0
																						125					0.542263	0.500848
																	165.429											0.108383						0
																						107						0.696301
																	169.673											0.107803						0.00990099
																						105						0.850136
																	117.066											1.64865						0
																						116						1.68063
																	151.259											0.458277						0
																						95						2.14586
																	145.065											1.63103						0
																						118						0.194978
																	144.199											2.36249						0
																						129						0.738179
																	157.709											0.217407						0
																						130						0.641985
																	122.413											1.31799						0
																						135						1.20174
																	130.385											2.7059						0
																						150						1.78564
																	132.271											3.64461						0
																						148						2.96591
																	151.09											3.16983						0
																						158						4.76558
																	156.523											3.96295						0.00666667
																						141						2.20861
																	160.517											2.14531						0.0202703
																						125
																	163.863										1.62457	0.334151	33.7868	16.8679				0
																						126
																	134.497										0	0.905624	64.3918	27.6991				0
																						144
																	144.605										1.97615	0.803833	30.5041	16.3427				0.024
																						136
																	154.493										1.07796	0.569113	24.0626	22.077				0
																						145
																	145.658										1.00269	1.912	27.3035	23.9804				0.0138889
																						134
																	154.139										0.68819	2.05891	22.1634	18.9957				0.0147059
																						104
																	149.809										0.737586	0.247032	28.0465	20.7421				0.00689655
																					97	94	117	109
																	160.612										2.80919	1.37918	32.4762	14.786				0
																					104	114	119	118
																	144.395										1.10107	0.802063	35.8059	14.0111				0		0.12844
																					120	105	109	120
																214.735	153.83	238.058	222.753								0.143008	0.264041	28.6743	24.6806			0	0	0.102564	0.110169
																					120	95	107	116
																197.783	129.355	259.398	210.317								1.81563	3.13998	37.8737				0	0	0.226891	0.175
																					117	103	102	112
																181.393	146.368	293.453	201.501								0.969678	0.238589					0	0.0285714	0.247706	0.112069
																					123	109	125	118
																167.717	159.867	285.919	172.134								1.02283	0.611777					0	0	0.327103	0.116071
																					119	93	125	117
																173.897	169.429	324.146	206.023								0.835427	1.67402					0	0	0.343137	0.177966
																					125	114	95	117
																155.965	178.518	283.819	188.748								4.72609	2.04381					0	0.00917431	0.376	0.222222
																					131	113	114	120
																156.393	189.538	278.86	222.935								1.93532	1.083					0	0	0.28	0.136752
																					93	116	95	105
																159.67	146.905	322.708	202.472								2.47333	0.939991					0.016	0	0.347368	0.108333
																					103	98
																152.592	138.625	288.367	186.655								5.07527	2.96251					0.00763359	0	0.263158	0.171429
																					99	110
																195.816	142.589	310.872	217.33								0.369493	2.65752					0	0	0.210526
																						91
																165.711	144.38										2.59582	1.5059					0	0
																						107
																165.951	142.09										1.82105	0.995589					0.010101	0
																						90
																	149.084										1.07495	0.405493						0
																						117
																	126.015											1.69523						0
																						122
																	132.895											1.29721						0
																						121
																	126.706											1.93407						0
																						90
																	122.683											0.916492						0
																						85
																	122.321											1.07309						0
																						103
																	132.797											3.97648						0
																						86
																	218.951											1.11138						0.0117647
																						106
																	144.828											1.55585						0
																						116
																	144.841											1.55466						0
																						119
																	154.324											1.4983						0
																						107
																	143.04											0.247196						0
																						90
																	133.792											3.78611						0
																						83
																	163.82																	0
																						106
																	200.584																	0.0111111
																						116
																	200.505																	0.0120482
																						138
																	187.712																	0.00943396
																						103
																	180.996																	0
																						131
																	158.66																	0.0289855
																						135
																	201.115																	0
																						125
																	171.815																	0
																						136
																	161.118																	0.00740741
																						130
																	164.462																	0.016
																					123	127	89	119
																	163.377																	0.0220588
																					137	104	101	68
																	168.892																	0.0153846		0.092437
																					132	97	89	117
																176.624	153.986	310.399	239.389														0.00813008	0	0.0898876	0.147059
																					97	107	94	112
																156.381	210.317	313.669	335.158														0	0	0.207921	0.0683761
																					97	89	92	101
																191.288	201.501	352.706	191.51														0.00757576	0	0.202247	0.142857
																					120	91	96	89
																220.843	172.134	282.3	213.088														0	0	0.0319149	0.168317
																					122	94	115	105
																219.881	206.023	331.238	223.927														0	0	0.108696	0.0561798
																					117	89	70	94
																184.781	188.748	277.153	251.831														0	0.010989	0.104167	0.114286
																					143	92	81	93
																174.545	222.935	255.931	221.208														0	0	0.121739	0.106383
																					120	96	87	109
																216.038	202.472	422.499	237.354														0	0.011236	0.242857	0.0537634
																					126	126	71
																170.719	186.655	403.1	251.284														0	0	0.185185	0.275229
																					98	83
																185.184	217.33	377.854	247.037														0	0	0.183908
																					122	87
																174.418	217.33	472.642															0.00793651	0.00793651	0.253521
																					111	82
																196.82	176.539																0.0102041	0
																					79	125
																179.365	210.317																0	0.0114943
																					92	121
																192.453	201.501																0.00900901	0.0121951
																					102	121
																214.39	172.134																0.0126582	0
																					105	128
																169.598	206.023																0	0
																					98	119
																162.499	188.748																0	0
																					102	138
																177.331	222.935																0	0
																					108	135
																182.35	202.472																0.0102041	0.00840336
																					119	137
																189.693	186.655																0.00980392	0.0144928
																						132
																178.877	217.33																0.00925926	0.00740741
																						75
																176.715	217.33																0.00840336	0.00729927
																						105
																	156.407																	0
																						113
																	213.696																	0
																						132
																	164.875																	0
																						115
																	159.68																	0.00884956
																						121
																	138.949																	0
																						122
																	170.767																	0.0173913
																						136
																	148.078																	0
																						141
																	163.623																	0
																						161
																	158.836																	0
																						140
																	137.225																	0
																	147.623																	0
																	160.57																	0.0214286

## Sheet: Figure 5
Figure 5D quantification of western MUC5AC normalized to total protein						Figure 5F MUC5AC quantification of immunostaining volume density
IL-13	IL-13+rap					IL-13	IL-13+rap
166575	64153.3					1.99526	2.21249
71118.3	14950.6					1.96494	2.52975
120214	29280.6					3.0631	4.68321
48566.2	36024.7					3.73124	0.546346
65516.7	15217.1					4.3769	0.820229
56636.9	41112					0.773525	2.03237
55055.8	40477.7					2.08999	0.391368
47770.1	43473.9					5.25087	3.86616
						1.16181	1.16384
						3.56713	2.60082
						3.91864	1.71365
						3.21157	2.05991
						2.75815	1.7229
						3.92875	1.34614
						5.08535	1.26543
						3.76986	1.2295
						4.52117	2.68556
						4.13865	3.74958
						2.14571	1.14438
						5.58448	1.79634
						4.96568	2.33942
						2.63555	1.00598
						4.8093	3.63767
						5.81191	2.79076
						4.25088	2.63026
						4.02638	0.973467
						1.57017	1.39657
						2.85476	1.54192
						6.16777	0.00023721
						4.87269	1.94414
						21.8875	12.3413
						20.8537	7.82855
						19.8596	13.7424
						20.8252	16.4089
						20.9515	17.0799
						17.5543	6.24912
						19.8759	8.82885
						20.2269	8.32232
						14.8031	7.59416
						12.7376	5.28597
						3.80474	1.57742
						5.62104	1.19973
						2.82793	0.89318
						2.68827	0.657841
						2.90587	0.645702
						1.9787	1.04121
						2.08703	1.00359
						2.85221	0.848923
						3.78186	0.533204
						3.05696	0.819897
						5.32589	0.953372
						2.51866	0.491985
						3.55524	1.45873
						4.37631	12.6726
						20.0418	6.47605
						9.25484	6.33628
						3.9942	5.65568
						15.6337	10.5219
						7.73691	8.10145
						6.4622	2.39597
						8.66956	6.71102
						11.3037	5.76859
						14.0779	6.86988
						16.628	1.01492
						31.5038	1.0403
						18.6628	2.36672
						18.622	2.10644
						15.4382	2.79594
						31.373	2.61533
						27.3535	5.19055
						13.891	10.4163
						20.5682	9.29615
						18.5283	12.2059
						26.7701
						23.1344	3.64153
						14.952	2.2964
						21.044	0.930703
						17.0752	3.66293
						19.3762	4.16965
						27.369	2.68014
						25.6555	4.25343
						25.4207	3.57283
						12.5803	6.41601
						13.2053	3.36079
							2.14138

## Sheet: Figure 7
Figure 7C: fraction BrdU+ normalized to total cell number					Figure 7D: fraction BrdU+ normalized to total cell number						Figure 7E: fraction Ki-67+ normalized to total cell number					Figure 7F: TPM normalized expression MKI67				Figure 7G: TPM normalized expression PCNA
Veh	rapamycin	IL-13	IL-13+rapamycin		Veh	rapamycin	IL-13	IL-13+rapamycin			Veh	rapamycin	IL-13	IL-13+rapamycin		IL-13	IL-13+rapamycin			IL-13	IL-13+rapamycin
0.0909091	0.0472441	0.0944444	0.0673077		3.607	6.492	12.001	6.321			0.0227273	0.00787402	0.0111111	0		424.007	684.325			860.727	852.387
					14.459	7.249	6.403	5.697								370.79	783.899			765.776	789.956
0.224138	0.0894309	0.11875	0.0769231		3.489	6	2.885	12.631			0.0689655	0	0	0		359.173	771.131			833.012	883.27
					4.131	11.286	3.776	9.301								1045.93	1203.66			945.31	1342.19
0.0978261	0.0598291	0.122699	0.115789		2.775	6.642	39.545	10.701			0.0217391	0	0.0122699	0.0210526		762.292	1083.45			951.887	1231.43
					6.263	5.291	8.775	9.707								249.587	400.38			636.803	806.266
0.104	0.0218978	0.103659	0.128713		4.34	3.65	7.37	7.428			0.008	0	0	0.019802		165.318	276.861			682.46	833.53
					2.974	2.326	12.618	7.071								196.105	268.979			692.772	731.38
0.0909091	0.05	0.136054	0.0707965		5.251	4.796	5.201	3.279			0.00909091	0.0142857	0.00680272	0		519.738	202.021			734.73	786.492
					1.443	5.018	18.259	7.55								691.955	562.938			749.863	711.718
0.0661765	0.0373832	0.0942029	0.0823529		4.388	6.843	5.643	7.911			0.00735294	0	0	0		569.36	552.741			708.047	734.322
					2.281	4.106	27.02	4.078
0.119048	0.0625	0.120567	0.031579		10.047	5.1	7.802	9.554			0.031746	0.0208333	0.0070922	0
					2.974	5.643	5.77	6.305
0.0841121	0.0530974	0.235714	0.0588235		3.884	5.55	4.619	15.812			0.00934579	0.0176991	0.0214286	0
					1.613	3.762	20.248	6.534
0.114583	0.0480769	0.155738	0.08		4.328	5.77	10.968	4.985			0.0104167	0	0.00819672	0
					11.653	5.643	44.437	7.597
0.141509	0.0564516	0.183486	0.0865385		2.066	7.075	8.09	8.663			0.0471698	0	0	0
					2.326	6.532	10.972	6.985
0.0659341	0.141304	0.121429	0.0775194		2.974	11.123	11.455	8.745			0.021978	0.0217391	0.00714286	0.0310078
					3.607	8.467	5.77	9.749
0.114754	0.229167	0.100775	0.130435		6.086	3.678	4.328	10.447			0.0327869	0.0208333	0.0155039	0.0217391
					2.756	5.948	6.354	5.135
0.101695	0.109091	0.16	0.153846		3.043	10.129	10.567	4.078			0.0169491	0.0181818	0.02	0.017094
					2.457	7.647	9.811	4.078
0.113043	0.144231	0.158879	0.0863309		8.775	2.326	8.716	3.887			0.026087	0.0480769	0.0280374	0.0503597
					2.519	6.619	12.597	4.526
0.0636364	0.161905	0.2	0.0794702		2.974	11.861	18.999	2.487			0.0181818	0.00952381	0.04	0.00662252
					2.775	1.613	4.388	5.135
0.0547945	0.0695652	0.0763359	0.0747664		18.967	2.326	11.635	6.771			0.00684932	0	0.00763359	0
					13.931	6.197	4.328	3.714
0.0507246	0.0740741	0.123188	0.160714		21.68	3.429	7.558	10.27			0.0144928	0	0.00724638	0.00892857
					9.811	3.226	26.039	4.526
0.126984	0.037037	0.133333	0.0648148		6	6.387	11.653	5.634			0.015873	0	0.00740741	0
					5.493	3.938	14.142	7.269
0.15748	0.111111	0.134228	0.0515464		11.01	5.707	7.809	5.59			0.00787402	0.00740741	0.0201342	0
					10.958	7.426	22.372	23.976
0.137615	0.12037	0.164179	0.0927835		6.805	2.775	11.487	5.562			0.00917431	0	0	0.0206186
					6.712	5.018	9.811	5.872
0.12963	0.0582524	0.0833333	0.0884956		14.712	2.326	18.021	6.305			0.0185185	0	0.0104167	0.0265487
					3.177	4.194	12.078	5.035
0.12069	0.12963	0.128571	0.100917		4.913	2.04	35.356	5.479			0.0689655	0.00925926	0.00714286	0.00917431
					8.325	2.775	6.163	3.43
0.137255	0.0882353	0.184	0.111111		4.106	2.519	13.425	8.107			0.0490196	0.00980392	0.008	0
					5.039	3.607	3.607	4.285
0.182796	0.105882	0.148148	0.104762		5.474	2.519	4.328	2.936			0.0645161	0.0235294	0.00925926	0.00952381
					1.881	5.948	3.678	5.634
0.139535	0.166667	0.186916	0.165289		1.881	4.493	4.839	10.606			0	0	0.00934579	0.0247934
					4.585	3.177	10.987	21.029
0.123894	0.135338	0.112	0.171171		5.707	3.776	46.909	4.593			0.0176991	0.0150376	0.032	0.00900901
					10.267	2.066	13.285	5.846
0.11	0.165414	0.125874	0.0784314		3.938	6.427	29.574	11.11			0.03	0.0075188	0.020979	0.00980392
					6.263	4.619	4.913	6.992
0.0857143	0.123967	0.132743	0.104		9.811	3.177	14.775	3.835			0.00952381	0.00826446	0.0176991	0
					12.782	6.061	19.696	5.984
0.030303	0.0638298	0.140351	0.112069		5.493	5.512	3.678	9.058			0.0151515	0	0.00877193	0.0431035
					3.043	3.429	13.004	10.833
0.1	0.121212	0.138889	0.115044		9.124	3.65	4.763	9.888			0	0	0.0185185	0
					3.193	4.08	25.103	5.145
0.0973451		0.12069	0.130435		4.924	6.338	17.024	10.776			0.0176991		0	0.026087
					11.364	6.205	12.414	4.975
		0.159664	0.173333		4.585	2.775	27.714	11.818					0.0252101	0.0133333
					4.839	2.164	2.326	7.455
		0.15493			9.305	3.898	4.131	9.058					0.00704225
0.0687023	0.0402685	0.0875	0.096		7.075	13.131	9.377	12.522
					2.519	6.086	8.872	9.17			0.0229008	0.0134228	0.0375	0.08
0.0546875	0.0344828	0.0933333	0.126984		6.619	6.532	18.488	5.035
					5.251	9.243	13.753	8.163			0.0546875	0.0413793	0.04	0.0238095
0.0588235	0.104167	0.0802469	0.0967742		5.743	3.474	7.455	6.838
					7.695	3.321	14.274	12.293			0.0672269	0.0347222	0.037037	0.0483871
0.113475	0.0902778	0.115646	0.092437		6.163	7.875	20.593	7.866
					3.884	4.206	14.525	7.55			0.0425532	0.0347222	0.0340136	0.0168067
0.105634	0.0735294	0.140496	0.0756302		9.591	7.558	16.96	6.345
					12.976	7.934	22.103	5.95			0.0211268	0.0294118	0.0330578	0.0588235
0.0573248	0.0915033	0.0552147	0.148649		8.212	4.924	29.712	5.741
					6.712	6.712	9.628	3.631			0.0318471	0.0261438	0.0122699	0.0472973
0.0534351	0.108696	0.0752688	0.115942		15.366	3.321	7.696	5.697
					3.429	15.661	16.394	15.24			0.0305343	0.0217391	0.00537634	0.0724638
0.0467836	0.0792079	0.0760234	0.0820895		6.263	8.522	5.414	18.986
					10.201	4.924	11.26	7.121			0.0409357	0.0594059	0.0116959	0.0671642
0.0336135	0.0902256	0.0866667	0.124088		4.106	13.004	35.166	5.3
					4.619	8.084	16.664	7.121			0.0252101	0.0150376	0.0533333	0.0510949
0.0598291	0.0507246	0.0935252	0.181818		7.802	5.743	10.819	17.757
					8.589	4.652	6.126	8.138			0.025641	0.00724638	0.0215827	0.0454546
0.0833333	0.0476191	0.0666667	0.0983607		5.931	4.763	10.644	5.035
					6.086	2.756	10.514	4.702			0.0606061	0.0476191	0.0333333	0.0409836
	0.0561798	0.0985916	0.161017		9.243	8.142	10.156	7.703
					4.131	5.34	9.013	4.504				0.0561798	0.028169	0.059322
	0.0208333	0.0344828			3.884	5.931	8.462	23.943
					4.839	13.568	10.82	13.288				0.0208333	0.0413793
	0.0967742	0.0325203			12.597	7.524	5.815	8.119
					13.694	5.815	8.142	6.985				0.0967742	0.0325203
	0.0495049	0.0672269			8.516	4.652	6.904	8.48
					2.519	7.613	8.09	7.57				0.0495049	0.0672269
	0.0446429	0.0655738			6.197	13.51	11.94	19.367
					6.619	3.776	10.328	14.232				0.0446429	0.0245902
	0.0526316	0.075188			4.34	5.049	3.65	10.156
					10.036	4.913	4.839	6.771				0.0526316	0.0451128
	0.0263158	0.130081			4.796	6.086	3.884	5.423
					3.321	3.898	8.467	4.285				0.0263158	0.0406504
	0	0.0819672			3.678	3.762	3.177	11.848
					3.474	5.1	12.143	4.954				0	0.0327869
	0.0512821	0.0839695			5.77	5.369	43.285	6.565
					4.763	6.926	7.875	7.22				0.0512821	0.0534351
0.121739	0.19	0.234234	0.180952		5.743	4.194	7.987	4.975
					4.388	3.678	13.23	3.631			0.0416667	0.038961	0.0338983	0.136752
0.170213	0.272727	0.168142	0.151786		11.1	6.904	10.129	5.855
					7.769	4.481	7.249	15.55			0.0588235	0.054054	0.0538462	0.117117
0.1875	0.166667	0.238636	0.273585		6.452	4.839	5.291	2.487
					4.526	7.075	7.524	6.369			0.0446429	0.0555556	0.042735	0.088
0.175	0.191489	0.214286	0.252632		2.425	15.325	4.796	5.479
					4.273	4.619	4.839	5.67			0.00952381	0.0120482	0.0333333	0.0666667
0.228814	0.148515	0.264151	0.173554		3.185	4.839	12.847	4.593
					4.028	10.65	8.243	4.152			0	0.0337079	0.0514706	0.135417
0.172414	0.171171	0.209877	0.227723		4.285	8.522	9.874	6.565
					3.385	4.796	8.775	3.835			0.0168067	0.0396825	0.092437	0.0943396
0.241935	0.214953	0.212598	0.176923		4.702	5.049	22.828	5.479
					5.741	7.213	6.718	17.115			0.0588235	0.0654206	0.0916667	0.0560748
0.283019	0.173077	0.229008	0.110092		3.021	3.279	12.106	3.835
					9.949	3.887	22.806	4.975			0.0416667	0.0737705	0.0882353	0.0917431
0.262295	0.127273	0.26087	0.112245		8.605	5.184	7.206	5.184
					4.053	3.153	3.835	4.285			0.0330578	0.0363636	0.102273	0.0634921
0.198198	0.134146	0.177419	0.148438		5.479	5.924	5.571	7.885
					3.445	4.078	7.407	7.435			0.0245902	0.0476191	0.0508475	0.0808824
0.143939	0.147059	0.136752	0.162791		9.008	5.872	2.936	6.565
					4.975	3.99	3.835	6.534			0.010101	0.0326087	0.0727273	0.0747664
0.184397	0.189394	0.146667	0.185714		4.975	4.424	7.014	8.119
					3.004	7.206	6.184	4.332			0.0190476	0	0.0194175	0.0560748
0.124031	0.148148		0.103448		3.728	5.924	16.453	13.092
					4.078	10.071	20.054	7.657			0.0277778	0.0652174	0.0412371	0.0567376
0.224138	0.241379	0.214286	0.174825		4.285	7.22	26.942	8.335
					7.332	7.014	6.992	6.816			0.0145985	0.0476191	0.0824742	0.0465116
0.0816327	0.217647	0.2	0.127273		6.771	4.424	14.89	10.701
					4.332	5.184	5.035	5.67			0.0141844	0.043956	0.09375	0.0655738
0.157025	0.20915	0.2	0.210526		2.487	7.071	4.777	5.184
					4.56	4.424	9.469	5.634			0.0333333	0.0476191	0.0714286	0.0756302
0.19697	0.19084	0.176	0.146341		4.734	3.835	7.911	15.99
					7.206	5.67	14.412	6.534			0.00869565	0.030303	0.103448	0.0378788
0.186047	0.171875	0.169811	0.132743		2.702	4.526	13.962	4.078
					2.936	5.741	5.414	7.206			0.0787402	0.03125	0.0471698	0.0434783
0.18254	0.157143	0.147826	0.0847458		3.385	10.369	12.643	10.359
					18.854	6.449	15.55	14.189			0.04	0	0.0366973	0.0359712
0.155172	0.223022	0.178862	0.1		15.812	3.887	19.817	11.037
					4.975	6.985	9.367	6.273			0.00847458	0.0521739	0.0485437	0.114754
			0.133929		3.887	6.321	10.819	5.3
0.109756		0.166667	0.169231		12.039	13.115	15.032	9.258						0.0846154
					5.135	9.469	13.092	5.035
0.0714286		0.163743	0.132353		5.184	6.771	17.121	5.184			0	0.00840336
					8.923	6.305	10.369	7.435
0.0551181		0.184932	0.153061		5.223	5.872	21.536	4.424			0	0
					6.627	6.118	29.739	4.593
0.137681		0.145946	0.147436		2.039	5.741	14.419	5.135			0	0
					2.297	4.152	10.156	9.013
0.136054		0.171598	0.123077		4.734	12.235	12.388	4.273			0.00819672	0
					2.039	6.816	11.055	3.887
0.157025		0.173077	0.156716		9.258	5.339	9.008	9.501			0	0.00826446
					3.153	6.985	5.697	14.232
0.133758		0.161458	0.219048		3.004	7.703	12.169	6.305			0.00990099	0.00990099
					3.887	5.035	3.185	4.975
0.054054		0.154412	0.113636		5.035	7.206	10.819	10.644			0.0106383	0
					3.385	6.305	4.332	8.138
0.109677		0.178161	0.156522		6.126	5.184	14.972	8.107			0	0
					4.975	6.369	12.388	5.272
0.133333		0.169082	0.0930233		5.67	9.628	3.185	4.285			0.00952381	0
					8.575	5.035	13.288	4.734
0.18797		0.151832	0.0967742		4.332	6.558	11.296	5.634			0	0
					6.756	5.405	12.727	10.958
0.137097		0.151515	0.124031		6.184	7.55	5.035	12.252				0
					2.936	7.276	15.103	9.125
		0.112782	0.075		4.954	10.847	17.905	16.664				0
					9.909	4.14	16.67	10.136
		0.192982	0.0884956		11.745	8.335	13.288	8.414				0
					8.923	8.219	13.061	5.562
		0.217054	0.157025		5.872	8.163	14.639	5.135				0.00819672
					3.445	2.425	19.153	7.597
		0.181818	0.112069		9.919	3.874	19.881	6.718				0
					5.145	4.872	11.483	10
		0.148936	0.113636		5.135	5.145	2.721	6.118				0.00990099
					4.593	7.597	17.15	7.462
		0.176056	0.127119		3.887	10.256	11.505	5.423				0.0106383
					4.777	5.846	11.296	5.855
		0.108333	0.12605		2.297	5.272	15.32	6.534				0
					4.944	3.279	18.703	6.985
		0.0977444	0.11811		7.071	7.696	20.944	10.586				0.00952381
					9.301	8.693	11.848	8.663
		0.148936	0.141593		3.445	6.816	3.43	9.501				0
					9.919	9.837	14.027	11.483
		0.145299	0.131148		5.184	6.273	12.486	8.808				0.00934579
					3.848	16.394	17.585	11.54
		0.154412	0.12381		4.593	12.42	37.91	12.235				0
					6.756	14.26	4.734	11.848
		0.190476	0.139344		4.14	13.258	14.142	8.663				0
					13.579	6.992	20.553	15.901
		0.177778	0.0977444		7.67	8.545	14.87	16.095				0
					4.734	13.605	3.887	12.534
		0.253521	0.0808081		7.157	15.731	22.142	7.014				0.0123457
					4.053	14.37	15.29	6.816
		0.303279	0.0833333		4.285	8.119	21.661	6.263				0.00961538
					4.526	8.359	9.628	12.806
		0.191489	0.12844		5.423	6.449	18.289	7.769				0.00925926
					4.734	5.562	14.846	8.013
		0.102804	0.129771		5.035	4.593	18.692	9.355				0
					5.423	12.437	13.984	5.291
		0.152672	0.0633803		4.424	8.163	14.87	3.321				0
					5.184	4.702	39.487	7.695
		0.214815	0.217742		7.071	12.727	44.722	18.486				0
					4.424	13.254	15.99	3.193
		0.140127	0.0847458		4.152	5.035	5.3	3.762
					2.721	12.018	11.579	4.796
		0.210526	0.192982		2.568	10.334	15.735	6.362
					3.004	8.119	13.069	6.978
		0.122302	0.208		3.279	4.078	9.707	6.926
					2.487	5.184	16.239	7.934
		0.284211	0.0775862		4.504	8.854	12.486	4.388
					2.848	5.634	7.22	4.328
		0.136364	0.115385		7.332	7.071	16.67	10.915
					3.631	6.627	8.569	4.619
			0.122951		3.021	7.206	11.055	3.177
					3.385	3.887	8.663	13.099
			0.147826		3.385	4.526	12.854	5.484
					10.776	5.67	12.16	8.212
			0.151786		4.702	9.301	8.569	19.664
					5.414	5.697	3.99	3.177
			0.0655738		1.802	5.571	12.55	5.1
					3.714	11.269	9.749	5.707
			0.0967742		9.995	6.534	7.435	4.34
					7.428	14.331	12.367	4.652
			0.107143		6.89	12.885	8.138	15.661
		0.216495	0.0642202		5.423	11.971	18.021	5.484
					4.954	8.605	11.954	11.123
		0.166667	0.0708661		6.084	8.991	9.258	9.811
					5.223	6.89	31.981	6.403
		0.125	0.108527		5.3	5.846	9.909	6.642
					4.053	4.851	9.019	7.37
		0.151515	0.14876		3.385	12.838	6.838	6.978
					7.206	10.398	4.285	3.762
		0.193333	0.0935252		5.184	13.115	8.335	18.901
					4.053	6.184	20.043	14.289
		0.161765	0.113821		6.816	7.55	14.419	4.839
					4.526	9.186	12.404	5.512
		0.111111	0.00925926		9.909	9.888	8.808	4.839
					3.835	7.597	7.911	1.962
		0.119718	0.0350877		5.035	6.273	11.151	5.407
					10.071	11.593	4.249	9.31
		0.155039	0.0619469		2.487	19.458	7.185	14.968
					2.568	14.107	12.881	4.481
		0.242991			3.714	14.26	13.911	7.809
					7.657	31.342	10.884	4.585
		0.175824			5.223	21.791	6.084	8.963
0.0869565		0.309091	0.240741		4.078	14.972	6.273	7.162
					10.156	8.605	24.046	6.904
0.0900901		0.178947	0.0434783		4.504	32.117	6.695	7.356
					4.053	7.866	8.831	3.762
0.0568182		0.207692	0.232877		6.321	19.962	4.56	6.362
					13.131	20.954	15.383	5.643
0.0747664		0.242718	0.186916		10.819	11.416	11.078	7.647
					9.258	10.833	14.43	3.898
0.0444444		0.252174	0.205128		4.078	17.091	5.272	5.018
					3.99	25.093	14.89	5.251
0.020202		0.416667	0.216981		3.185	14.486	26.425	11.729
					5.67	13.816	8.569	2.974
0.106796		0.144737	0.0840336		10.398	21.376	7.462	6.904
					6.534	9.878	18.253	6.197
0.0714286		0.130952	0.116279		7.071	8.849	7.157	13.916
					20.84	22.674	13.44	21.3
0.106061		0.154545	0.16129		8.605	14.26	15.993	8.969
					4.975	10.586	12.106	12.712
0.155963		0.127119	0.0917431		5.697	22.057	46.244	5.922
					8.335	11.822	11.142	3.429
0.104		0.24359	0.108108		10.369	15.32	14.587	11.635
					7.22	12.293	9.919	17.033
0.148148		0.197802	0.0666667		5.423	5.035	4.734	20.488
					8.119	8.262	10.156	11.742
0.11		0.209091	0.135135		7.206	19.802	20.934	7.075
					7.462	11.26	6.838	5.815
0.0574713		0.267327	0.178218		5.223	18.041	9.628	3.884
					4.954	12.106	14.89	8.775
0.0941176		0.298851	0.1625		5.184	6.409	34.367	5.1
					2.487	9.995	28.063	5.77
0.1		0.426829	0.191919		3.185	5.423	22.62	13.004
					2.252	9.707	16.003	5.922
0.031579		0.272727	0.1875		10.701	6.321	18.809	11.286
					7.597	11.26	7.866	3.99
0.144444		0.244898	0.0121951		2.74	16.664	13.44	5.407
					9.109	18.239	15.993	6
0.2		0.2	0.0183486		8.157	20.652	16.003	3.762
					10	19.111	7.071	4.106
0.0895522		0.253012	0.11215		4.734	13.72	17.666	4.328
					10.847	7.981	13.44	5.369
0.155963		0.384615	0.142857		3.835	10.981	12.437	3.226
					3.445	7.987	10.958	4.652
0.116279			0.190476		2.74	12.683	18.994	2.974
					3.021	25.646	13.698	2.519
0.333333					5.035	7.755	23.251	6.926
					9.949	26.942	9.453	2.519
0.0659341					3.561	12.999	7.276	5.571
					5.3	8.698	15.579	5.135
0.111111		0.169811			5.405	9.285	9.554	18.108
					4.078	13.131	9.053	3.887
0.0752688		0.185185			8.605	11.078	8.569	2.74
					2.252	13.549	6.756	5.135
0.154545		0.121212			5.562	15.293	8.157	7.696
					4.078	10.682	17.516	23.08
0.0930233		0.129412			12.404	7.657	8.107	5.035
					2.936	14.805	15.67	3.325
0.129032		0.2			6.534	20.876	13.069	1.592
					3.561	16.561	15.13	5.184
0.0517241		0.214286			9.258	11.783	12.457	4.702
					6.985	12.127	16.314	2.425
0.0212766		0.17			3.385	13.969	12.289	6.756
					12.437	9.544	7.516	1.857
0.0337079		0.205479			8.663	15.993	10.369	3.137
					4.028	11.783	11.505	9.702
0.115789		0.192771			4.504	8.991	19.624	3.561
					11.26	14.103	13.334	2.039
0.130435		0.233766			3.603	9.995	5.035	5.846
					5.3	12.256	6.305	3.561
0.123711		0.204082			5.184	17.271	6.816	2.626
					4.851	22.476	13.436	3.385
0.122222		0.166667			8.923	12.838	8.808	5.571
					3.631	12.791	12.437	2.848
0.122951	0.0564516				3.445	11.852	17.411	3.385
					2.568	7.276	14.189	3.385
0.104348	0.0510949				3.445	19.575	13.991	4.975
					14.639	10.981	9.453	3.137
0.130769	0.0666667				2.039	8.849	15.618	3.631
					3.887	6.89	15.866	3.848
0.0701754	0.0737705				4.975	7.696	14.722	4.053
					2.74	7.696	12.039	3.185
0.108527	0.0636364				4.152	10.958	12.293	7.833
					2.252	16.698	12.897	8.163
0.0683761	0.039604				3.137	9.769	15.09	2.425
					3.325	11.848	10.256	3.137
0.106195	0.0638298				3.445	11.593	7.332	3.279
					6.816	12.127	10.156	2.252
0.0588235	0.0932203				4.078	4.14	10.819	3.153
					6.627	14.402	9.919	11.26
0.0265487	0.104762				3.385	8.693	11.719	3.279
					3.99	7.462	15.55	4.734
0.109489	0.0510949				6.281	6.838	10.359	4.152
					6.084	13.425	13.783	3.43
	0.10084				4.975	12.546	15.09	5.414
					8.335	7.262	16.214	9.559
	0.0704225				3.185	10.543	5.479	4.734
					18.275	12.392	23.04	3.153
	0.0725806				4.053	15.32	16.664	5.135
					11.037	16.524	13.969	2.297
	0.031746				4.526	9.559	6.565	3.445
					4.975	13.549	19.822	2.319
	0.0330578				5.479	8.575	13.069	5.479
					6.305	13.273	15.223	3.279
	0.128713				4.975	19.161	19.614	3.004
					5.741	19.799	10.196	6.449
	0.0782609				2.74	22.304	10.196	6.565
					3.99	0	33.827	5.145
	0.0449438				4.078	7.709	4.285	4.14
					3.43	5.855	5.855	4.424
	0.0631579				2.297	22.775	5.184	4.249
					3.887	9.995	4.14	3.004
	0.03125				7.911	20.232	38.514	3.99
					5.924	10.432	5.872	5.223
	0.0654206				7.516	9.97	13.092	8.849
					4.053	17.236	12.388	3.43
	0.0978261				4.777	9.97	12.169	4.332
					6.321	7.269	10.809	2.626
	0.0724638				4.078	9.769	4.526	4.332
					4.975	9.125	9.053	12.039
	0.0746269				4.985	11.041	7.516	3.714
					4.593	7.014	10.847	3.325
	0.0493827				11.505	10.814	6.771	3.153
					5.846	10.893	11.662	2.936
	0.0673077				5.035	15.103	8.557	4.332
					4.975	7.987	37	3.561
	0.037037				9.367	16.561	15.789	14.103
					5.405	16.816	16.719	9.544
	0.0333333				4.954	16.104	9.236	5.846
					9.893	8.872	8.663	12.897
	0.0267857				5.571	17.86	10.359	22.069
					6.558	23.511	10.196	7.516
	0.0752688				3.835	13.497	11.34	12.611
					8.305	12.534	5.405	3.561
					8.157	21.245	9.919	4.975
					9.559	25.496	9.301	7.22
					5.423	11.937	11.055	11.142
					15.478	31.901	17.376	12.885
					15.866	10.893	13.185	5.634
					4.078	8.359	12.457	5.414
					4.975	12.206	7.332	6.748
					4.734	20.701	10.136	4.285
					4.734	15.618	12.486	5.184
					13.512	4.189	48.693
					7.516	12.056	7.462
					7.709	17.928	6.89
					4.777	6.875	8.854
					14.525	10.28	6.305
					8.557	14.612	5.184
					18.309	12.19	16.076
					19.817	14.218	10.87
					9.008	12.206	8.138
					4.777	17.379	21.451
					7.775	12.49	17.757
					15.313	14.832	8.849
					8.119	14.016	5.741
					4.504	9.975	18.088
					6.627	7.879	10.447
					5.855	9.811	9.053
					5.423	7.185	17.585
					6.321	7.496	21.854
					8.923	10.553	23.875
					9.702	5.643	24.181
					7.462	11.992	22.524
					4.053	15.053	25.898
					5.697	10.586	5.855
					3.185	10.586	19.593
					12.619	7.597	11.26
					7.435	14.972	10.586
					4.332	8.138	51.794
					6.369	12.818	17.353
					16.003	4.593	9.008
					7.462	11.579	13.288
					12.995	13.185	15.17
					10.606	13.131	22.069
					13.131	19.206	17.327
					5.741	12.235	15.313
					5.223	8.745	24.425
					6.534	10.828	22.994
					5.634	7.269	26.563
					7.885	10.776	17.07
					6.084	5.984	17.657
					5.872	11.693	7.67
					4.985	12.018	9.285
					3.631	6.281	6.985
					5.846	9.723	16.564
					4.861	10.87	24.971
					6.756	26.942	43.991
					12.854	6.043	4.285
					2.936	9.404	8.605
					3.848	9.367	19.809
					3.603	3.714	26.563
					4.734	10.116	12.885
					6.718	4.944	26.563
					8.262	3.43	27.474
					4.777	4.985	17.772
					5.3	5.741
					2.702
					5.67
					7.462
					4.078
					4.526
					2.74
					4.273
					24.254		20.701	5.423
					15.556		7.332	11.309
					8.262		12.42	15.448
					14.016		7.352	6.695
					13.698		7.968	4.249
					10.548		13.753	9.236
					6.281		20.82	8.94
					15.527		14.419	10.833
					16.416		12.367	12.119
					6.86		11.367	8.745
					6.86		7.185	11.937
					7.121		8.498	6.184
					13.698		7.962	3.874
					14.099		16.217	3.185
					14.303		15.993	6.496
					19.241		40.476	3.822
					14.917		33.441	4.028
					14.753		26.94	3.185
					7.185		10.211	6.084
					8.359		14.335	4.152
					26.807		16.573	2.866
					24.281		11.165	4.152
					8.831		26.435	11.165
					7.657		42.082	4.028
					9.67		21.977	5.768
					5.339		25.167	14.955
					19.645		8.917	8.968
					3.518		7.006	9.581
					5.95		6.688	7.749
					7.496		8.286	4.788
					12.995		10.529	4.788
					7.696		12.775	8.622
					11.296		13.196	5.096
					6.65		17.562	14.972
					4.819		35.987	5.135
					11.483		11.078	4.47
					13.709		23.894	10.236
					7.703		21.553	11.469
					6.718		22.959	4.189
					11.822		17.743	8.286
					11.891		9.878	3.518
					7.035		6.65	9.602
					4.14		14.705	7.962
					4.152		21.805	8.599
					4.249		21.574	8.94
					4.734		31.914	10.196
					9.743		26.822	10.27
					10.369		17.86	4.504
					5.423		18.801	4.872
					4.777		27.982	2.626
					9.241		34.543	5.035
					4.47		34.006	7.57
					4.777		18.844	11.255
					11.801		27.797	4.944
					9.873		18.474	5.498
					6.441		22.692	7.968
					14.65		12.424	6.369
					5.105		38.481	14.335
					6.695		37.796	11.788
					13.41		31.021	15.924
					4.47		11.165	10.828
					4.504		15.497	12.119
					11.788		17.379	9.602
					6.084		6.86	18.79
					8.286		56.653	9.241
					7.807		52.74	5.498
					5.768		37.585	4.788
					12.388		23.704	3.822
					8.107		8.605	7.987
					11.487		36.311	13.061
					15.373		8.335	15.022
					6.321		28.997	8.305
					15.789		15.608	7.65
					11.26		14.013	9.602
					8.622		15.29	7.071
					12.252		7.65	6.184
					11.151		9.575	8.745
					17.837		35.989	8.923
					9.554		40.507	17.834
					14.65		40.507	12.743
					13.073		12.119	8.622
					13.728		7.703	14.016
					11.536		7.435	10.529
					12.42		16.255	9.878
					10.191		9.554	12.424
					11.465		23.938	9.575
					7.703		22.939	6.808
					10.514		31.251	12.755
					6.377		36.992	11.788
					3.518		28.042	5.423
					15.29		27.753	4.189
					16.882		4.788	10.903
					9.241		3.185	11.165
					5.812		21.338	9.575
					18.529		27.078	7.332
					9.888		35.356	14.653
					13.816		43.023	5.732
					5.096		37.899	5.096
					8.286		38.006	8.28
					6.059		41.402	4.14
					14.013		49.372	17.516
					15.3		8.622	12.206
					9.686		10.196	7.987
					7.643		7.387	12.522
					19.468		6.184	17.385
					13.391		9.919	16.609
					4.819		6.718	35.103
					8.94		10.529	11.822
					8.745		20.392	16.637
					6.565		37.946	10.529
					8.831		44.341	9.258
					6.281		36.056	4.14
					4.152		22.032	6.369
					10.893		28.707	11.483
					12.775		3.201	7.332
					16.038		4.504	8.432
					18.801		22.62	5.423
					19.007		26.759	6.257
					20.995		26.117	6.756
					16.67		36	12.932
					9.639		30.575	29.044
					20.385		9.241	2.548
					14.242		26.435	3.503
					15.303		21.977	4.459
					12.522		14.653	15.022
					8.622		21.029	12.932
					10.211		25.48	9.058
					14.419		22.293	4.152
					23.111		11.151	5.414
					10.529		30.588	5.451
					13.304		19.468	9.602
					11.68		24.914	7.006
					7.435		10.553	5.741
					6.059		6.695	3.835
					9.559		31.607	9.559
					5.105		7.006	3.835
					5.498		9.554	3.822
					8.286		38.9	4.152
					12.743		9.285	3.201
					14.664		13.827	13.519
					6.059		7.006	4.872
					4.47		8.286	7.65
					5.423		34.432	3.835
					14.681		13.391	7.352
					25.496		20.066	7.703
					7.703		5.105	14.419
					10.211		9.559	5.105
					8.432		5.414	13.827
					5.741		17.837	9.12
					6.377		30.27	12.169
					9.559		32.222	5.105
					7.67		9.236	14.615
					10.196		21.423	12.522
					6.377		31.587	6.401
					9.873		41.127	12.838
					13.41		27.396	21.845
					28.373		17.209	18.744
					8.968		7.352	7.352
					4.504		18.857	13.154
					4.819		31.147	8.063
					7.035		37.796	13.679
					7.968		25.527	15.927
					8.286		29.756	15.866
					8.968		25.575	13.304
					3.518		7.435	10.196
					3.185		7.496	8.575
					4.152		24.689	6.875
					3.835		28.664	2.936
					8.917		44.909	4.872
					10.828		29.625	2.884
					6.051		34.225	5.498
					5.732		9.873	10.586
					7.962		31.225	7.435
					3.939		45.613	13.368
					3.835		28.6	4.028
					10.51		17.542	13.196
					2.884		15.406	12.206
					7.67		12.838	12.127
					8.063		46.546	10.995
					4.777		12.306	9.12
					12.437		12.169	3.561
					8.305		14.388	8.622
					8.923		29.044	17.303
					3.503		43.374	3.561
					5.105		51.84	3.874
					9.919		42.309	4.249
					4.819		15.24	13.512
					5.135		15.448	6.756
					7.703		18.863	17.026
					5.423		14.504	3.518
					5.105		16.394	3.631
					4.819		42.787	16.755
					6.558		53.409	24.242
					4.152		8.622	10.682
					8.663		13.092	2.229
					10.121		35.811	5.95
					5.498		60.878	7.121
					2.884		16.038	6.126
					5.145		7.387	6.257
							5.451	5.768
							14.927	14.189
							34.999	12.522
							34.367	4.47
							28.814	12.775
							3.325	11.483
							22.122	8.335
							10.476	5.105
							15.511	3.835
							35.478	12.567
							30.28	6.441
							12.619	10.211
							16.114	10.828
							18.833	5.105
							11.623	8.622
							29.058	4.47
							10.586	9.12
							4.152	4.14
							40.939	11.055
							42.039	12.424
							56.095	5.423
							44.977	2.319
							9.602	3.835
							10.514	4.872
							16.588	3.518
							47.809	7.014
							50.638	3.835
							43.369	4.504
							13.391	7.496
							93.366*	6.565
							43.387	5.95
							15.022	3.99
							43.036	7.866
							61.797	4.637
							40.139	11.367
							36	4.47
							32.484	6.496
							16.255	3.503
							21.34	3.874
							38.854	6.126
							35.669	6.875
							46.183	6.718
							21.34	5.872
							18.474	3.248
							54.026	4.504
							20.652	13.679
							27.294	6.756
							16.588	3.518
							14.016	5.741
							31.854	3.248
							9.893	3.201
							7.987	5.423
							7.071	8.119
							20.385	13.728
							27.797	17.271
							32.79	5.872
							38.283	6.126
							14.135	9.581
							7.879	12.367
							20.424	20.154
							37.576	10.903
							6.369	12.619
							40.943	26.271
							6.377	9.274
							6.695	11.783
							8.305	40.058
							3.185	38.476
							22.302	11.937
							51.373	9.893
							29.155	11.801
							17.528	7.325
							3.822	22.329
							10.196	12.169
							16.954	11.165
							31.689	17.271
							31.269	12.14
							24.338	8.119
							37.932	7.67
							27.162	6.084
							34.75	14.664
							15.634	11.575
							10.847	21.137
							9.893	3.874
							12.755	10.196
							2.568	15.497
							5.105	5.105
							14.419	5.741
							24.892	5.741
							27.087	5.423
							15.618	6.496
							31.631	4.944
							10.51	7.035
							5.451	20.392
							22.293	5.423
							24.623	9.258
							16.292	5.339
							13.154	2.866
							32.293	2.229
							31.659	3.185
							38.407	3.201
							25.044	6.377
							29.963	8.622
							34.432	7.352
							13.38	22.965
							11.852	31.791
							9.285	12.599
							28.389	20.541
							29.952	7.014
							74.286	7.57
							29.009	6.377
							34.149	21.245
							27.078	6.875
							24.524	16.588
							30.893	19.45
							19.111	21.454
							9.241	4.819
							40.776	4.459
							8.923	5.423
							32.18	11.469
							9.285	11.469
							12.775	7.071
							4.788	7.962
							14.653	7.643
							4.459	11.783
							6.718	5.096
							11.483	5.732
							7.968	11.788
							8.286	3.822
							30.256	4.819
							10.196	17.588
							7.962	2.548
							9.919	14.045
							63.714	13.38
							20.472	20.392
							31.535	15.634
							25.167	4.788
							26.45	15.022
							30.951	16.987
							28.042	3.835
							29.044	2.936
							24.204	2.252
							10.682	11.26
							9.323	17.516
							6.377	18.156
							4.332	7.65
							22.161	5.423
							17.271	13.709
							11.165	6.084
							11.187	5.732
							5.184	14.363
							18.938	12.424
							38.372	11.783
							3.939	16.891
							7.262	17.62
							5.442	16.891
							11.187	6.377
							3.518	10.87
							18.175	10.236
							11.68	15.974
							5.498	3.822
							8.378	11.788
							5.812	12.102
							4.819	4.777
							2.936	3.503
							12.567	6.084
							8.019	5.732
							8.28	17.303
							5.768	19.132
							5.812	15.29
							4.47	14.363
							15.34	16.954
							5.451	11.465
							11.68	16.245
							5.414	13.092
							8.498	9.285
							6.875	7.65
							4.788	15.287
							4.189	6.369
							5.035	14.071
							6.956	4.788
							8.762	13.376
							6.985	12.802
							7.157	7.968
							8.575	9.554
							3.631	22.057
							8.335	16.906
							2.252	15.053
							8.408	5.423
							5.423	16.32
							7.332	9.954
							10.847	5.423
							4.47	17.197
							5.741	3.201
							2.252	14.681
							9.893	20.405
							5.872	4.47
							12.293	13.38
							13.929	13.512
							5.498	9.258
							4.872	2.936
							4.152	4.14
							6.565	3.503
							8.968	8.622
							14.142	10.211
							3.835	7.703
							9.888	3.835
							4.028	8.923
							7.352	7.332
							8.693	9.501
							6.084	7.352
							4.152	4.189
							11.509	5.423
							10.903	7.65
							14.774	10.211
							9.575	12.775
							7.387	8.286
							9.919	4.152
							11.891	6.051
							8.808	3.835
							7.67	4.777
							11.219	4.189
							5.451	7.006
							9.919	5.096
							10.995	6.051
							3.822	3.874
							6.126	9.811
							4.788	5.105
							10.847	3.835
							8.28	8.622
							6.059	4.459
							5.741	4.788
							5.451	14.653
							7.962	7.879
							10.514	14.306
							5.096	6.126
							13.073	9.41
							10.529	6.496
							6.992	6.449
							4.788	5.855
							9.893	8.762
							22.647	11.71
							7.014	9.17
							10.847	11.183
							4.788	4.504
							9.575	3.325
							3.248	1.937
							3.503	7.755
							6.377	3.021
							9.893	10.121
							10.903	4.56
							11.783	5.272
							5.768	8.432
							10.529	8.883
							15.927	5.252
							7.325	9.581
							12.755	6.449
							5.423	10.413
							13.875	5.562
							12.119	10.27
							18.962	7.57
							10.828	4.851
							9.258	4.56
							8.019	10.893
							9.241	8.462
							17.528	5.442
							18.474	16.145
							5.812	10.196
							11.536	9.285
							7.325	6.565
							3.835	5.252
							5.451	8.663
							10.903	3.561
							5.414	13.258
							3.518	5.872
							7.352	6.985
							6.369	9.878
							8.622	7.696
							15.634	9.975
							24.892	3.631
							18.515	8.057
							7.65	10.413
							15.316	4.56
							7.121	4.332
							10.51	7.657
							14.335	6.409
							11.483	10.27
							9.575	7.57
							15.605	4.851
							14.972	4.56
							5.105	10.893
							18.156	8.462
							11.801	5.442
							5.105	16.145
							3.185	10.196
							13.698	9.285
							13.436	6.565
							5.741	5.252
							11.26	8.663
							7.325	3.561
							12.119	13.258
							5.096	5.872
							12.424	6.985
							11.783	9.878
							6.377	7.696
							10.196	9.975
							25.814	3.631
							13.698	8.057
							7.332	10.413
							4.459	4.56
							12.424	4.332
							11.788	7.657
							12.102	6.409
							5.741	10.196
							8.599	4.985
							14.968	5.562
							5.741	8.28
							8.28	8.575
							7.014	8.359
							8.94	5.855
							20.385	4.734
							10.51	8.408
							5.741	5.562
							8.28	5.855
							14.65	9.975
							6.377	8.063
							11.146	8.432
							13.709	4.273
							24.843	7.57
							8.94	8.408
							12.106	10.196
							13.38	4.985
							3.822	5.562
							11.852	8.28
							12.743	8.575
							8.923	8.359
							15.605	5.855
							9.554	4.734
							10.51	8.408
							12.106	5.562
							9.241	5.855
							5.105	9.975
							4.152	8.063
							9.602	8.432
							11.801	4.273
							14.335	7.57
							5.414	8.408
							4.14	6.748
							11.219	15.106
							9.236	7.657
							6.401	13.911
							5.105	18.03
							5.414	4.734
							7.65	11.483
							29.618	8.057
							9.241	9.97
							7.643	7.866
							7.703	16.536
							35.352	5.135
							26.122	15.106
							22.295	9.501
							13.698	12.49
							9.893	12.306
							12.102	10.413
							35.352	6.126
							12.424	8.163
							15.316	8.408
							14.045	6.257
							6.377	4.332
							28.389	16.551
							12.106	4.944
							3.201	6.65
							35.033	6.875
							15.927	2.626
							6.369	3.248
							6.377	3.835
							8.498	6.808
							17.803	17.849
							8.831	7.071
							4.819	4.249
							8.188	2.936
							8.745	7.05
							5.984	14.615
							12.293	5.252
							4.702	13.698
							7.987	9.544
							9.581	7.496
							5.339	4.332
							15.757	4.028
							6.956	10.071
							17.928	10.543
							13.246	5.423
							16.843	8.063
							11.988	12.932
							11.899	5.872
							21.34	13.092
							16.609	14.37
							6.084	11.783
							5.732	9.769
							40.129	18.638
							6.369	8.663
							5.732	5.451
							28.087	15.063
							10.256	6.565
							5.741	10.432
							14.221	12.293
							24.597	6.956
							26.062	6.151
							26.873	2.721
							5.741	1.624
							13.119	5.339
							33.446	8.432
							19.151	11.71
							6.059	7.071
							7.006	5.252
							9.893	13.246
							7.643	10.121
							13.38	11.483
							26.464	1.624
							14.335	3.631
							14.972	13.698
							6.695	4.249
							14.664	16.326
							13.376	8.575
							17.528	12.169
							21.975	10.776
							9.241	11.509
							4.777	5.872
							11.146	6.86
							12.42	6.496
							7.65	8.268
							7.332	13.991
							5.184	8.188
							11.483	7.749
							12.838	16.066
							16.906	11.68
							7.968	13.929
							10.828	7.435
							14.388	10.29
							14.972	10.369
							9.893	7.879
							6.441	5.451
							16.891	4.56
							5.423	10.995
							17.542	7.352
							12.881	11.68
							4.872	7.968
							17.306	10.995
							6.377	24.689
							6.65	5.135
							6.695	5.035
							5.096	7.866
							9.878	12.367
							8.286	2.936
							6.059	11.988
							19.593	10.63
							20.187	10.27
							29.727	9.372
							21.359	12.932
							11.434	6.184
							18.887	6.084
							12.932	7.496
							21.489	7.071
							18.962	8.019
							5.95	5.812
							7.332	1.937
							11.469	3.43
							5.252	7.121
							6.718	10.071
							8.286	6.084
							5.423	13.827
							5.741	4.788
							8.917	17.385
							3.518	5.562
							6.059	8.019
							4.249	3.835
							5.423	4.56
							9.058	6.565
							4.152	7.035
							5.423	5.872
							5.768	6.565
							8.286	7.035
							5.562	4.56
							5.872	4.436
							9.323	5.741
							6.126	4.504
							8.575	5.855
							3.561	7.866
							7.807	4.47
							15.615	12.619
							4.152	5.135
							4.851
							14.91
							16.114
							22.665
							12.691
							19.622
							9.109
							8.545
							15.683
							5.135
							14.846
							18.801
							9.404
							8.991
							6.565
							4.56
							18.865
							12.106
							36.269
							13.904
							14.26
							4.249
							4.637
							18.128
							15.435
							22.122
							7.121
							27.782
							10.776
							23.511
							31.296
							6.748
							20.593
							29.554
							24.292
							28
							13.338
							4.14
							7.516
							25.623
							17.846
							7.157
							18.097
							14.587
							12.631
							13.338
							22.504
							7.703
							4.152
							3.43
							3.939
							4.734
							4.985
							4.273
							6.345
							9.125
							5.035
							25.358
							23.359
							10.981
							8.057
							29.524
							7.987
							9.064
							24.547
							21.252
							3.561
							12.968
							13.395
							25.928
							11.852
							20.818
							16.551
							25.358
							9.686
							22.721
							17.951
							8.575
							5.035
							7.755
							7.121
							5.846
							17.663
							16.441
							20.144
							18.638
							18.027
							17.663
							23.885
							24.689
							3.561
							19.531
							2.568
							5.643
							24.802
							30.5
							4.734
							2.74
							21.137
							30.767
							4.152
							3.185
							3.99
							5.135
							7.206
							5.145
							8.262
							3.325
							5.423
							4.14
							7.597
							8.745
							19.513
							11.142
							12.437
							15.85
							5.3
							5.223
							20.385
							17.973
							14.818
							12.81
							15.24
							18.692
							13.969
							18.339
							10.071
							16.267
							13.549
							13.258
							11
							4.985
							10.176
							8.268
							10.706
							29.432
							10.586
							10.682
							14.26
							5.741
							7.035
							3.518
							10
							10.847
							9.008
							16.551
							12.169
							3.561
							5.184
							19.871
							18.638
							6.695
							4.56
							17.817
							51.472
							34.41
							4.985
							21.031
							20.652
							12.562
							16.255
							13.011
							11.287
							4.028
							6.449
							34.471
							4.954
					6.043		6.043	5.135
					7.67		9.41	7.987
					3.325		10.071	5.451
					4.249		8.119	3.201
					7.879		8.575	4.56
					4.436		4.14	5.135
					3.848		6.043	7.755
					8.883		4.734	6.496
					8.872		7.981	4.249
					5.105		3.99	3.939
					3.874		12.388	3.99
					3.99		6.695	10.374
					4.47		5.498	4.332
					3.021		4.56	3.848
					10.586		8.48	3.43
					3.848		11.68	3.939
					7.428		7.696	9.878
					3.43		9.501	4.436
					3.714		2.848	5.145
					5.3		9.878	3.939
					5.035		13.368	3.835
					3.248		5.741	3.43
					2.866		6.151	2.136
					13.47		11.124	2.568
					3.503		9.888	2.936
					5.252		7.407	3.939
					3.939		4.819	3.835
					3.518		10.176	2.568
					4.637		5.252	5.135
					4.734		6.257	3.561
					7.57		7.071	4.189
					8.498		15.409	3.848
					5.451		11.367	3.874
					6.875		7.071	5.035
					2.936		4.459	3.325
					2.936		5.643	5.184
					7.387		6.151	3.835
					3.631		7.262	12.056
					5.872		14.705	2.866
					3.631		5.451	9.431
					5.872		7.014	3.728
					10.476		5.872	4.872
					6.441		6.059	4.788
					4.819		3.874	3.325
					3.874		24.654	7.157
					4.56		9.285	4.56
					5.741		3.518	9.058
					4.819		10.369	8.808
					4.189		8.305	6.748
					5.562		9.954	4.788
					3.503		10.847	8.745
					5.414		7.987	3.631
					5.442		10.828	4.56
					6.151		9.702	5.184
					5.643		6.184	4.734
					4.504		4.734	4.189
					6.89		10.505	8.968
					9.995		8.28	3.939
					5.339		8.808	8.268
					10.413		3.631	4.637
					7.407		6.273	3.631
					10.682		13.44	6.65
					6.281		5.339	5.872
					4.851		20.546	6.956
					2.74		12.791	4.734
					4.851		5.643	5.145
					6.409		6.695	12.14
					8.038		5.252	6.059
					16.441		14.203	4.152
					3.43		6.565	6.695
					6.441		4.332	5.423
					6.688		14.615	3.874
					5.414		7.071	4.14
					7.962		13.44	3.835
					13.728		10	5.95
					8.378		10.369	9.878
					5.096		4.273	6.401
					4.777		6.273	4.332
					4.459		5.442	2.568
					11.783		6.184	3.43
					7.968		7.121	2.936
					5.414		12.19	7.006
					9.878		3.43	3.201
					4.47		4.14	3.518
					6.051		8.663	3.939
					4.788		7.55	9.639
					5.812		6.273	6.565
					4.152		9.12	4.819
					11.187		17.15	8.063
					5.741		9.12	7.262
					4.819		6.273	5.451
					6.401		3.848	4.504
					11.151		9.125	5.105
					8.305		12.791	3.874
					5.732		7.987	4.504
					4.14		12.005	4.14
					5.423		5.414	4.189
					8.286		5.562	4.14
					12.106		8.652	8.432
					5.741		5.252	3.939
					5.105		6.86	3.728
					7.703		13.519	4.56
					12.775		13.119	4.028
					8.063		12.256	3.325
					6.756		9.367	5.184
					6.496		5.95	3.561
					7.006		8.968	15.993
					6.377		15.32	3.518
					8.968		20.242	1.937
					5.184		8.462	4.14
					8.305		8.188	10.893
					8.378		14.189	11.055
					4.819		6.184	7.157
					5.741		6.956	24.298
					3.835		18.041	11.124
					5.423		6.956	2.568
					5.562		11.201	4.249
					3.385		9.575	3.874
					4.526		12.085	3.503
					3.631		4.734	2.884
					6.627		7.428	4.189
					5.67		6.565	3.137
					2.74		5.924	6.956
					5.414		8.808	6.808
					3.43		23.359	4.436
					3.835		5.414	3.939
					4.777		6.627	2.936
					5.442		4.702	3.631
					3.728		8.28	14.705
					5.414		8.188	3.137
					3.835		10.586	2.014
					5.135		7.006	5.562
					6.151		4.702	2.936
					5.3		5.339	9.285
					4.56		13.092	6.084
					4.734		6.748	8.622
					7.071		8.188	5.451
					3.887		6.718	3.201
					4.593		5.95	5.95
					5.67		7.05	3.728
					5.184		11.593	17.458
					12.905		9.258	5.442
					3.848		7.05	3.874
					3.137		5.145	2.936
					5.135		4.702	5.442
					4.734		3.728	4.14
					5.924		4.332	3.43
					3.714		4.14	13.368
					4.285		6.565	7.496
					7.05		5.95	4.637
					6.084		14.927	6.043
					10.63		4.56	4.851
					3.874		7.968	6.441
					4.944		10.903	4.56
					5.145		4.459	4.249
					5.562		5.252	12.818
					4.851		8.808	17.743
					6.184		4.332	5.035
					9.581		6.184	3.43
					8.268		5.145	4.152
					7.657		12.679	7.185
					4.637		9.743	5.768
					11.416		4.851	5.741
					5.035		4.14	5.451
					7.696		5.442	2.548
					6.084		5.145	10.28
					6.718		3.728	9.285
					6.345		11.68	3.939
					14.303		5.924	3.561
					7.185		5.571	3.939
					7.387		8.974	3.874
					8.28		7.597	5.768
					5.732		8.219	10.677
					6.059		6.956	2.721
					9.554		5.184	8.808
					13.061		6.126	6.441
					11.801		4.777	7.57
					7.65		3.822	5.035
					6.059		2.936	5.184
					18.833		2.721	4.56
					5.451		6.441	5.145
					6.808		4.819	6.695
					6.377		3.201	6.257
					8.94		4.56	7.57
					5.184		8.019	4.944
					7.55		11.937	9.258
					5.697		6.808	9.893
					12.367		4.944	5.442
					7.269		4.56	3.848
					8.923		8.693	4.734
					5.272		10.682	2.626
					3.874		15.24	10.432
					4.56		8.359	3.325
					9.575		3.939	4.504
					2.936		9.602	7.987
					3.835		7.121	4.14
					4.152		6.184	3.248
					5.562		13.304	6.043
					6.65		10.369	3.248
					5.768		8.575	11
					4.14		9.639	5.135
					4.637		5.035	3.561
					7.035		11.483	5.035
					4.56		20.876	3.43
					3.518		6.992	2.568
					4.14		6.956	3.874
					6.718		8.28	14.099
					3.248		13.395	6.441
					7.696		8.991	5.184
					3.43		6.043	7.014
					3.325		9.058	4.152
					4.273		6.565	4.028
					6.009		10.743	14.103
					6.558		9.501	7.276
					7.407		9.581	4.851
					6.409		8.762	10.413
					4.436		4.944	4.56
					7.833		5.95	2.884
					11.68		7.262	4.504
					10.776		3.874	5.562
					5.984		5.95	4.028
					13.842		4.944	2.884
					4.56		9.888	8.545
					16.816		6.875	5.135
					5.035		6.257	19.655
					5.984		6.565	4.734
					4.861		3.279	7.428
					12.562		3.021	9.258
					5.035		8.991	5.423
					15.618		2.884	16.267
					16.028		3.939	4.249
					4.944		2.884	6.956
					8.057		5.423	7.05
					4.702		4.788	5.643
					7.407		8.968	3.561
					14.972		3.248	5.697
					3.714		4.273	4.734
					8.872		1.937	6.273
					13.958		7.407	4.436
					10.176		6.151	2.721
					14.681		7.57	8.872
					15.383		5.643	16.441
					15.812		4.028	4.851
					16.978		5.414	3.874
					6.838		5.035	8.305
					5.145		17.826	3.835
					4.152		3.939	3.201
					2.568		4.734	6.059
					4.053		4.152	5.697
					4.734		4.436	5.339
							2.936	6.043
							5.184	4.152
							4.152	14.444
							5.451	5.145
							5.414	12.791
							10.529	5.035
							5.562	6.084
							9.559	5.035
							8.923	3.939
							3.874	4.436
							7.879	4.985
							16.066	3.325
							9.192	2.936
							7.987	4.436
							3.325	3.835
							10.706	4.152
							13.131	4.459
							10.071	4.777
							10.121	8.605
							3.631	7.014
							3.43	6.126
							13.196	4.459
							8.575	6.059
							6.126	5.135
							7.121	10.236
							13.47	2.866
							12.085	2.548
							4.47	4.189
							15.223	4.189
							7.65	7.014
							6.184	3.822
							20.347	3.835
							8.968	3.874
							4.702	5.643
							6.043	3.874
							13.827	12.252
							5.643	8.019
							3.631	2.229
							6.257	3.561
							9.67	3.561
							6.257	3.822
							19.863	5.732
							11.287	6.377
							4.249	3.518
							6.65	5.741
							27.294	7.352
							11.078	8.28
							1.937	10.196
							3.631	5.096
							6.565	3.503
							5.812	5.95
							17.177	3.939
							9.008	2.884
							16.239	7.968
							6.126	3.503
							5.872	7.332
							8.268	5.105
							7.185	10.833
							4.788
							3.939
							6.059
							8.378
							2.936
							11.078
							4.504
							5.768
							18.619
							4.14
							5.562
							5.768
							21.261
							3.503
							3.201
							5.498
							5.135
							5.812
							3.021
							3.728
							11.623
							19.686
							6.184
							9.811
							11.078
							5.872
							7.866
							4.872
							8.663
							4.637
							10.29
							4.436
							14.218
							5.562
							8.408
							3.939
							10.071
							3.518
							7.57
							6.565
							8.462
							3.874
							6.956
							2.626
							7.352
							3.43
							5.145
							5.812
							18.231
							3.137
							5.184
							4.028
							3.99
							4.56
							6.151
							5.423
							5.741
							6.377
							4.788
							6.126
							17.15
							3.874
							5.252
							2.884
							3.822
							5.451
							8.622
							6.695
							2.866
							8.745
							15.448
							9.431
							4.332
							8.268
							5.562
							5.812
							7.185
							4.152
							5.105
							4.788
							6.184
							6.184
							6.369
							5.562
							5.105
							13.196
							10.121
							4.944
							8.432
							18.733
							5.643
							3.561
							10.981
							2.884
							12.19
							6.695
							10.369
							3.325
							14.06
							4.436
							5.768
							4.777
							10.196
							17.562
							6.695
							5.423
							19.111
							3.503
							15.133
							10.63
							4.249
							4.819
							4.459
							6.345
							4.788
							4.777
							5.741
							2.866
							6.051
							6.401
							5.105
							5.768
							5.812
							2.252
							2.568
							3.503
							2.936
							6.059
							5.768
							6.718
							4.189
							12.755
							3.503
							3.518
							4.788
							4.788
							2.884
							3.939
							7.014
							4.819
							3.518
							5.423
							8.378
							7.962
							5.643
							9.975
							5.498
							8.968
							7.071
							10.369
							5.252
							6.126
							6.345
							4.189
							15.223
							6.377
							10.121
							5.562
							5.498
							5.498
							2.626
							10.743
							3.874
							7.05
							6.748
							4.249
							4.872
							3.939
							4.56
							4.637
							5.184
					8.718	5.067	17.916	6.607
					12.763	6.297	11.923	8.271
					5.706	8.996	26.282	3.737
					2.052	3.737	17.699	2.719
					4.104	3.221	21.067	10.464
					7.116	13.962	13.014	6.156
					2.052		13.866	7.475
					4.179	6.223	12.313	11.34
					2.052	5.305	34.489	10.012
						6.165	20.832	14.058
					9.316	6.489	70.893	14.293
					10.673	4.276	27.681	15.266
					6.156		15.648
					11.475	21.892	16.342	4.359
					4.622	8.516		4.764
					20.854	3.205	17.821	3.205
					3.859	13.766	32.622	2.311
						9.604	17.436	4.807
					5.458	7.202	12.691	6.607
					12.237	4.589	9.615	4.179
					19.036	7.645	15.638	1.813
					4.555	8.031	5.067	4.359
					12.723	5.514	4.807	6.123
					5.217	6.223	10.513	7.961
					4.555	7.166	7.961	7.482
						6.933	18.72	3.654
					10.845	7.915	22.824	3.583
					13.605		27.422	4.452
					4.312	5.597	13.418	4.3
					10.498	3.872
					7.266	6.881	19.738	4.622
					4.452	7	26.677	6.576
					6.859	5.372	22.039	4.312
					5.961	6.799	16.091	7.824
					4.179	7.645	7.252	8.357
					2.867	8.19	13.268	7.166
					29.431	5.334	5.006	4.807
					2.955	7.598	10.4	9.529
					11.107	4.555	7.266	4.532
					12.271	5.606	21.992	9.244
					2.503	5.305	27.631	9.244
					5.217		32.05	5.439
						5.256	19.275
					10.581	11.212		5.514
					5.67	12.313	5.067	5.334
					5.334	7.752	2.564	2.503
					7.036	4.882	18.355	4.312
					5.706	6.738	19.232	3.751
					4.986	5.679	8.038	4.807
					5.006	7.399	18.632	3.626
					5.909	0.32	28.115	5.006
					2.955	3.751	16.219	4.3
					5.606		16.104	4.807
					33.689	6.047	12.483	9.166
					10.012	2.757	11.367
					3.467	19.62	15.117	4.312
					3.467	5.778	64.751	8.611
					2.052	3.173	13.464	7.752
						4.312	64.988	4.764
					22.213	9.244	65.44	7.482
					5.067	6.799	68.456	8.031
					3.737	6.021		6.123
					5.892	9.076	7.029	5.909
					2.955	5.439	7.029	5.597
					5.168	6.361	21.379
					1.869	0.641	13.903	12.967
					10.653	12.565	6.903	23.796
					4.104		11.194	9.316
						4.179	13.635	5.217
					10.464	7.116	9.025	5.168
					7.883	10.769	8.333	9.81
					8.158	4.807	12.871	12.699
					4.764	13.84	16.913	4.016
					6.047	4.179	6.297	5.439
					3.467	10.2	15.005	12.763
					5.458	8.171	12.283	7.824
						5.706	12.383	8.208
					8.623	7.564	15.717	7.961
					43.808	5.256	7.718	12.935
					7.116	5.168		7.645
					8.412	4.104	15.29	5.778
					12.445	0.453	63.469	12.642
					9.07	6.933	14.134	4.807
					9.956		5.439	6.123
					6.223	4.359	26.07	15.226
						3.467	19.51	15.912
					15.117	6.45	20.451	13.081
					9.426	12.064	27.022
					11.028	10.063	64.796	8.108
					22.775	4.312		14.058
						3.912	7.758	8.659
					4.179	7.058	102.756	7.475
					4.555		5.883	8.979
					8.629	3.654	58.022	7.029
					9.981	8.864	9.956	7.029
					9.768	7.266	13.807	8.718
					7.308	5.016	14.08	6.047
					6.047	3.205	29.464	7.564
						3.583	19.275	5.305
					11.162	6.576	5.733	16.168
					5.439	7.308	23.204	21.537
					6.607	5.334	21.025	13.521
					6.791	6.738	11.412	7.029
					11.217	4.079	92.738	13.635
					6.41	7.399
					6.859		56.45	7.935
					12.935	6.537	101.697	7.509
					5.514	4.359	28.395	1.869
					6.738	4.054	36.378	3.737
					4.179	1.634	41.914	2.955
						1.013	27.382	7.058
						0.453	29.599	8.158
						1.634	13.992	6.41
							10.498	5.458
							22.775	6.19
							33.331	14.68
					8.718	3.452	15.546
					12.763	2.867	34.517	4.016
					5.706	2.584		9.36
					2.052	3.221	14.279	5.706
					4.104	3.654	35.839	6.669
					7.116	2.564	7.645	6.047
					2.052	2.757	8.031	5.334
					4.179	2.441	4.622	10.2
					2.052	4.359	12.064	5.706
						2.564	3.859	5.439
					9.316	4.3	7.308	15.678
					10.673	4.764	11.028	7.308
					6.156		7.645	4.452
					11.475	4.589	6.669	3.407
					4.622	11.162	36.827	3.859
					20.854	7.705	6.791	10.2
					3.859	4.079		5.883
						8.534	6.418	4.359
					5.458	1.321	15.912
					12.237	4.732	4.359	5.458
					19.036	9.956	23.71	4.359
					4.555	2.867	9.065	4.359
					12.723	4.016	8.552	2.643
					5.217	5.883	13.175	1.433
					4.555	5.476	4.054	3.205
							15.236	2.757
					10.845	3.452	55.043	8.412
					13.605	5.514	9.731	2.052
					4.312	3.467	11.326	2.584
					10.498	7.378		2.311
					7.266	3.751	3.859	2.052
					4.452	5.892	10.542	3.912
					6.859	3.467	12.795	4.104
					5.961	4.179	13.046	10.2
					4.179		9.07	5.476
					2.867	3.407	13.807	4.179
					29.431	4.079	28.449	1.282
					2.955	12.313	7.094	3.654
					11.107	3.899		2.738
					12.271	3.023	8.623
					2.503	3.023	5.067	4.807
					5.217	3.859	4.359	4.016
						10.2	5.334	5.256
					10.581		14.815	3.872
					5.67	10.2	5.305	5.476
					5.334	6.814	7.598	15.834
					7.036	5.67	12.819	10.058
					5.706	7.029	6.123	2.584
					4.986	4.359	4.807	13.05
					5.006	9.294	6.933	2.867
					5.909	3.205	11.29	4.986
					2.955	5.67	3.156	3.205
					5.606	2.311	4.104
					33.689	7.482		9.316
					10.012	3.751	2.955	10.749
					3.467		6.345	12.626
					3.467	4.622	8.012	7.322
					2.052	4.882	31.152	12.329
						8.659	3.737	7.745
					22.213	7.308	2.757	19.924
					5.067	16.825		16.665
					3.737	6.321	12.313	6.669
					5.892	4.764	23.343	7.202
					2.955	4.555	9.065	3.583
					5.168	4.986	6.669	7.915
					1.869	3.023		2.15
					10.653		6.669	6.123
					4.104	5.67	21.086	2.955
						9.518	8.659	5.067
					10.464	9.529	14.616	2.738
					7.883	7.482	13.175	5.217
					8.158	7.564	10.878	5.514
					4.764	5.706	6.933
					6.047	5.606	4.807
					3.467	7.116
					5.458	5.67	7.058
						5.778	2.584
					8.623	3.751	5.217
					43.808	14.511	6.41
					7.116		11.217
					8.412	7.961	11.412
					12.445	12.699	6.859
					9.07	14.293	4.764
					9.956	10.434
					6.223	7.029	6.313
							13.077
					15.117	8.718	6.933
					9.426	3.737	34.946
					11.028	7.482	14.232
					22.775	5.733	12.445
						10.668	5.909
					4.179	9.36	9.689
					4.555	4.3	6.814
					8.629		14.047
					9.981	5.778
[truncated: 864 more rows]

## Sheet: Figure 8
Figure 8F quantification of cell area normalized basement membrane length						Figure 8G quantification of area per cell					Figure 8H quantification of area per cell
AAV empty	AAV Cre	AAV Empty IL-13	AAV Cre IL-13			AAV empty	AAV Cre	AAV Empty IL-13	AAV Cre IL-13		AAV empty	AAV Cre	AAV Empty IL-13	AAV Cre IL-13
4.47613	5.4376	12.165	9.52615			18.3013	22.2429	46.6725	44.8867		0.0995744	0.00690706	0.453601	0.177714
5.42327	6.85268	10.6629	9.82695								0.0239374	0.0279651	0.638445	0.699744
8.3576	5.76711	8.24822	9.01562								0.125105	0.0194515	0.757431	0.173369
6.3512	5.07761	6.36143	10.6441								0.181683	0.00503723	0.341411	0.20152
4.71085	6.1743		9.62471			20.2097		47.1854			0.0101142	0.00424782		1.08744
7.38119	7.13264	6.56821	10.6061				26.2146		41.2258		0.0724531	0.0138108	0.0480137	1.77135
7.48016	6.00691	6.65362	7.25567								0.0205624	0.00037272	0.687458	0.00179448
7.11902	5.41937	6.75868	9.2447								0.0693153	0.003426	0.0140186	0.280832
4.59914	6.2007	7.03582	8.85376								0.0959671	0.00058217	0.0184925	0.0154686
4.62432	6.50229	11.0698	10.1632			21.029	23.2664	34.7932	30.5652		0.0138488	0.00309438	0.00758428	0.260757
6.44324	5.59418	10.025	9.04737								0.00069545	0.0119941	0.0365798	0.0699375
5.9216	3.72414	7.00754	11.1007								0.00116639	0.00442714	0.0159407	0.144369
5.08577	3.78909	3.82851	8.189								0.00841663	0.00558487	0.259352	1.00874
4.64531	5.11487	4.65607	7.53043			23.2735	23.1504	54.6853	52.1968		0.00883828	0.0219442	0.383539	0.748556
3.71249	6.65265	3.69857	9.01562								0.00192756	0.00086595	0.552236	0.0584355
4.99364	11.113	4.3557	7.83006								0.0487805	0.013929	0.0638101	1.01311
4.8287	9.34067	6.71146	7.73702								0.00726206	0.00035438	0.0757825	1.01272
5.68132	8.07677	6.93648	9.89405			22.1371	27.0713		48.2113		0.0043145	8.4139e-06	0.00923255	1.81363
4.57397	6.12662	7.71729	8.62933								0.0055678	0.0244733	0.179109	1.06079
5.77226	6.33692	6.91835	9.19168								0.00482437	0.149784	0.059924	0.564684
10.0413	6.95232	6.04564	10.9794								0.0358898	0.0997719	0.0405389	4.52901
5.03502	7.04375	4.05943	10.7889			29.1862	27.5398	58.7793	48.1859		0.0124689	0.0685339	0.0945981	2.97462
4.58391	6.0271	4.03075	12.4891								0.0102785	0.026938	0.620005	1.59328
3.59315	6.03735	5.53745	13.4802								0.0126167	0.0325842	0.410389	0.805921
5.67808	6.04388	9.22592	12.4063								0.00106235	0.0186078	0.865295	0.179284
4.79456	7.37341	7.93572	11.6289			29.8142	25.6763	42.011	31.0983		0.00212469	0.0471196	0.555232	0.064303
5.05203	8.64815	7.39955	10.2625								0.0253489	0.019287	0.0184809	0.224881
4.99213	7.98565	8.2478	10.9637								0.0043738	0.0473517	0.293063	0.85775
6.25323	4.077	8.10009	9.59083								0.0800293	4.6571e-07	1.50488	0.466826
6.24745	6.13334	7.18035	10.4393			33.0541	26.586	55.2256	40.1435		0.0809246	0.00088511	0.281878	0.411449
5.15888	5.33939	6.25335	8.59224								0.0253265	5.0767e-07	0.0214933	1.06586
5.06003	5.49709	4.19756	9.61243								0.0125729	4.9061e-07	0.58371	1.80146
4.05015	5.21558	6.4782	8.28565								0.0157928	0.0541072	0.238382	1.20288
4.00278	5.63577	5.56014	8.74807			21.1446	29.1427	42.2605	55.3626		0.0292529	0.00181045	0.039597	1.23762
4.15295	6.45458	8.61627									0.0111108	0.00252352	0.0155902
4.44974	6.45458	8.94394	9.96596								0.0186568	0.0138169	0.00169924	0.0981901
3.82716	6.18829	7.53711	12.393								0.0258632	7.9855e-05	0.825252	1.69828
6.19058	6.34078	8.62327	10.2059			22.8879	34.539	45.3502	40.8782		0.0252004	0.00367949	1.47012	0.0394211
6.42551	6.31049	8.22431	10.2236								0.0124959	0.0011185	0.00144169	0.228978
6.79846	5.79767	8.76534	8.73899								0.0555833	0.0578956	1.29626	0.834191
6.41866	5.30463	7.85881	8.98446								0.117367	0.0263257	0.0145552	0.436464
4.69134	6.24337	8.12659	8.30848			31.0583	23.3575	35.7478	44.8917		0.0017578	0.0466086	1.09881	0.419471
4.52629	6.91093	8.27041	9.50533								0.00174685	0.00420949	0.10365	0.121914
4.11211		7.91864	8.57681				17.1611				0.00520769		1.21901	0.0900448
3.88855		7.24441	10.1774								0.00210279		0.582735	0.90103
5.49292			10.8825			30.8815		48.0227	56.2418		0.0851082		1.49304	0.179434
		7.18496	8.29569										1.02511
		7.92765	9.20244						38.4663				0.293465	1.00058
		7.66866	9.55661				19.6432	45.903					0.026671	0.324574
		7.35037	9.95858			20.9912							0.240238	3.29187
		7.0591	9.49855										0.654619	2.71705
		5.30573	9.71822										0.0435507	0.50468
		8.75829	9.86188				18.4007	35.3779	26.0416				0.10365	0.0193004
		5.46127	11.8811			20.0341							0.525829	0.0558193
		5.59129	14.0156										0.699593	0.88144
		5.614	11.4972										0.558975	1.22194
		5.68384					23.8832	36.3636	30.5652				1.24414	0.627669
		5.49477				16.8914
						19.6784
							34.5984	35.0524	29.0333
						23.0789
							33.0417	53.159	26.2133
						26.1462	30.1564	36.6603	46.0631
							21.87
						23.9832		35.2941	33.3099
							24.2479
						24.5537		30.9688	35.5432
							28.9953
						23.9206		32.449	41.0203
							29.4122
						22.229		28.1374	43.6584
								15.5531
							27.8139
						23.2889			37.515
								20.0824
							27.1904
						18.8691			49.224
									38.0514
							31.9129	15.8925
						21.9297
							28.117
								19.6034	34.3717
						19.8534
						15.5028	30.2036
								19.1789	37.9554
						17.5003	30.4906
								23.8201	41.1864
							32.7403
						20.6868		27.4803	44.8947
							36.8864
						23.7028		27.0107	52.5448
							27.5336
						22.3649		22.9245	47.318
							23.7832
						19.9124		18.9329	50.6336
							21.295
						20.6552		18.6964	33.9122
							23.6331
						17.932		19.2738	35.8576
							34.9809
									45.1278
						17.6634
							27.4175
								42.2621
						17.453			54.1174
							29.5615
								40.6391
						20.3963			43.8772
						20.3805	29.8686
								35.1037	45.4443
						29.6709	30.7487
								38.4238	45.0417
							21.3939
						26.2172
								40.7267	41.2828
							28.9603
						20.0524
								36.559	42.0309
							23.1334
						21.1419
								37.0207	37.2671
							26.2628
						21.0681
								24.4171	38.8374
						19.1625
								29.4553	43.0527
						16.9573
								26.9103	37.2317
									45.6405
						21.7454
								35.8498
								36.2648
									43.3494
								40.4792
									38.1433
								36.5288	45.8166
								36.2623	41.805
								47.0209	46.0589
								33.7553	42.8315
								41.0191	39.5357
								39.7362	48.3451
								35.5157	51.3317
								35.9665
								28.449
								27.9674
								45.903
								35.3779
								36.3636
								35.0524
								53.159
								36.6603
								35.2941
								30.9688
								32.449
								28.1374

## Sheet: Supplemental Figure 4
S Figure 4B: percent wound closure at various time points												S Figure 4C: percent wound closure at 6 hours					S Figure 4D: percent wound closure at 24hours
	veh				IL-13				IL-13+Rap				veh	IL-13	IL-13+rap			veh	IL-13	IL-13+rap
time 0	time 6 hours	time 24 hours		time 0	time 6 hours	time 24 hours		time 0	time 6 hours	time 24 hours			41.2	30.1	6.4			56.9937	68.9343	18.7259
100	59.4148	0.452628		100	44.2262	0		100	99.7733	73.1759			27.4	28.41	5.34			80.7043	63.7762	22.0843
100	73.1308	13.3018		100	66.879	0		100	85.2994	75.9724			40.24	35.92	6.73			77.6417	87.666	30.0778
100	64.2736	0.549344		100	52.1936	0		100	92.3457	67.1907			37.2	37.4	11.73			83.0361	83.1118	45.7605
100	52.6064	5.42298		100	51.663	0		100	73.8388	60.0231			13.1	28.1	15.13			99.6763	96.9639	43.4401
												20.34	33.67	14.72			99.5153	74.2734	46.405
												38.818	60.76	5.68			90.6183	91.0703	54.8338
												29.577	28.44	14.99			97.424	99.3705	55.9173
												40.583	55.774	0.23			79.3944	94.8932	37.2475
												26.87	33.13	14.701			83.5989	95.9437	53.1507
												35.73	47.87	7.33			87.0258	99.8639	53.345
												47.394	48.34	26.173			94.2682	94.608	20.4709
																	99.55	100	26.83
																	86.7	100	24.03
																	99.45	100	32.81
																	94.58	100	39.95
